# Supplementary material for: Data on multiple body parameters, microclimatic variables, and subjective assessment of thermal sensation monitored in outdoor environment
Source: Data Brief. 2017 Apr 8;12:184–7. doi: 10.1016/j.dib.2017.03.045 (PMC5394205; doi:10.1016/j.dib.2017.03.045)
Supplement: Supplementary file 2 — Supplementary material [file mmc2.xlsx]

## Sheet: Participant 1
Date	Time (GMT+03:00 July/October, GMT+02:00 February)	Transverse accel - peaks	Longitudinal accel - peaks	Heat flux - average	Skin temp - average	Transverse accel - average	Longitudinal accel - average	Near-body temp - average	Transverse accel - MAD	Longitudinal accel - MAD	Step Counter	GSR - average	Lying down	Sleep	Physical Activity	Energy expenditure	Sedentary	Moderate	Vigorous	Very Vigorous	METS
2010-07-15	16:43:00	284	342	-19.3413	34.8436	-0.0677401	0.93092	34.8436	1.49021	1.47621	4	2.35664	0	0	0	1.24541	1	0	0	0	1.26625
2010-07-15	16:44:00	343	450	-9.28927	35.0045	-0.0931414	0.839693	35.0045	4.63997	3.71541	0	1.79839	0	0	0	1.24541	1	0	0	0	1.26625
2010-07-15	16:45:00	325	388	-17.3068	35.1428	-0.0381052	0.94336	35.1658	2.16758	2.00699	0	1.77846	0	0	0	1.24541	1	0	0	0	1.26625
2010-07-15	16:46:00	245	296	-26.2885	35.2813	-0.0635066	0.922627	35.3276	0.609632	0.613707	0	1.80355	0	0	0	1.24541	1	0	0	0	1.26625
2010-07-15	16:47:00	278	309	-37.1854	35.4434	-0.0719737	0.94336	35.513	0.677368	0.64688	0	1.87366	0	0	0	1.24541	1	0	0	0	1.26625
2010-07-15	16:48:00	327	365	-30.4547	35.5594	-0.131243	0.91848	35.6059	1.16846	1.21083	0	2.01692	0	0	0	1.24541	1	0	0	0	1.26625
2010-07-15	16:49:00	295	351	-28.2878	35.5594	-0.0677401	0.910187	35.6059	1.45634	1.47621	0	2.06446	0	0	0	1.24541	1	0	0	0	1.26625
2010-07-15	16:50:00	276	276	-48.8943	35.7456	0.0169309	0.926773	35.8156	0.575763	0.514187	0	2.15197	0	0	0	1.24541	1	0	0	0	1.26625
2010-07-15	16:51:00	258	325	-62.2985	36.0494	-0.0465723	0.939213	36.1666	0.795908	0.663467	0	2.35389	0	0	0	1.24541	1	0	0	0	1.26625
2010-07-15	16:52:00	311	409	-59.9805	36.2136	-0.296352	0.860427	36.3312	2.03211	1.92405	0	2.76868	0	0	1	5.17536	0	1	0	0	5.26197
2010-07-15	16:53:00	344	449	-45.2301	36.1901	-0.143944	0.86872	36.2842	3.1667	3.18464	0	3.97704	0	0	1	5.26016	0	1	0	0	5.34818
2010-07-15	16:54:00	314	431	-47.3388	36.0963	-0.321753	0.80652	36.1901	2.25225	2.15627	0	5.24015	0	0	1	6.33068	0	0	1	0	6.43662
2010-07-15	16:55:00	307	369	-27.2716	35.9791	-0.228615	0.8314	36.0259	2.13371	2.68704	13	5.30766	0	0	1	6.79674	0	0	1	0	6.91048
2010-07-15	16:56:00	278	360	-27.2218	35.8856	-0.254016	0.798227	35.9323	1.57488	2.10651	42	5.56117	0	0	1	7.09243	0	0	1	0	7.21112
2010-07-15	16:57:00	283	364	-30.6739	35.9323	-0.245549	0.71944	35.9791	1.40554	1.45963	12	5.10024	0	0	1	5.6898	0	1	0	0	5.78501
2010-07-15	16:58:00	280	301	-30.6739	35.9323	-0.122776	0.926773	35.9791	1.06686	0.89568	0	4.75611	0	0	0	1.24541	1	0	0	0	1.26625
2010-07-15	16:59:00	225	265	-37.2845	36.0259	-0.220148	0.922627	36.0728	0.694303	0.481013	0	4.52995	0	0	0	1.24541	1	0	0	0	1.26625
2010-07-15	17:00:00	293	405	-32.6169	36.0494	-0.351388	0.777493	36.0963	2.23532	2.17285	0	4.52247	0	0	0	1.24541	1	0	0	0	1.26625
2010-07-15	17:01:00	313	404	-28.5189	35.9791	-0.313286	0.88116	36.0259	1.62568	1.42645	0	4.94042	0	0	0	1.24541	1	0	0	0	1.26625
2010-07-15	17:02:00	315	284	-29.7392	35.9323	-0.135477	0.8936	35.9557	1.08379	0.79616	0	4.63687	0	0	0	1.24541	1	0	0	0	1.26625
2010-07-15	17:03:00	263	243	-39.7468	35.9791	-0.165112	0.91848	36.0494	0.694303	0.530773	0	4.73992	0	0	0	1.24541	1	0	0	0	1.26625
2010-07-15	17:04:00	285	239	-47.6515	36.0963	-0.131243	0.922627	36.1666	0.592697	0.54736	0	4.61361	0	0	0	1.24541	1	0	0	0	1.26625
2010-07-15	17:05:00	269	269	-52.1672	36.2371	-0.160878	0.91848	36.3077	0.711237	0.530773	0	4.62134	0	0	0	1.24541	1	0	0	0	1.26625
2010-07-15	17:06:00	310	350	-57.3105	36.3548	-0.31752	0.8314	36.4727	1.50714	1.26059	0	4.54497	0	0	0	1.24541	1	0	0	0	1.26625
2010-07-15	17:07:00	302	381	-37.2229	36.3783	-0.431826	0.8314	36.4491	1.287	1.14448	3	5.12772	0	0	0	1.24541	1	0	0	0	1.26625
2010-07-15	17:08:00	293	348	-19.5431	36.1432	-0.397957	0.727733	36.1432	1.60875	1.39328	9	4.83011	0	0	0	1.24541	1	0	0	0	1.26625
2010-07-15	17:09:00	267	331	-34.4287	35.9557	-0.296352	0.877013	36.0025	1.18539	0.978613	0	5.33704	0	0	0	1.24541	1	0	0	0	1.26625
2010-07-15	17:10:00	305	353	-32.8551	35.9323	-0.444526	0.690413	35.9791	1.76116	1.37669	0	5.04602	0	0	0	1.24541	1	0	0	0	1.26625
2010-07-15	17:11:00	255	234	-31.2689	35.8856	-0.131243	0.864573	35.9323	0.863645	0.514187	0	4.83011	0	0	0	1.24541	1	0	0	0	1.26625
2010-07-15	17:12:00	277	250	-35.9235	35.8622	-0.169345	0.914333	35.909	0.778974	0.4976	0	4.79699	0	0	0	1.24541	1	0	0	0	1.26625
2010-07-15	17:13:00	259	193	-54.9896	35.9323	-0.152411	0.926773	36.0259	0.609632	0.431253	0	4.54497	0	0	0	1.24541	1	0	0	0	1.26625
2010-07-15	17:14:00	324	331	-73.4011	36.1666	-0.262484	0.8936	36.3077	1.55795	1.69184	34	2.03486	0	0	0	1.24541	1	0	0	0	1.26625
2010-07-15	17:15:00	315	395	-49.9725	36.2371	-0.512263	0.765053	36.3077	1.76116	1.54256	1	0.937285	0	0	0	1.24541	1	0	0	0	1.26625
2010-07-15	17:16:00	303	407	-38.5849	36.0963	-0.296352	0.85628	36.1432	2.21838	2.50459	25	0.692533	0	0	0	1.24541	1	0	0	0	1.26625
2010-07-15	17:17:00	274	368	-42.3174	36.0728	-0.177812	0.910187	36.1432	1.82889	1.62549	8	1.09764	0	0	0	1.24541	1	0	0	0	1.26625
2010-07-15	17:18:00	228	305	-35.4592	36.0963	-0.385257	0.752613	36.1666	1.06686	1.06155	4	0.750576	0	0	0	1.24541	1	0	0	0	1.26625
2010-07-15	17:19:00	246	303	-33.8812	36.0728	-0.300586	0.789933	36.1197	1.25313	1.55915	25	0.480314	0	0	1	5.65946	0	1	0	0	5.75417
2010-07-15	17:20:00	315	420	-47.5678	36.0025	-0.44876	0.661387	36.0963	3.47151	3.46661	17	0.722655	0	0	1	6.5152	0	0	1	0	6.62423
2010-07-15	17:21:00	346	459	-42.6977	35.7689	0.0338652	0.86872	35.8389	2.15064	3.41685	0	0.38271	0	0	1	7.56696	0	0	1	0	7.69359
2010-07-15	17:22:00	327	470	-43.6302	35.7689	-0.25825	0.877013	35.8389	2.99736	2.86949	0	1.73125	0	0	1	6.45594	0	0	1	0	6.56397
2010-07-15	17:23:00	297	410	-33.9954	35.7689	-0.372556	0.760907	35.8389	2.15064	2.18944	0	3.13511	0	0	1	6.51325	0	0	1	0	6.62224
2010-07-15	17:24:00	254	349	-26.837	35.7456	-0.190513	0.86872	35.7689	1.60875	1.42645	7	3.65362	0	0	1	6.23181	0	0	1	0	6.3361
2010-07-15	17:25:00	254	353	-21.5384	35.699	-0.334454	0.665533	35.7223	1.08379	1.12789	0	3.92301	0	0	1	5.68709	0	1	0	0	5.78226
2010-07-15	17:26:00	227	322	-26.1802	35.6757	-0.203214	0.748467	35.699	0.694303	0.7464	0	4.21218	0	0	1	5.12079	0	1	0	0	5.20649
2010-07-15	17:27:00	212	296	-16.8612	35.6292	-0.097375	0.91848	35.6524	0.626566	0.54736	0	4.34178	0	0	1	3.98664	0	1	0	0	4.05335
2010-07-15	17:28:00	240	329	-20.5597	35.5827	-0.135477	0.910187	35.6292	0.897513	0.713227	0	4.3348	0	0	1	3.28755	0	1	0	0	3.34256
2010-07-15	17:29:00	253	332	-21.1592	35.5362	-0.397957	0.636507	35.5594	1.49021	1.37669	0	4.55252	0	0	1	3.24955	0	1	0	0	3.30393
2010-07-15	17:30:00	217	303	-23.9216	35.4898	-0.266717	0.80652	35.513	0.999118	0.94544	4	4.8135	0	0	1	4.08828	0	1	0	0	4.1567
2010-07-15	17:31:00	282	353	-32.2128	35.397	-0.351388	0.740173	35.4434	1.71036	1.50939	6	4.65248	0	0	1	3.07805	0	1	0	0	3.12956
2010-07-15	17:32:00	249	292	-29.0869	35.3276	-0.152411	0.91848	35.3739	1.30393	1.17765	0	4.67606	0	0	0	2.94225	1	0	0	0	2.99148
2010-07-15	17:33:00	185	200	-19.5119	35.2813	-0.203214	0.94336	35.3045	0.524961	0.39808	0	4.70781	0	0	0	3.22718	0	1	0	0	3.28118
2010-07-15	17:34:00	267	318	-33.2882	35.1428	-0.491095	0.553573	35.1889	1.50714	1.52597	11	4.94908	0	0	0	1.24541	1	0	0	0	1.26625
2010-07-15	17:35:00	161	208	-22.5611	35.212	-0.131243	0.877013	35.2351	0.897513	0.84592	12	4.8552	0	0	0	3.85942	0	1	0	0	3.924
2010-07-15	17:36:00	147	182	-19.195	35.2582	-0.0338717	0.951653	35.2813	0.948316	1.37669	26	4.38406	0	0	0	1.24541	1	0	0	0	1.26625
2010-07-15	17:37:00	307	337	-24.1212	35.2582	-0.0889079	0.86872	35.2813	1.37167	1.50939	20	4.23894	0	0	0	1.24541	1	0	0	0	1.26625
2010-07-15	17:38:00	229	315	-25.6723	35.2813	-0.334454	0.715293	35.3276	0.795908	0.829333	0	4.05094	0	0	0	1.24541	1	0	0	0	1.26625
2010-07-15	17:39:00	213	310	-19.8291	35.3045	-0.364089	0.740173	35.3276	1.13459	1.57573	27	4.11422	0	0	0	1.24541	1	0	0	0	1.26625
2010-07-15	17:40:00	146	184	-26.0037	35.3276	-0.118543	0.839693	35.3507	0.609632	0.59712	0	4.03226	0	0	0	1.24541	1	0	0	0	1.26625
2010-07-15	17:41:00	167	269	-31.5814	35.3739	-0.364089	0.802373	35.4202	0.694303	0.84592	0	3.8818	0	0	0	1.24541	1	0	0	0	1.26625
2010-07-15	17:42:00	95	145	-34.1399	35.513	-0.292118	0.872867	35.5594	0.254013	0.34832	0	3.88765	0	0	0	1.2786	1	0	0	0	1.3
2010-07-15	17:43:00	169	142	-40.4158	35.6292	-0.097375	0.88116	35.699	0.508026	0.44784	0	3.83554	0	0	0	1.24541	1	0	0	0	1.26625
2010-07-15	17:44:00	220	284	-38.9165	35.699	-0.334454	0.860427	35.7689	0.694303	0.59712	0	3.72363	0	0	0	1.24541	1	0	0	0	1.26625
2010-07-15	17:45:00	233	306	-29.9157	35.699	-0.461461	0.677973	35.7456	1.11766	0.978613	0	3.63776	0	0	0	1.24541	1	0	0	0	1.26625
2010-07-15	17:46:00	243	338	-24.286	35.6059	-0.228615	0.8314	35.6292	1.60875	1.80795	30	3.2826	0	0	0	1.24541	1	0	0	0	1.26625
2010-07-15	17:47:00	269	306	-26.4186	35.5362	0.0338652	0.901893	35.5827	0.880579	0.779573	1	3.31428	0	0	0	1.24541	1	0	0	0	1.26625
2010-07-15	17:48:00	200	172	-33.5655	35.5827	-0.0254046	0.91848	35.6292	0.474158	0.39808	0	3.2119	0	0	0	1.24541	1	0	0	0	1.26625
2010-07-15	17:49:00	206	233	-29.8622	35.6059	-0.0338717	0.91848	35.6524	0.745105	0.630293	3	3.08137	0	0	0	1.24541	1	0	0	0	1.26625
2010-07-15	17:50:00	231	305	-26.7642	35.6059	-0.0508059	0.901893	35.6524	0.999118	0.879093	0	3.05301	0	0	0	1.24541	1	0	0	0	1.26625
2010-07-15	17:51:00	271	368	-25.8231	35.5827	-0.194747	0.760907	35.6059	1.30393	1.21083	0	2.724	0	0	0	1.24541	1	0	0	0	1.26625
2010-07-15	17:52:00	296	338	-29.8489	35.5827	-0.0381052	0.877013	35.6292	1.37167	1.27717	6	3.01712	0	0	0	1.24541	1	0	0	0	1.26625
2010-07-15	17:53:00	193	287	-27.3591	35.5594	0.0338652	0.88116	35.6059	0.745105	0.680053	0	3.07323	0	0	0	1.24541	1	0	0	0	1.26625
2010-07-15	17:54:00	206	270	-29.2295	35.5827	0.00423028	0.922627	35.6059	0.575763	0.54736	0	3.03299	0	0	0	1.24541	1	0	0	0	1.26625
2010-07-15	17:55:00	195	235	-21.1592	35.5362	-0.0423388	0.935067	35.5594	0.558829	0.44784	0	2.96254	0	0	0	1.24541	1	0	0	0	1.26625
2010-07-15	17:56:00	243	312	-27.3345	35.513	-0.173579	0.814813	35.5594	1.18539	1.26059	9	2.76868	0	0	0	1.24541	1	0	0	0	1.26625
2010-07-15	17:57:00	250	321	-36.6151	35.513	-0.270951	0.78164	35.5827	1.21926	1.27717	6	2.4242	0	0	0	1.24541	1	0	0	0	1.26625
2010-07-15	17:58:00	246	322	-35.3775	35.513	-0.0762072	0.914333	35.5594	1.01605	0.912267	0	2.46194	0	0	0	1.24541	1	0	0	0	1.26625
2010-07-15	17:59:00	112	168	-36.9084	35.4898	-0.469928	0.66968	35.5362	0.474158	0.4976	0	2.91316	0	0	0	1.2786	1	0	0	0	1.3
2010-07-15	18:00:00	253	372	-34.11	35.4666	-0.254016	0.823107	35.513	1.45634	1.19424	0	2.93201	0	0	0	1.24541	1	0	0	0	1.26625
2010-07-15	18:01:00	265	388	-35.6869	35.513	-0.228615	0.852133	35.5827	1.32087	1.40987	14	2.71046	0	0	0	1.24541	1	0	0	0	1.26625
2010-07-15	18:02:00	188	151	-31.3696	35.5362	-0.0338717	0.951653	35.5827	0.524961	0.364907	0	2.45608	0	0	0	1.24541	1	0	0	0	1.26625
2010-07-15	18:03:00	233	272	-23.9325	35.513	-0.25825	0.885307	35.5362	1.03299	0.64688	0	2.37328	0	0	0	1.24541	1	0	0	0	1.26625
2010-07-15	18:04:00	266	357	-27.9531	35.513	-0.292118	0.823107	35.5362	1.37167	0.829333	0	2.45608	0	0	0	1.24541	1	0	0	0	1.26625
2010-07-15	18:05:00	205	278	-22.376	35.4898	-0.114309	0.835547	35.513	0.745105	0.64688	0	2.51559	0	0	0	1.24541	1	0	0	0	1.26625
2010-07-15	18:06:00	262	365	-23.5909	35.4434	-0.169345	0.798227	35.4666	1.10072	0.962027	0	2.41846	0	0	0	1.24541	1	0	0	0	1.26625
2010-07-15	18:07:00	256	306	-27.6191	35.4666	0.0635	0.839693	35.4898	0.96525	0.978613	9	2.68368	0	0	0	1.24541	1	0	0	0	1.26625
2010-07-15	18:08:00	235	317	-32.888	35.4898	-0.0381052	0.91848	35.5362	0.914447	0.729813	0	2.5369	0	0	0	1.24541	1	0	0	0	1.26625
2010-07-15	18:09:00	206	230	-30.1184	35.513	-0.059273	0.86872	35.5594	0.694303	0.663467	0	2.60243	0	0	0	1.24541	1	0	0	0	1.26625
2010-07-15	18:10:00	230	289	-24.2307	35.4898	0.00846384	0.901893	35.513	1.10072	1.34352	0	2.63774	0	0	0	1.24541	1	0	0	0	1.26625
2010-07-15	18:11:00	232	328	-18.0231	35.4202	-0.376789	0.686267	35.4202	1.08379	1.12789	0	2.47964	0	0	0	1.24541	1	0	0	0	1.26625
2010-07-15	18:12:00	233	289	-26.9768	35.4202	-0.0169375	0.864573	35.4434	0.660434	0.613707	3	2.70373	0	0	0	1.24541	1	0	0	0	1.26625
2010-07-15	18:13:00	232	269	-22.3349	35.397	-0.0635066	0.88116	35.4202	0.6435	0.580533	0	2.64423	0	0	0	1.24541	1	0	0	0	1.26625
2010-07-15	18:14:00	253	306	-22.6436	35.397	-0.0762072	0.877013	35.4202	0.812842	0.89568	0	2.62804	0	0	0	1.24541	1	0	0	0	1.26625
2010-07-15	18:15:00	209	256	-17.6892	35.3507	-0.152411	0.7692	35.3739	0.829776	0.713227	0	2.47372	0	0	0	1.24541	1	0	0	0	1.26625
2010-07-15	18:16:00	251	255	-19.8107	35.2582	-0.143944	0.860427	35.2813	0.778974	0.680053	0	2.50653	0	0	0	1.24541	1	0	0	0	1.26625
2010-07-15	18:17:00	250	324	-23.8241	35.2813	-0.262484	0.79408	35.3276	1.06686	1.06155	3	2.58032	0	0	0	1.24541	1	0	0	0	1.26625
2010-07-15	18:18:00	235	310	-23.208	35.2813	-0.215914	0.802373	35.3045	0.999118	0.928853	0	2.40421	0	0	0	1.24541	1	0	0	0	1.26625
2010-07-15	18:19:00	283	367	-12.1089	35.2351	-0.245549	0.78164	35.2351	1.69342	1.55915	11	2.24721	0	0	0	1.24541	1	0	0	0	1.26625
2010-07-15	18:20:00	333	440	-18.5185	35.0966	-0.31752	0.835547	35.1197	2.6248	2.50459	14	1.74674	0	0	0	1.24541	1	0	0	0	1.26625
2010-07-15	18:21:00	281	428	-19.7102	35.0045	-0.19898	0.926773	35.0275	1.45634	1.37669	0	2.28377	0	0	0	1.24541	1	0	0	0	1.26625
2010-07-15	18:22:00	253	357	-15.1123	35.0045	-0.31752	0.835547	35.0045	1.27007	1.17765	3	2.96639	0	0	0	1.24541	1	0	0	0	1.26625
2010-07-15	18:23:00	321	434	-17.5644	35.0045	-0.177812	0.8936	35.0045	2.54013	2.58752	0	2.40705	0	0	0	1.24541	1	0	0	0	1.26625
2010-07-15	18:24:00	138	134	-15.4113	34.9815	0.0550329	0.802373	34.9815	0.406421	0.34832	0	2.69368	0	0	0	1.2786	1	0	0	0	1.3
2010-07-15	18:25:00	207	220	-16.6369	34.9815	-0.0719737	0.885307	35.0045	0.592697	0.54736	3	2.58032	0	0	0	1.24541	1	0	0	0	1.26625
2010-07-15	18:26:00	189	201	-19.106	35.0275	-0.12701	0.91848	35.0506	0.440289	0.39808	0	2.83236	0	0	0	1.1742	1	0	0	0	1.19385
2010-07-15	18:27:00	193	210	-21.5791	35.0736	-0.0508059	0.90604	35.0966	0.457224	0.4976	0	2.82518	0	0	0	1.24541	1	0	0	0	1.26625
2010-07-15	18:28:00	211	274	-20.6772	35.1197	-0.110076	0.864573	35.1428	0.711237	0.713227	0	2.99745	0	0	0	1.24541	1	0	0	0	1.26625
2010-07-15	18:29:00	202	255	-12.9928	35.0966	-0.114309	0.93092	35.0966	0.711237	0.84592	8	2.89822	0	0	0	1.24541	1	0	0	0	1.26625
2010-07-15	18:30:00	270	363	-14.5205	35.0736	-0.0889079	0.914333	35.0966	2.23532	2.57093	27	2.62804	0	0	0	1.24541	1	0	0	0	1.26625
2010-07-15	18:31:00	298	329	-16.6685	35.0736	-0.165112	0.75676	35.0966	1.47328	1.75819	12	2.35389	0	0	0	1.24541	1	0	0	0	1.26625
2010-07-15	18:32:00	239	315	-21.2721	35.0736	0.0126974	0.8936	35.1197	0.711237	0.59712	0	2.50352	0	0	0	1.24541	1	0	0	0	1.26625
2010-07-15	18:33:00	220	317	-20.6772	35.1197	-0.0677401	0.914333	35.1428	0.6435	0.630293	0	2.82876	0	0	0	1.24541	1	0	0	0	1.26625
2010-07-15	18:34:00	257	340	-16.3773	35.1197	-0.0846743	0.93092	35.1428	1.01605	1.07813	0	3.00923	0	0	0	1.24541	1	0	0	0	1.26625
2010-07-15	18:35:00	237	291	-16.3851	35.1428	-0.0931414	0.914333	35.1428	1.3378	1.42645	16	2.49154	0	0	0	1.24541	1	0	0	0	1.26625
2010-07-15	18:36:00	217	242	-19.4576	35.1428	-0.105842	0.88116	35.1658	0.711237	0.613707	0	2.61839	0	0	0	1.24541	1	0	0	0	1.26625
2010-07-15	18:37:00	233	283	-18.8431	35.1428	-0.143944	0.914333	35.1658	0.96525	0.862507	0	3.26916	0	0	0	1.24541	1	0	0	0	1.26625
2010-07-15	18:38:00	220	304	-16.3851	35.1428	-0.182046	0.85628	35.1658	0.897513	0.779573	0	2.97411	0	0	0	1.24541	1	0	0	0	1.26625
2010-07-15	18:39:00	310	419	-10.2303	35.0966	-0.266717	0.7692	35.0966	1.62568	1.16107	0	2.69702	0	0	0	1.24541	1	0	0	0	1.26625
2010-07-15	18:40:00	280	380	-12.9863	35.0736	-0.292118	0.71944	35.0736	1.42247	1.19424	0	2.36494	0	0	0	1.24541	1	0	0	0	1.26625
2010-07-15	18:41:00	208	261	-20.0352	35.0506	-0.63927	0.536987	35.0736	0.711237	0.729813	0	2.15197	0	0	0	1.24541	1	0	0	0	1.26625
2010-07-15	18:42:00	299	379	-16.3461	35.0275	-0.381023	0.752613	35.0506	1.60875	1.62549	9	1.89654	0	0	0	1.24541	1	0	0	0	1.26625
2010-07-15	18:43:00	215	262	-12.9668	35.0045	-0.254016	0.74432	35.0045	1.18539	1.04496	7	2.35664	0	0	0	1.24541	1	0	0	0	1.26625
2010-07-15	18:44:00	273	367	-16.6369	34.9815	-0.0254046	0.785787	35.0045	1.65955	1.44304	8	2.28641	0	0	0	1.24541	1	0	0	0	1.26625
2010-07-15	18:45:00	252	338	-15.7102	34.9585	-0.0719737	0.901893	34.9815	0.694303	0.762987	0	2.08297	0	0	0	1.24541	1	0	0	0	1.26625
2010-07-15	18:46:00	216	337	-9.58534	34.9585	-0.148178	0.94336	34.9585	0.677368	0.729813	0	1.98809	0	0	0	1.24541	1	0	0	0	1.26625
2010-07-15	18:47:00	268	355	-10.1978	34.9585	-0.118543	0.877013	34.9585	0.999118	1.09472	0	2.91692	0	0	0	1.24541	1	0	0	0	1.26625
2010-07-15	18:48:00	289	380	-13.5529	34.9125	-0.241316	0.86872	34.9125	1.9813	2.22261	5	2.35389	0	0	0	1.24541	1	0	0	0	1.26625
2010-07-15	18:49:00	270	328	-11.3933	34.8436	-0.622335	0.60748	34.8436	1.76116	1.79136	12	2.00212	0	0	0	1.24541	1	0	0	0	1.26625
2010-07-15	18:50:00	325	475	-22.0042	34.6374	-0.347155	0.8936	34.6603	2.59093	2.47141	0	2.08996	0	0	0	1.24541	1	0	0	0	1.26625
2010-07-15	18:51:00	294	389	-18.3224	34.5688	-0.25825	0.84384	34.5917	1.96437	2.12309	0	2.37607	0	0	0	1.24541	1	0	0	0	1.26625
2010-07-15	18:52:00	242	330	-15.5908	34.5917	0.0211645	0.90604	34.6145	0.931382	0.829333	0	2.89822	0	0	0	1.24541	1	0	0	0	1.26625
2010-07-15	18:53:00	201	265	-18.0513	34.6603	-0.0804408	0.926773	34.6832	0.677368	0.663467	0	3.02901	0	0	0	1.24541	1	0	0	0	1.26625
2010-07-15	18:54:00	194	269	-21.1375	34.7519	-0.0719737	0.897747	34.7748	0.762039	0.69664	0	4.10144	0	0	0	1.24541	1	0	0	0	1.26625
2010-07-15	18:55:00	257	311	-16.2687	34.7977	-0.211681	0.847987	34.7977	1.25313	1.54256	6	4.21218	0	0	0	1.24541	1	0	0	0	1.26625
2010-07-15	18:56:00	165	241	-12.9087	34.7977	-0.232849	0.910187	34.7977	1.01605	0.879093	3	2.79319	0	0	0	1.24541	1	0	0	0	1.26625
2010-07-15	18:57:00	226	312	-15.6503	34.7748	-0.351388	0.752613	34.7748	1.2362	1.12789	0	2.54612	0	0	0	1.24541	1	0	0	0	1.26625
2010-07-15	18:58:00	270	368	-17.4824	34.7748	-0.300586	0.715293	34.7748	1.35474	1.21083	8	2.41275	0	0	0	1.24541	1	0	0	0	1.26625
2010-07-15	18:59:00	201	287	-17.169	34.7519	-0.414891	0.789933	34.7748	0.846711	0.928853	7	2.50052	0	0	0	1.24541	1	0	0	0	1.26625
2010-07-15	19:00:00	173	214	-19.629	34.7977	-0.0804408	0.91848	34.8207	0.795908	0.779573	0	3.43617	0	0	0	1.24541	1	0	0	0	1.26625
2010-07-15	19:01:00	240	276	-23.3161	34.8436	-0.245549	0.901893	34.8666	0.762039	0.69664	0	3.0773	0	0	0	1.24541	1	0	0	0	1.26625
2010-07-15	19:02:00	274	379	-23.6324	34.8666	-0.139711	0.86872	34.9125	1.42247	1.26059	3	3.42175	0	0	0	1.24541	1	0	0	0	1.26625
2010-07-15	19:03:00	219	299	-23.6324	34.8666	-0.50803	0.73188	34.8895	1.11766	1.02837	0	3.45068	0	0	0	1.24541	1	0	0	0	1.26625
2010-07-15	19:04:00	205	249	-25.7399	34.7977	-0.575766	0.516253	34.8207	1.10072	0.962027	7	2.97798	0	0	0	1.24541	1	0	0	0	1.26625
2010-07-15	19:05:00	238	333	-21.1375	34.7519	-0.105842	0.628213	34.7748	1.45634	1.19424	0	3.13931	0	0	0	1.24541	1	0	0	0	1.26625
2010-07-15	19:06:00	261	354	-14.1098	34.729	-0.190513	0.80652	34.729	1.67649	1.57573	10	3.70729	0	0	0	1.24541	1	0	0	0	1.26625
2010-07-15	19:07:00	213	256	-22.3687	34.7748	-0.0296381	0.91848	34.7977	0.626566	0.613707	0	3.80706	0	0	0	1.24541	1	0	0	0	1.26625
2010-07-15	19:08:00	224	318	-19.9436	34.8207	-0.0465723	0.872867	34.8207	0.931382	0.912267	0	3.84702	0	0	0	1.24541	1	0	0	0	1.26625
2010-07-15	19:09:00	203	322	-12.2916	34.7748	-0.0550395	0.91848	34.7977	0.592697	0.69664	0	3.72363	0	0	0	1.24541	1	0	0	0	1.26625
2010-07-15	19:10:00	267	326	-15.0396	34.7748	-0.0889079	0.91848	34.7748	0.795908	0.89568	0	3.7291	0	0	0	1.24541	1	0	0	0	1.26625
2010-07-15	19:11:00	214	286	-13.8182	34.7748	-0.452993	0.673827	34.7748	0.96525	0.962027	0	4.39117	0	0	0	1.24541	1	0	0	0	1.26625
2010-07-15	19:12:00	262	364	-10.4489	34.729	-0.207447	0.877013	34.729	1.55795	1.70843	24	4.32089	0	0	0	1.24541	1	0	0	0	1.26625
2010-07-15	19:13:00	172	229	-16.5274	34.6603	-0.736641	0.611627	34.6832	0.660434	0.84592	13	4.03226	0	0	0	1.24541	1	0	0	0	1.26625
2010-07-15	19:14:00	186	263	-18.043	34.6374	-0.444526	0.715293	34.6603	0.406421	0.530773	0	4.47065	0	0	0	1.24541	1	0	0	0	1.26625
2010-07-15	19:15:00	252	313	-18.0347	34.6145	-0.148178	0.773347	34.6374	1.11766	1.36011	18	4.78057	0	0	0	1.24541	1	0	0	0	1.26625
2010-07-15	19:16:00	226	335	-16.2226	34.6603	0.0465658	0.901893	34.6832	0.931382	0.84592	0	4.95777	0	0	0	1.24541	1	0	0	0	1.26625
2010-07-15	19:17:00	229	315	-14.1029	34.7061	-0.169345	0.901893	34.7061	0.846711	0.762987	0	5.11853	0	0	0	1.24541	1	0	0	0	1.26625
2010-07-15	19:18:00	209	287	-4.34197	34.6832	-0.105842	0.8936	34.6832	0.728171	0.7464	0	5.10024	0	0	0	1.24541	1	0	0	0	1.26625
2010-07-15	19:19:00	255	342	-15.6353	34.729	-0.143944	0.85628	34.729	1.20233	1.06155	0	5.12772	0	0	0	1.24541	1	0	0	0	1.26625
2010-07-15	19:20:00	286	390	-17.169	34.7519	-0.393724	0.7692	34.7519	1.79503	1.57573	0	5.08206	0	0	0	1.24541	1	0	0	0	1.26625
2010-07-15	19:21:00	197	246	-20.2125	34.729	-0.690072	0.599187	34.7519	1.04992	0.862507	3	5.02816	0	0	0	1.24541	1	0	0	0	1.26625
2010-07-15	19:22:00	204	278	-21.7189	34.6832	-0.469928	0.81896	34.7061	0.762039	0.729813	0	4.889	0	0	0	1.24541	1	0	0	0	1.26625
2010-07-15	19:23:00	175	254	-15.6205	34.6832	-0.190513	0.872867	34.7061	0.677368	0.59712	0	5.19281	0	0	0	1.24541	1	0	0	0	1.26625
2010-07-15	19:24:00	200	293	-15.3229	34.7061	-0.262484	0.7692	34.729	0.6435	0.713227	0	5.09114	0	0	0	1.24541	1	0	0	0	1.26625
2010-07-15	19:25:00	223	297	-14.7129	34.7061	-0.12701	0.897747	34.7061	0.660434	0.7464	0	4.96648	0	0	0	1.24541	1	0	0	0	1.26625
2010-07-15	19:26:00	184	223	-18.6781	34.7061	-0.12701	0.91848	34.729	0.745105	0.630293	0	5.02816	0	0	0	1.24541	1	0	0	0	1.26625
2010-07-15	19:27:00	207	252	-20.8417	34.7748	-0.241316	0.926773	34.7977	0.609632	0.464427	0	5.10938	0	0	0	1.24541	1	0	0	0	1.26625
2010-07-15	19:28:00	207	268	-20.2125	34.729	-0.237082	0.85628	34.7519	1.21926	0.9952	0	5.05499	0	0	0	1.24541	1	0	0	0	1.26625
2010-07-15	19:29:00	166	208	-17.7465	34.6603	-0.0719737	0.901893	34.6832	0.389487	0.481013	0	5.08206	0	0	0	1.24541	1	0	0	0	1.26625
2010-07-15	19:30:00	193	255	-21.1185	34.7061	-0.220148	0.847987	34.729	0.711237	0.84592	0	5.08206	0	0	0	1.24541	1	0	0	0	1.26625
2010-07-15	19:31:00	264	369	-18.068	34.7061	-0.207447	0.698707	34.7061	1.25313	1.06155	0	4.94908	0	0	0	1.24541	1	0	0	0	1.26625
2010-07-15	19:32:00	272	369	-8.60416	34.6603	-0.224382	0.7692	34.6603	1.35474	1.11131	0	5.12772	0	0	0	1.24541	1	0	0	0	1.26625
2010-07-15	19:33:00	274	335	-7.98108	34.5917	-0.241316	0.599187	34.5917	1.21926	1.02837	0	4.88051	0	0	0	1.24541	1	0	0	0	1.26625
2010-07-16	16:26:00	342	447	2.99224	33.8419	-0.419125	0.7692	33.8193	3.36991	2.50459	6	1.18375	0	0	1	5.74624	0	1	0	0	5.8424
2010-07-16	16:27:00	291	370	4.49423	34.0455	-0.25825	0.897747	34.0228	1.72729	1.50939	0	1.58523	0	0	1	5.25212	0	1	0	0	5.34002
2010-07-16	16:28:00	320	381	13.2502	34.1362	-0.33022	0.802373	34.0908	1.21926	1.21083	0	1.63168	0	0	1	4.0516	0	1	0	0	4.1194
2010-07-16	16:29:00	281	300	12.3501	34.1816	-0.156645	0.910187	34.1362	0.795908	0.762987	0	1.72092	0	0	1	3.78445	0	1	0	0	3.84778
2010-07-16	16:30:00	252	295	21.4183	34.2043	-0.304819	0.88116	34.1362	0.762039	0.69664	0	1.72313	0	0	1	3.82194	0	1	0	0	3.8859
2010-07-16	16:31:00	312	369	8.12789	34.318	-0.224382	0.922627	34.2725	1.27007	1.27717	0	1.88104	0	0	1	3.93148	0	1	0	0	3.99727
2010-07-16	16:32:00	280	412	19.6384	34.3407	-0.304819	0.872867	34.2725	1.62568	1.65867	6	1.99474	0	0	0	1.24541	1	0	0	0	1.26625
2010-07-16	16:33:00	326	447	20.2556	34.3863	-0.19898	0.885307	34.318	3.55618	2.88608	39	2.17896	0	0	0	1.24541	1	0	0	0	1.26625
2010-07-16	16:34:00	257	332	17.533	34.4091	-0.152411	0.93092	34.3407	1.13459	1.02837	0	2.39855	0	0	0	1.24541	1	0	0	0	1.26625
2010-07-16	16:35:00	295	387	9.96105	34.5003	-0.304819	0.810667	34.4319	1.82889	1.52597	3	2.49453	0	0	0	1.24541	1	0	0	0	1.26625
2010-07-16	16:36:00	151	272	5.40604	34.546	-0.626569	0.636507	34.5003	0.795908	0.89568	9	2.26278	0	0	0	1.24541	1	0	0	0	1.26625
2010-07-16	16:37:00	213	274	6.01461	34.5688	-0.533431	0.5826	34.5231	1.13459	1.02837	6	2.23435	0	0	0	1.24541	1	0	0	0	1.26625
2010-07-16	16:38:00	254	225	5.71107	34.5917	-0.279418	0.814813	34.546	0.524961	0.464427	0	2.23948	0	0	0	1.24541	1	0	0	0	1.26625
2010-07-16	16:39:00	290	353	12.0984	34.5917	-0.351388	0.81896	34.5231	2.70947	3.96421	46	2.23948	0	0	0	1.24541	1	0	0	0	1.26625
2010-07-16	16:40:00	308	379	13.3115	34.5688	-0.325987	0.86872	34.5003	3.23443	4.46181	79	2.19638	0	0	0	1.24541	1	0	0	0	1.26625
2010-07-16	16:41:00	303	343	-1.59274	34.6145	-0.148178	0.947507	34.6145	0.897513	0.779573	0	2.18889	0	0	0	1.24541	1	0	0	0	1.26625
2010-07-16	16:42:00	232	322	1.44684	34.7061	-0.215914	0.939213	34.6832	0.558829	0.630293	0	2.27586	0	0	1	3.17966	0	1	0	0	3.23287
2010-07-16	16:43:00	267	332	3.58	34.7519	-0.156645	0.947507	34.729	0.829776	0.779573	0	2.459	0	0	1	4.32771	0	1	0	0	4.40014
2010-07-16	16:44:00	288	382	20.9477	34.7061	-0.313286	0.835547	34.6374	1.72729	2.70363	38	2.80025	0	0	1	4.31122	0	1	0	0	4.38337
2010-07-16	16:45:00	266	323	13.6295	34.6603	-0.182046	0.885307	34.6145	1.18539	1.21083	6	3.00923	0	0	1	5.1068	0	1	0	0	5.19227
2010-07-16	16:46:00	194	239	13.633	34.6832	-0.296352	0.740173	34.6145	0.880579	0.812747	3	3.0773	0	0	1	3.92483	0	1	0	0	3.99051
2010-07-16	16:47:00	252	288	19.4076	34.6374	-0.499562	0.653093	34.5688	0.897513	0.84592	6	3.19459	0	0	1	3.76332	0	1	0	0	3.82629
2010-07-16	16:48:00	259	345	12.4116	34.6603	-0.397957	0.707	34.5917	1.25313	1.02837	3	3.09776	0	0	1	3.47856	0	1	0	0	3.53677
2010-07-16	16:49:00	284	340	19.4076	34.6374	-0.376789	0.80652	34.5688	0.948316	0.829333	0	3.328	0	0	1	3.19267	0	1	0	0	3.24609
2010-07-16	16:50:00	260	262	20.3025	34.5688	-0.224382	0.877013	34.5003	0.609632	0.4976	0	3.38848	0	0	0	2.85924	1	0	0	0	2.90709
2010-07-16	16:51:00	243	289	15.4477	34.6145	-0.254016	0.889453	34.5688	0.575763	0.530773	0	3.43135	0	0	0	2.46422	1	0	0	0	2.50546
2010-07-16	16:52:00	215	284	13.0206	34.6603	-0.241316	0.901893	34.5917	0.609632	0.580533	0	3.43617	0	0	0	2.13145	1	0	0	0	2.16712
2010-07-16	16:53:00	227	230	11.2017	34.729	-0.18628	0.93092	34.6603	0.491092	0.481013	0	3.43617	0	0	0	2.3704	1	0	0	0	2.41007
2010-07-16	16:54:00	221	318	8.76476	34.7519	-0.249783	0.885307	34.7061	0.829776	0.812747	0	3.48491	0	0	0	2.28546	1	0	0	0	2.32371
2010-07-16	16:55:00	302	342	11.2043	34.7519	-0.165112	0.86872	34.7061	1.20233	0.912267	0	3.51466	0	0	0	2.37533	1	0	0	0	2.41508
2010-07-16	16:56:00	283	378	8.4598	34.7519	-0.18628	0.8936	34.7061	0.931382	0.84592	0	3.54482	0	0	0	2.87425	1	0	0	0	2.92235
2010-07-16	16:57:00	262	359	7.85128	34.7748	-0.220148	0.86872	34.729	1.13459	1.02837	0	3.48984	0	0	0	2.561	1	0	0	0	2.60386
2010-07-16	16:58:00	261	361	11.207	34.7748	-0.31752	0.864573	34.729	0.948316	0.79616	0	3.38377	0	0	0	2.8553	1	0	0	0	2.90309
2010-07-16	16:59:00	283	339	17.602	34.729	-0.279418	0.847987	34.6603	1.03299	1.01179	0	3.36969	0	0	0	2.63298	1	0	0	0	2.67705
2010-07-16	17:00:00	275	355	13.3318	34.7061	-0.385257	0.71944	34.6603	0.948316	0.829333	0	3.42175	0	0	0	2.98457	0	1	0	0	3.03451
2010-07-16	17:01:00	288	313	11.1964	34.6832	-0.313286	0.765053	34.6374	1.20233	0.879093	0	3.52467	0	0	0	2.49224	1	0	0	0	2.53395
2010-07-16	17:02:00	223	218	11.501	34.6832	-0.275184	0.914333	34.6374	0.609632	0.431253	0	3.54482	0	0	1	3.15516	0	1	0	0	3.20796
2010-07-16	17:03:00	277	377	14.8512	34.6832	-0.249783	0.90604	34.6145	1.2362	1.16107	0	3.55496	0	0	1	2.99035	0	1	0	0	3.04039
2010-07-16	17:04:00	250	304	6.32337	34.7061	-0.385257	0.7692	34.6603	1.13459	1.02837	3	3.58052	0	0	1	3.42555	0	1	0	0	3.48287
2010-07-16	17:05:00	135	199	0.529673	34.7519	-0.635036	0.574307	34.7061	0.491092	0.580533	3	3.6803	0	0	1	3.4465	0	1	0	0	3.50418
2010-07-16	17:06:00	263	271	-6.80075	34.7977	-0.266717	0.75676	34.7748	0.897513	0.762987	5	3.65893	0	0	0	2.79699	1	0	0	0	2.8438
2010-07-16	17:07:00	236	269	-11.0934	34.8666	-0.182046	0.847987	34.8666	0.914447	0.713227	0	3.65893	0	0	0	2.55971	1	0	0	0	2.60255
2010-07-16	17:08:00	226	262	-1.62083	34.9125	-0.237082	0.910187	34.8895	0.575763	0.530773	0	3.8935	0	0	0	2.8011	1	0	0	0	2.84798
2010-07-16	17:09:00	255	337	-0.399001	34.9355	-0.254016	0.885307	34.8895	0.999118	0.94544	3	4.21218	0	0	1	3.3126	0	1	0	0	3.36804
2010-07-16	17:10:00	302	343	1.43783	34.9125	-0.232849	0.897747	34.8895	1.27007	1.34352	20	4.01988	0	0	1	3.38608	0	1	0	0	3.44275
2010-07-16	17:11:00	241	302	3.88446	34.9355	-0.270951	0.88116	34.8895	0.897513	0.779573	0	3.91708	0	0	1	3.39176	0	1	0	0	3.44852
2010-07-16	17:12:00	195	264	12.4397	34.8666	-0.385257	0.723587	34.8207	0.846711	0.64688	0	3.82411	0	0	0	2.60577	1	0	0	0	2.64938
2010-07-16	17:13:00	163	194	13.6544	34.8207	-0.592701	0.63236	34.7519	0.609632	0.580533	0	3.94089	0	0	1	3.24141	0	1	0	0	3.29565
2010-07-16	17:14:00	277	317	2.05179	34.8436	-0.266717	0.814813	34.7977	1.13459	1.32693	21	4.14646	0	0	1	3.96156	0	1	0	0	4.02786
2010-07-16	17:15:00	267	342	3.27373	34.8436	-0.182046	0.86872	34.8207	1.60875	2.08992	34	4.24567	0	0	1	4.2823	0	1	0	0	4.35397
2010-07-16	17:16:00	308	398	14.5662	34.7977	-0.31752	0.752613	34.7519	3.08203	2.68704	35	4.19229	0	0	1	3.14921	0	1	0	0	3.20191
2010-07-16	17:17:00	350	484	-0.0836015	34.7977	-0.495329	0.69456	34.7748	3.96261	2.83632	30	4.3558	0	0	1	3.36191	0	1	0	0	3.41817
2010-07-16	17:18:00	356	441	6.63092	34.7748	-0.304819	0.872867	34.729	3.43764	2.90267	18	4.166	0	0	1	3.50067	0	1	0	0	3.55925
2010-07-16	17:19:00	235	329	17.8914	34.6603	-0.283651	0.723587	34.5917	1.04992	0.962027	1	4.20553	0	0	0	2.86389	1	0	0	0	2.91182
2010-07-16	17:20:00	268	346	10.5872	34.6832	-0.135477	0.847987	34.6374	1.25313	1.244	8	4.30016	0	0	0	2.46111	1	0	0	0	2.5023
2010-07-16	17:21:00	260	319	9.36881	34.6832	-0.0931414	0.90604	34.6374	1.20233	1.17765	9	4.24567	0	0	0	1.24541	1	0	0	0	1.26625
2010-07-16	17:22:00	310	389	13.6259	34.6374	-0.160878	0.901893	34.5917	1.72729	1.45963	3	4.3348	0	0	0	1.24541	1	0	0	0	1.26625
2010-07-16	17:23:00	256	282	-2.51347	34.6832	-0.118543	0.8936	34.6603	0.6435	0.580533	0	4.41262	0	0	0	1.24541	1	0	0	0	1.26625
2010-07-16	17:24:00	213	302	2.96996	34.7519	-0.224382	0.922627	34.729	0.711237	0.613707	0	4.41262	0	0	0	1.24541	1	0	0	0	1.26625
2010-07-16	17:25:00	229	282	12.4209	34.729	-0.224382	0.935067	34.6832	0.541895	0.530773	0	4.34178	0	0	0	1.24541	1	0	0	0	1.26625
2010-07-16	17:26:00	249	293	6.62998	34.7519	-0.359855	0.84384	34.7061	0.914447	0.69664	0	4.39117	0	0	0	1.24541	1	0	0	0	1.26625
2010-07-16	17:27:00	263	348	6.62998	34.7519	-0.491095	0.599187	34.7061	1.40554	1.22741	12	4.21884	0	0	0	1.24541	1	0	0	0	1.26625
2010-07-16	17:28:00	251	306	15.1557	34.6832	-0.300586	0.852133	34.6145	1.04992	0.89568	3	4.05094	0	0	0	1.24541	1	0	0	0	1.26625
2010-07-16	17:29:00	237	244	14.2383	34.6603	-0.207447	0.922627	34.6145	0.677368	0.481013	0	4.10144	0	0	0	1.24541	1	0	0	0	1.26625
2010-07-16	17:30:00	237	292	14.5389	34.6374	-0.262484	0.91848	34.5688	0.795908	0.663467	0	4.17255	0	0	0	1.24541	1	0	0	0	1.26625
2010-07-16	17:31:00	232	315	-1.29453	34.6832	-0.355622	0.75676	34.6603	0.863645	0.779573	0	4.19229	0	0	0	1.24541	1	0	0	0	1.26625
2010-07-16	17:32:00	285	386	15.1516	34.6603	-0.469928	0.698707	34.5917	1.69342	1.12789	0	4.08872	0	0	0	1.24541	1	0	0	0	1.26625
2010-07-16	17:33:00	303	423	7.23534	34.6603	-0.410658	0.78164	34.6145	1.91357	1.44304	0	3.91117	0	0	0	1.24541	1	0	0	0	1.26625
2010-07-16	17:34:00	341	463	9.97371	34.6374	-0.351388	0.777493	34.5688	3.42071	2.83632	11	3.60117	0	0	0	1.24541	1	0	0	0	1.26625
2010-07-16	17:35:00	291	370	10.5801	34.6145	-0.228615	0.847987	34.5688	1.42247	2.35531	51	4.00756	0	0	0	1.24541	1	0	0	0	1.26625
2010-07-16	17:36:00	305	357	6.32099	34.6374	-0.275184	0.839693	34.5917	1.45634	2.65387	69	3.83554	0	0	0	1.24541	1	0	0	0	1.26625
2010-07-16	17:37:00	248	327	-0.685086	34.6832	-0.351388	0.698707	34.6603	1.10072	1.17765	5	3.4122	0	0	0	1.24541	1	0	0	0	1.26625
2010-07-16	17:38:00	272	322	-1.29659	34.7061	-0.232849	0.814813	34.6832	1.15153	1.09472	10	3.62201	0	0	0	1.24541	1	0	0	0	1.26625
2010-07-16	17:39:00	239	265	-6.79663	34.7748	-0.0508059	0.914333	34.7748	0.609632	0.530773	0	3.64304	0	0	0	1.24541	1	0	0	0	1.26625
2010-07-16	17:40:00	198	235	-0.0851799	34.8207	-0.110076	0.926773	34.7977	0.474158	0.44784	0	3.63776	0	0	0	1.24541	1	0	0	0	1.26625
2010-07-16	17:41:00	210	216	5.41051	34.7748	-0.0804408	0.94336	34.7519	0.508026	0.414667	0	3.60636	0	0	0	1.81282	1	0	0	0	1.84316
2010-07-16	17:42:00	255	297	2.35924	34.7748	-0.177812	0.935067	34.7519	1.04992	0.812747	0	3.59082	0	0	0	1.24541	1	0	0	0	1.26625
2010-07-16	17:43:00	272	348	-0.38889	34.7977	-0.342921	0.79408	34.7748	1.27007	1.02837	0	3.60117	0	0	1	3.59579	0	1	0	0	3.65596
2010-07-16	17:44:00	272	370	0.221684	34.7977	-0.376789	0.760907	34.7748	1.57488	1.72501	30	3.60636	0	0	1	4.07013	0	1	0	0	4.13824
2010-07-16	17:45:00	266	352	1.74806	34.7977	-0.465694	0.578453	34.7748	1.43941	1.32693	10	3.30518	0	0	1	4.5903	0	1	0	0	4.66712
2010-07-16	17:46:00	243	311	-13.5329	34.8436	-0.414891	0.528693	34.8436	1.15153	1.244	10	3.43135	0	0	1	5.45184	0	1	0	0	5.54307
2010-07-16	17:47:00	296	340	-19.6831	34.9355	-0.275184	0.84384	34.9585	1.57488	2.2392	58	3.48984	0	0	1	4.49199	0	1	0	0	4.56716
2010-07-16	17:48:00	239	256	-12.0412	34.9815	-0.596934	0.611627	34.9815	0.914447	0.762987	0	3.45554	0	0	1	4.03598	0	1	0	0	4.10353
2010-07-16	17:49:00	114	122	-14.1789	34.9585	-0.300586	0.686267	34.9585	0.491092	0.364907	0	3.64832	0	0	0	2.49174	1	0	0	0	2.53344
2010-07-16	17:50:00	274	358	-8.36054	34.9585	-0.372556	0.707	34.9355	1.11766	0.9952	0	3.70186	0	0	0	2.27033	1	0	0	0	2.30833
2010-07-16	17:51:00	249	226	-7.74368	34.9355	-0.215914	0.8936	34.9355	0.626566	0.414667	0	3.60117	0	0	0	2.3898	1	0	0	0	2.42979
2010-07-16	17:52:00	239	210	-8.66673	34.9585	-0.190513	0.926773	34.9585	0.575763	0.39808	0	3.52467	0	0	0	1.79228	1	0	0	0	1.82228
2010-07-16	17:53:00	192	253	1.74282	34.9355	-0.18628	0.935067	34.9125	0.524961	0.481013	0	3.51466	0	0	0	2.40065	1	0	0	0	2.44083
2010-07-16	17:54:00	260	321	-4.07109	34.9355	-0.38949	0.73188	34.9125	1.37167	1.17765	7	3.51966	0	0	0	1.24541	1	0	0	0	1.26625
2010-07-16	17:55:00	295	356	-8.36054	34.9585	-0.300586	0.839693	34.9355	1.38861	1.47621	15	3.80141	0	0	0	1.24541	1	0	0	0	1.26625
2010-07-16	17:56:00	243	311	-3.76506	34.9355	-0.241316	0.877013	34.9125	1.20233	1.29376	11	3.49478	0	0	0	1.24541	1	0	0	0	1.26625
2010-07-16	17:57:00	285	304	-3.15029	34.9125	-0.148178	0.827253	34.8895	1.16846	0.862507	0	3.37907	0	0	0	1.24541	1	0	0	0	1.26625
2010-07-16	17:58:00	241	244	-7.43761	34.9355	-0.152411	0.8936	34.9355	0.626566	0.464427	0	3.34643	0	0	0	1.24541	1	0	0	0	1.26625
2010-07-16	17:59:00	186	233	-2.847	34.9355	-0.177812	0.8936	34.9125	0.491092	0.530773	0	3.34643	0	0	0	1.24541	1	0	0	0	1.26625
2010-07-16	18:00:00	244	329	0.826126	34.9125	-0.245549	0.897747	34.8895	0.982184	0.7464	3	3.35106	0	0	0	1.24541	1	0	0	0	1.26625
2010-07-16	18:01:00	263	351	-6.51942	34.9355	-0.287885	0.864573	34.9125	1.35474	1.19424	4	3.36502	0	0	0	1.24541	1	0	0	0	1.26625
2010-07-16	18:02:00	302	368	-13.8726	34.9585	-0.596934	0.574307	34.9585	1.55795	0.962027	0	3.38848	0	0	0	1.24541	1	0	0	0	1.26625
2010-07-16	18:03:00	299	347	-15.4113	34.9815	-0.376789	0.727733	34.9815	1.38861	1.12789	0	3.39794	0	0	0	1.24541	1	0	0	0	1.26625
2010-07-16	18:04:00	276	283	-17.2579	35.0045	-0.270951	0.79408	35.0045	0.812842	0.663467	0	3.99531	0	0	0	3.19357	0	1	0	0	3.24702
2010-07-16	18:05:00	179	179	-19.4126	35.0275	-0.118543	0.85628	35.0275	0.541895	0.44784	0	4.12707	0	0	0	2.38839	1	0	0	0	2.42836
2010-07-16	18:06:00	204	202	-19.4216	35.0506	-0.173579	0.872867	35.0506	0.524961	0.464427	0	4.13998	0	0	0	2.50116	1	0	0	0	2.54301
2010-07-16	18:07:00	231	289	-24.6596	35.0966	-0.18628	0.885307	35.1428	0.762039	0.69664	0	4.22552	0	0	1	2.97533	0	1	0	0	3.02512
2010-07-16	18:08:00	254	298	-21.6086	35.1428	-0.237082	0.885307	35.1658	0.982184	0.812747	0	4.20553	0	0	1	3.68603	0	1	0	0	3.74771
2010-07-16	18:09:00	285	328	-21.311	35.1658	-0.338687	0.814813	35.1889	1.42247	1.11131	0	4.01372	0	0	1	4.17093	0	1	0	0	4.24073
2010-07-16	18:10:00	322	379	-10.5428	35.1197	-0.385257	0.74432	35.1197	2.04904	1.70843	20	3.63776	0	0	1	6.88909	0	0	1	0	7.00437
2010-07-16	18:11:00	372	334	-11.759	35.0736	-0.266717	0.914333	35.0736	2.55707	2.76997	85	4.05094	0	0	1	7.29114	0	0	1	0	7.41315
2010-07-16	18:12:00	238	241	-27.4356	35.1197	-0.279418	0.91848	35.1658	1.10072	1.39328	33	4.56767	0	0	1	8.5458	0	0	1	0	8.68882
2010-07-16	18:13:00	340	389	-16.7083	35.1889	-0.338687	0.864573	35.1889	1.9813	2.22261	41	4.95777	0	0	1	6.77079	0	0	1	0	6.8841
2010-07-16	18:14:00	345	387	-13.9274	35.1428	-0.355622	0.789933	35.1428	2.5232	2.18944	33	4.90604	0	0	1	9.1248	0	0	0	1	9.2775
2010-07-16	18:15:00	369	367	-18.2371	35.1658	-0.313286	0.80652	35.1658	3.14976	3.35051	91	5.30766	0	0	1	10.8866	0	0	0	1	11.0688
2010-07-16	18:16:00	380	345	-11.1685	35.1658	-0.270951	0.897747	35.1658	3.01429	3.41685	104	5.30766	0	0	1	9.80902	0	0	0	1	9.97317
2010-07-16	18:17:00	316	371	-18.5532	35.1889	-0.31752	0.84384	35.1889	1.72729	1.50939	16	5.13693	0	0	1	7.40536	0	0	1	0	7.52929
2010-07-16	18:18:00	298	301	-36.7806	35.3045	-0.279418	0.864573	35.3739	1.2362	0.79616	0	5.20222	0	0	1	4.02767	0	1	0	0	4.09507
2010-07-16	18:19:00	262	231	-35.0069	35.4202	-0.355622	0.897747	35.4898	1.03299	0.514187	4	5.22113	0	0	1	4.00199	0	1	0	0	4.06896
2010-07-16	18:20:00	321	394	-30.105	35.4898	-0.347155	0.835547	35.5362	1.96437	1.45963	12	5.32722	0	0	0	2.6309	1	0	0	0	2.67493
2010-07-16	18:21:00	285	200	-25.1582	35.4898	-0.160878	0.897747	35.513	0.846711	0.4976	5	5.21166	0	0	0	4.14744	0	1	0	0	4.21684
2010-07-16	18:22:00	345	339	-19.9032	35.4898	-0.296352	0.852133	35.4898	2.35386	1.90747	7	5.38662	0	0	0	1.24541	1	0	0	0	1.26625
2010-07-16	18:23:00	260	208	-11.5473	35.4434	-0.0846743	0.926773	35.4434	0.728171	0.39808	0	5.52968	0	0	0	3.60823	0	1	0	0	3.66861
2010-07-16	18:24:00	273	283	-11.2444	35.4666	-0.38949	0.814813	35.4666	1.18539	0.84592	0	5.59297	0	0	0	1.24541	1	0	0	0	1.26625
2010-07-16	18:25:00	293	362	-17.4223	35.4666	-0.486862	0.462347	35.4898	1.60875	1.26059	0	5.05499	0	0	0	1.24541	1	0	0	0	1.26625
2010-07-16	18:26:00	290	341	-14.6421	35.4666	-0.44876	0.648947	35.4666	1.9305	1.32693	3	4.94908	0	0	0	1.24541	1	0	0	0	1.26625
2010-07-16	18:27:00	284	324	-9.07746	35.4434	-0.512263	0.665533	35.4434	1.43941	1.45963	18	5.23062	0	0	0	1.24541	1	0	0	0	1.26625
2010-07-16	18:28:00	273	290	10.6616	35.3507	-0.499562	0.798227	35.3045	1.15153	1.07813	14	5.3667	0	0	1	5.00755	0	1	0	0	5.09135
2010-07-16	18:29:00	343	335	6.65617	35.3276	-0.444526	0.798227	35.2813	2.25225	2.2392	69	5.12772	0	0	1	5.84357	0	1	0	0	5.94136
2010-07-16	18:30:00	367	405	15.5705	35.2582	-0.44876	0.827253	35.1889	2.574	2.86949	61	5.02816	0	0	1	6.30695	0	0	1	0	6.4125
2010-07-16	18:31:00	331	395	18.3148	35.1658	-0.482628	0.740173	35.0966	1.9813	1.52597	9	4.63687	0	0	1	6.26424	0	0	1	0	6.36907
2010-07-16	18:32:00	311	392	13.0926	35.1428	-0.427592	0.79408	35.0966	2.16758	2.07333	33	4.59821	0	0	1	5.21549	0	1	0	0	5.30277
2010-07-16	18:33:00	331	453	19.2297	35.1428	-0.355622	0.727733	35.0736	2.65867	2.70363	13	4.37697	0	0	1	3.13574	0	1	0	0	3.18821
2010-07-16	18:34:00	291	383	21.3504	35.0506	-0.182046	0.901893	34.9815	1.47328	1.50939	6	4.50756	0	0	0	2.94199	1	0	0	0	2.99122
2010-07-16	18:35:00	238	284	13.3812	35.0275	-0.262484	0.90604	34.9815	0.745105	0.64688	0	4.52995	0	0	0	2.30524	1	0	0	0	2.34382
2010-07-16	18:36:00	252	319	41.5027	34.9585	-0.457227	0.827253	34.8207	0.711237	0.663467	0	4.69189	0	0	0	1.87292	1	0	0	0	1.90427
2010-07-16	18:37:00	272	409	27.737	34.9355	-0.33022	0.827253	34.8436	1.77809	1.60891	6	4.84682	0	0	0	2.14942	1	0	0	0	2.18539
2010-07-16	18:38:00	209	298	16.1192	34.9355	-0.414891	0.864573	34.8895	0.626566	0.663467	0	4.69189	0	0	0	2.02688	1	0	0	0	2.0608
2010-07-16	18:39:00	159	226	13.0749	35.0275	-0.355622	0.885307	34.9815	0.406421	0.514187	0	4.72382	0	0	0	1.73877	1	0	0	0	1.76786
2010-07-16	18:40:00	240	320	30.5182	35.0045	-0.334454	0.864573	34.9125	0.897513	1.09472	0	4.66032	0	0	0	1.86537	1	0	0	0	1.89658
2010-07-16	18:41:00	284	367	35.6591	34.8895	-0.431826	0.740173	34.7977	1.35474	1.44304	11	4.56767	0	0	0	2.20421	1	0	0	0	2.24109
2010-07-16	18:42:00	268	325	28.6166	34.8436	-0.283651	0.835547	34.7519	1.47328	1.59232	20	4.6059	0	0	0	2.48709	1	0	0	0	2.52871
2010-07-16	18:43:00	179	274	32.2787	34.8436	-0.194747	0.951653	34.729	0.592697	0.54736	0	4.61361	0	0	0	2.10833	1	0	0	0	2.14361
2010-07-16	18:44:00	197	265	22.5191	34.8666	-0.249783	0.926773	34.7977	0.575763	0.580533	0	4.62909	0	0	0	1.77333	1	0	0	0	1.803
2010-07-16	18:45:00	215	271	30.763	34.8666	-0.393724	0.847987	34.7748	0.558829	0.563947	0	4.61361	0	0	0	1.61454	1	0	0	0	1.64156
2010-07-16	18:46:00	273	314	32.2681	34.8207	-0.334454	0.847987	34.729	1.10072	1.21083	0	4.62134	0	0	0	1.92004	1	0	0	0	1.95217
2010-07-16	18:47:00	281	338	16.4108	34.8666	-0.347155	0.81896	34.7977	1.43941	1.87429	25	4.63687	0	0	0	2.42552	1	0	0	0	2.46611
2010-07-16	18:48:00	219	291	1.74282	34.9355	-0.262484	0.877013	34.8895	0.880579	1.02837	9	4.72382	0	0	0	2.39357	1	0	0	0	2.43363
2010-07-16	18:49:00	246	256	-0.0961249	34.9815	-0.0889079	0.935067	34.9585	0.728171	0.69664	0	4.71581	0	0	0	2.04311	1	0	0	0	2.0773
2010-07-16	18:50:00	202	273	-1.01669	35.0045	-0.135477	0.959947	34.9815	0.457224	0.580533	0	4.63687	0	0	0	1.24541	1	0	0	0	1.26625
2010-07-16	18:51:00	163	234	8.17206	35.0045	-0.173579	0.94336	34.9585	0.406421	0.530773	0	4.57527	0	0	0	1.24541	1	0	0	0	1.26625
2010-07-16	18:52:00	197	255	9.69664	34.9355	-0.18628	0.910187	34.8895	0.728171	0.829333	0	4.52247	0	0	0	1.24541	1	0	0	0	1.26625
2010-07-16	18:53:00	179	224	19.1828	34.9585	-0.364089	0.74432	34.8895	0.541895	0.530773	0	3.93492	0	0	0	1.24541	1	0	0	0	1.26625
2010-07-16	18:54:00	206	186	33.7486	34.729	-0.283651	0.910187	34.6374	0.6435	0.613707	0	3.37907	0	0	0	1.24541	1	0	0	0	1.26625
2010-07-16	18:55:00	242	270	16.383	34.729	-0.097375	0.910187	34.6832	0.575763	0.663467	0	3.59082	0	0	0	1.65327	1	0	0	0	1.68094
2010-07-16	18:56:00	297	378	7.85411	34.8207	-0.254016	0.901893	34.7748	1.3378	1.57573	7	3.73458	0	0	0	2.09197	1	0	0	0	2.12698
2010-07-16	18:57:00	144	194	25.8533	34.7977	-0.65197	0.524547	34.729	0.524961	0.514187	0	3.58566	0	0	0	1.9222	1	0	0	0	1.95437
2010-07-16	18:58:00	227	235	21.2651	34.7519	-0.19898	0.939213	34.6603	0.575763	0.4976	0	3.67494	0	0	0	1.66922	1	0	0	0	1.69715
2010-07-16	18:59:00	218	257	18.5162	34.729	-0.304819	0.864573	34.6603	0.880579	0.84592	4	3.54482	0	0	0	1.72683	1	0	0	0	1.75573
2010-07-16	19:00:00	266	333	24.9149	34.729	-0.385257	0.839693	34.6374	0.728171	0.779573	0	3.35106	0	0	0	1.24541	1	0	0	0	1.26625
2010-07-16	19:01:00	292	364	29.456	34.6603	-0.58	0.615773	34.5688	1.287	1.06155	0	3.44099	0	0	0	1.24541	1	0	0	0	1.26625
2010-07-16	19:02:00	244	300	13.0272	34.7061	-0.461461	0.71944	34.6374	1.08379	1.02837	6	3.69106	0	0	0	1.24541	1	0	0	0	1.26625
2010-07-16	19:03:00	267	351	1.44279	34.7977	-0.342921	0.802373	34.7519	1.10072	1.26059	12	3.19029	0	0	0	1.24541	1	0	0	0	1.26625
2010-07-16	19:04:00	150	167	-1.61654	34.8666	-0.283651	0.80652	34.8436	0.677368	0.613707	0	3.2119	0	0	0	1.24541	1	0	0	0	1.26625
2010-07-16	19:05:00	130	127	-5.90354	34.9125	-0.00423682	0.8314	34.9125	0.304816	0.29856	0	3.17315	0	0	0	1.2786	1	0	0	0	1.3
2010-07-16	19:06:00	183	218	-0.0930166	34.9355	-0.266717	0.922627	34.9125	0.474158	0.563947	0	3.08546	0	0	0	1.24541	1	0	0	0	1.26625
2010-07-16	19:07:00	180	246	2.66069	34.9355	-0.135477	0.939213	34.9125	0.457224	0.580533	0	2.99354	0	0	0	1.24541	1	0	0	0	1.26625
2010-07-16	19:08:00	169	190	-1.93123	34.9585	-0.215914	0.94336	34.9355	0.406421	0.464427	0	2.96254	0	0	0	1.24541	1	0	0	0	1.26625
2010-07-16	19:09:00	239	325	5.41521	34.9815	-0.287885	0.8936	34.9355	1.04992	1.16107	3	2.89822	0	0	0	1.24541	1	0	0	0	1.26625
2010-07-16	19:10:00	238	302	8.78084	34.9585	-0.19898	0.85628	34.9125	0.982184	1.16107	0	2.78967	0	0	0	1.24541	1	0	0	0	1.26625
2010-07-16	19:11:00	294	418	25.2754	34.8895	-0.444526	0.748467	34.7977	1.82889	1.42645	3	2.62804	0	0	0	1.24541	1	0	0	0	1.26625
2010-07-16	19:12:00	274	332	6.33096	34.9125	-0.152411	0.889453	34.8666	0.846711	0.962027	0	2.77565	0	0	0	1.24541	1	0	0	0	1.26625
2010-07-16	19:13:00	213	294	4.49694	35.0045	-0.143944	0.88116	34.9585	0.524961	0.613707	0	2.82518	0	0	0	1.24541	1	0	0	0	1.26625
2010-07-16	19:14:00	227	283	4.49738	35.0506	-0.173579	0.922627	35.0045	0.660434	0.663467	0	2.89079	0	0	0	1.24541	1	0	0	0	1.26625
2010-07-16	19:15:00	214	267	0.201563	35.1197	-0.190513	0.922627	35.0736	0.491092	0.54736	0	2.90194	0	0	0	1.61898	1	0	0	0	1.64607
2010-07-16	19:16:00	233	283	12.4722	35.0966	-0.228615	0.922627	35.0506	0.812842	0.7464	0	2.88339	0	0	0	1.67815	1	0	0	0	1.70623
2010-07-16	19:17:00	270	302	24.4135	35.0506	-0.491095	0.578453	34.9585	1.15153	0.928853	5	2.92822	0	0	0	1.84591	1	0	0	0	1.87681
2010-07-16	19:18:00	282	341	19.8006	34.9815	-0.194747	0.8936	34.9125	0.999118	0.928853	8	3.01317	0	0	0	1.96199	1	0	0	0	1.99483
2010-07-16	19:19:00	227	300	13.6875	35.0275	-0.194747	0.914333	34.9815	0.592697	0.613707	0	3.03698	0	0	0	1.81707	1	0	0	0	1.84748
2010-07-16	19:20:00	197	245	23.4871	35.0275	-0.207447	0.922627	34.9585	0.508026	0.54736	0	3.06107	0	0	0	1.64958	1	0	0	0	1.67718
2010-07-16	19:21:00	198	238	31.7315	34.9815	-0.18628	0.91848	34.8895	0.440289	0.44784	0	3.08546	0	0	0	1.49996	1	0	0	0	1.52506
2010-07-16	19:22:00	257	312	25.9113	34.9585	-0.249783	0.914333	34.8895	0.982184	0.978613	0	3.13511	0	0	0	1.73386	1	0	0	0	1.76288
2010-07-16	19:23:00	273	362	26.5229	34.9585	-0.351388	0.715293	34.8666	1.20233	1.12789	0	3.11428	0	0	0	2.0117	1	0	0	0	2.04536
2010-07-16	19:24:00	264	306	39.0044	34.8666	-0.182046	0.839693	34.7519	0.812842	0.779573	0	2.95103	0	0	0	1.99582	1	0	0	0	2.02922
2010-07-16	19:25:00	194	208	24.9699	34.8895	-0.0889079	0.922627	34.8207	0.423355	0.431253	0	3.11843	0	0	0	1.69005	1	0	0	0	1.71833
2010-07-16	19:26:00	227	248	32.016	34.9355	-0.143944	0.914333	34.8436	0.508026	0.580533	0	3.18599	0	0	0	1.56463	1	0	0	0	1.59081
2010-07-16	19:27:00	206	238	27.7551	34.9815	-0.177812	0.926773	34.8895	0.508026	0.431253	0	3.15193	0	0	0	1.44871	1	0	0	0	1.47296
2010-07-16	19:28:00	246	283	41.1829	34.9355	-0.232849	0.852133	34.8207	0.778974	0.762987	0	3.20756	0	0	0	1.60637	1	0	0	0	1.63325
2010-07-16	19:29:00	268	361	46.328	34.8666	-0.419125	0.628213	34.729	1.45634	1.50939	6	2.98575	0	0	0	2.09115	1	0	0	0	2.12614
2010-07-16	19:30:00	284	382	28.6352	34.8895	-0.44876	0.71944	34.8207	1.89663	1.45963	0	2.97411	0	0	0	2.3975	1	0	0	0	2.43762
2010-07-16	19:31:00	274	316	41.7653	34.8895	-0.287885	0.827253	34.7748	1.21926	1.31035	6	2.88709	0	0	0	2.44515	1	0	0	0	2.48607
2010-07-16	19:32:00	283	342	43.857	34.8207	-0.19898	0.8314	34.7061	1.06686	0.962027	4	2.83236	0	0	0	2.26874	1	0	0	0	2.30671
2010-07-16	19:33:00	217	265	28.6352	34.8895	-0.110076	0.926773	34.7977	0.592697	0.580533	0	3.02504	0	0	0	1.90853	1	0	0	0	1.94047
2010-07-16	19:34:00	181	197	31.4047	34.9355	-0.156645	0.935067	34.8436	0.457224	0.431253	0	3.07323	0	0	0	1.58116	1	0	0	0	1.60762
2010-07-16	19:35:00	186	218	38.1276	34.9355	-0.177812	0.93092	34.8207	0.440289	0.39808	0	3.12259	0	0	0	1.81113	1	0	0	0	1.84144
2010-07-16	19:36:00	253	303	43.887	34.8666	-0.228615	0.90604	34.7519	0.914447	0.94544	0	3.11014	0	0	0	1.65453	1	0	0	0	1.68222
2010-07-16	19:37:00	305	308	24.0687	34.9355	-0.156645	0.935067	34.8436	1.03299	1.07813	5	2.98575	0	0	0	1.9484	1	0	0	0	1.981
2010-07-16	19:38:00	227	268	35.9887	34.9355	-0.283651	0.922627	34.8207	0.558829	0.44784	0	3.00923	0	0	0	1.84731	1	0	0	0	1.87823
2010-07-16	19:39:00	261	311	39.9472	34.9125	-0.541898	0.661387	34.7748	0.999118	0.812747	0	2.98186	0	0	0	1.74902	1	0	0	0	1.77829
2010-07-16	19:40:00	262	350	37.1732	34.8666	-0.533431	0.63236	34.7519	0.897513	0.89568	0	2.88709	0	0	0	1.85246	1	0	0	0	1.88346
2010-07-16	19:41:00	240	290	41.7225	34.8207	-0.533431	0.615773	34.7061	0.897513	0.84592	0	2.65075	0	0	0	1.9105	1	0	0	0	1.94247
2010-07-16	19:42:00	296	367	35.3065	34.7977	-0.440293	0.686267	34.6832	1.72729	1.45963	15	2.45024	0	0	0	2.19122	1	0	0	0	2.22789
2010-07-16	19:43:00	212	266	26.7768	34.8207	-0.156645	0.85628	34.7519	0.914447	1.32693	13	2.08763	0	0	0	2.35237	1	0	0	0	2.39173
2010-07-16	19:44:00	190	233	44.1619	34.8207	-0.241316	0.85628	34.6832	1.15153	1.17765	0	2.19138	0	0	0	2.33843	1	0	0	0	2.37757
2010-07-16	19:45:00	192	246	29.5226	34.8207	-0.347155	0.71944	34.729	0.728171	1.06155	13	2.27849	0	0	0	2.22602	1	0	0	0	2.26328
2010-07-16	19:46:00	294	346	63.2973	34.7519	-0.402191	0.727733	34.5917	1.38861	1.36011	9	2.40138	0	0	0	2.28438	1	0	0	0	2.32261
2010-07-16	19:47:00	205	266	44.057	34.6603	-0.211681	0.889453	34.546	0.897513	1.21083	12	2.076	0	0	0	2.3141	1	0	0	0	2.35283
2010-07-16	19:48:00	171	241	30.7128	34.7519	-0.101609	0.922627	34.6603	0.6435	1.09472	9	2.22159	0	0	0	2.25003	1	0	0	0	2.28769
2010-07-16	19:49:00	226	288	42.5939	34.7519	-0.224382	0.91848	34.6374	0.999118	1.12789	12	2.20139	0	0	0	2.22021	1	0	0	0	2.25736
2010-07-16	19:50:00	299	398	62.8833	34.6374	-0.478395	0.765053	34.4775	1.43941	1.09472	0	2.05072	0	0	0	2.20502	1	0	0	0	2.24192
2010-07-16	19:51:00	296	387	69.7242	34.5003	-0.381023	0.78164	34.318	1.60875	1.4928	6	2.17896	0	0	0	2.37781	1	0	0	0	2.4176
2010-07-16	19:52:00	263	282	45.8198	34.5688	-0.177812	0.910187	34.4319	0.660434	0.563947	0	2.39572	0	0	0	2.04981	1	0	0	0	2.08412
2010-07-16	19:53:00	185	240	37.3412	34.6145	-0.275184	0.914333	34.5003	0.474158	0.464427	0	2.51256	0	0	0	1.69187	1	0	0	0	1.72018
2010-07-16	19:54:00	239	319	31.9108	34.7061	-0.325987	0.889453	34.6145	0.762039	0.84592	0	2.52469	0	0	0	1.72001	1	0	0	0	1.7488
2010-07-16	19:55:00	255	293	31.3018	34.7061	-0.254016	0.8936	34.6145	0.931382	0.879093	3	2.35941	0	0	0	1.85943	1	0	0	0	1.89054
2010-07-16	19:56:00	227	274	33.7486	34.729	-0.262484	0.823107	34.6374	0.914447	0.779573	0	2.46782	0	0	0	1.88751	1	0	0	0	1.91909
2010-07-16	19:57:00	194	222	17.9171	34.7748	-0.169345	0.935067	34.729	0.474158	0.464427	0	2.66385	0	0	0	1.66642	1	0	0	0	1.6943
2010-07-16	19:58:00	239	276	20.0699	34.8436	-0.270951	0.901893	34.7748	0.745105	0.630293	0	2.7308	0	0	0	1.58962	1	0	0	0	1.61623
2010-07-16	19:59:00	248	354	23.1298	34.8666	-0.372556	0.773347	34.7977	1.08379	1.04496	0	2.73422	0	0	0	1.81713	1	0	0	0	1.84754
2010-07-16	20:00:00	271	360	28.6166	34.8436	-0.461461	0.711147	34.7519	1.43941	1.27717	3	2.55848	0	0	0	2.11031	1	0	0	0	2.14563
2010-07-16	20:01:00	261	283	37.1358	34.7977	-0.419125	0.73188	34.6832	0.846711	0.879093	0	2.59609	0	0	0	2.09138	1	0	0	0	2.12638
2010-07-16	20:02:00	239	312	38.9387	34.7519	-0.203214	0.839693	34.6374	1.72729	1.244	4	2.50653	0	0	0	2.17096	1	0	0	0	2.20729
2010-07-16	20:03:00	202	263	56.7874	34.6145	-0.427592	0.686267	34.4547	1.16846	0.79616	3	2.16173	0	0	0	2.05093	1	0	0	0	2.08526
2010-07-16	20:04:00	195	212	45.8198	34.5688	-0.723941	0.43332	34.4547	0.575763	0.530773	0	2.29436	0	0	0	1.77163	1	0	0	0	1.80128
2010-07-16	20:05:00	246	265	52.1424	34.5003	-0.385257	0.75676	34.3635	0.829776	0.829333	9	2.3429	0	0	0	1.77146	1	0	0	0	1.8011
2010-07-16	20:06:00	215	225	53.0521	34.5003	-0.182046	0.922627	34.3635	0.474158	0.44784	0	2.4242	0	0	0	1.60772	1	0	0	0	1.63463
2010-07-16	20:07:00	190	227	49.3966	34.4775	-0.139711	0.939213	34.3407	0.423355	0.431253	0	2.43572	0	0	0	1.47589	1	0	0	0	1.50059
2010-07-16	20:08:00	239	263	42.769	34.546	-0.165112	0.94336	34.4319	0.829776	0.862507	0	2.45608	0	0	0	1.65347	1	0	0	0	1.68114
2010-07-16	20:09:00	246	336	60.0048	34.4775	-0.381023	0.765053	34.318	1.287	1.22741	7	2.37607	0	0	0	2.01027	1	0	0	0	2.04391
2010-07-16	20:10:00	226	210	35.4597	34.5003	-0.118543	0.939213	34.3863	0.524961	0.481013	0	2.12783	0	0	0	1.83148	1	0	0	0	1.86213
2010-07-16	20:11:00	228	246	37.5835	34.5003	-0.237082	0.814813	34.3863	1.03299	0.812747	5	1.94896	0	0	0	1.79923	1	0	0	0	1.82934
2010-07-16	20:12:00	114	81	27.2917	34.5688	-0.152411	0.7692	34.4775	0.287882	0.2488	0	2.10406	0	0	0	1.2786	1	0	0	0	1.3
2010-07-16	20:13:00	213	248	37.3289	34.5917	-0.165112	0.864573	34.4775	0.795908	0.729813	0	2.17402	0	0	0	1.51125	1	0	0	0	1.53654
2010-07-16	20:14:00	318	437	42.769	34.546	-0.309053	0.827253	34.4091	2.59093	1.90747	3	1.82052	0	0	0	2.16052	1	0	0	0	2.19667
2010-07-16	20:15:00	293	396	39.1261	34.546	-0.283651	0.852133	34.4091	1.55795	1.45963	7	1.95413	0	0	0	2.47427	1	0	0	0	2.51568
2010-07-16	20:16:00	275	358	34.5718	34.546	-0.211681	0.872867	34.4547	1.10072	1.17765	6	1.98071	0	0	0	2.42044	1	0	0	0	2.46094
2010-07-16	20:17:00	246	312	51.8392	34.5003	-0.372556	0.789933	34.3635	1.06686	0.84592	0	2.08763	0	0	0	2.15685	1	0	0	0	2.19295
2010-07-16	20:18:00	171	212	48.4872	34.4775	-0.478395	0.55772	34.3407	0.592697	0.530773	0	2.22159	0	0	0	1.50534	1	0	0	0	1.53053
2010-07-16	20:19:00	220	237	52.3576	34.3863	0.0550329	0.926773	34.2497	0.6435	0.59712	0	2.31038	0	0	0	1.61577	1	0	0	0	1.64281
2010-07-16	20:20:00	232	262	60.8106	34.3635	-0.368322	0.707	34.1816	0.880579	0.829333	0	2.36772	0	0	0	1.68869	1	0	0	0	1.71695
2010-07-16	20:21:00	266	330	42.0373	34.3407	-0.097375	0.901893	34.227	1.69342	1.06155	0	2.19388	0	0	0	1.95192	1	0	0	0	1.98458
2010-07-16	20:22:00	238	280	38.4435	34.4091	-0.0381052	0.88116	34.2952	1.21926	1.06155	17	1.92386	0	0	0	2.0847	1	0	0	0	2.11958
2010-07-16	20:23:00	294	387	69.2314	34.318	-0.220148	0.872867	34.1362	2.06597	1.59232	4	1.68994	0	0	0	2.36919	1	0	0	0	2.40884
2010-07-16	20:24:00	294	384	61.5936	34.227	-0.220148	0.86872	34.0681	1.9305	1.57573	19	1.49162	0	0	0	2.55871	1	0	0	0	2.60152
2010-07-16	20:25:00	252	341	52.5379	34.227	-0.414891	0.661387	34.0908	1.35474	1.22741	4	1.78511	0	0	0	2.49794	1	0	0	0	2.53974
2010-07-16	20:26:00	292	365	46.8318	34.2725	-0.58	0.549427	34.1362	1.37167	1.19424	0	1.9054	0	0	0	2.37557	1	0	0	0	2.41533
2010-07-16	20:27:00	414	543	45.6379	34.2952	-0.254016	0.8936	34.1589	4.19968	5.19163	38	1.68699	0	0	1	3.46619	0	1	0	0	3.5242
2010-07-16	20:28:00	381	489	37.8132	34.3635	-0.351388	0.860427	34.2497	3.92874	4.03056	0	1.92533	0	0	1	4.07145	0	1	0	0	4.13959
2010-07-16	20:29:00	369	479	30.5853	34.4547	-0.457227	0.80652	34.3407	1.79503	2.38848	0	1.99769	0	0	1	3.80826	0	1	0	0	3.87199
2010-07-16	20:30:00	445	503	21.2143	34.5688	-0.575766	0.707	34.4775	2.20145	2.7368	0	2.12066	0	0	1	3.54833	0	1	0	0	3.60771
2010-07-16	20:31:00	422	488	23.6671	34.6374	-0.622335	0.690413	34.5688	1.9813	2.58752	28	2.18392	0	0	1	6.24584	0	0	1	0	6.35036
2010-07-16	20:32:00	440	519	34.6168	34.6374	-0.635036	0.648947	34.5231	2.5232	2.80315	38	2.18889	0	0	1	7.28007	0	0	1	0	7.4019
2010-07-16	20:33:00	377	484	26.7175	34.6603	-0.524964	0.715293	34.5917	2.11678	2.70363	59	2.20139	0	0	1	8.51223	0	0	1	0	8.65468
2010-07-16	20:34:00	396	505	25.2116	34.7061	-0.516497	0.760907	34.6374	2.31999	2.88608	84	2.19138	0	0	1	8.8453	0	0	1	0	8.99332
2010-07-16	20:35:00	431	493	32.2258	34.729	-0.338687	0.88116	34.6145	2.01517	3.21781	72	2.2039	0	0	1	9.80254	0	0	0	1	9.96659
2010-07-16	20:36:00	410	494	29.5034	34.7748	-0.410658	0.847987	34.6832	2.21838	3.2344	90	2.22668	0	0	1	8.3458	0	0	1	0	8.48546
2010-07-16	20:37:00	438	507	35.3065	34.7977	-0.393724	0.84384	34.7061	2.65867	3.89787	0	2.17896	0	0	1	8.29709	0	0	1	0	8.43594
2010-07-16	20:38:00	404	500	45.3349	34.7519	-0.410658	0.835547	34.6145	3.11589	4.29595	51	2.14711	0	0	1	6.64457	0	0	1	0	6.75576
2010-07-16	20:39:00	335	459	46.5214	34.7061	-0.177812	0.872867	34.5917	2.92962	2.85291	3	2.15684	0	0	1	5.36101	0	1	0	0	5.45073
2010-07-16	20:40:00	246	228	28.5706	34.729	-0.131243	0.914333	34.6374	0.711237	0.59712	3	2.42995	0	0	1	4.05352	0	1	0	0	4.12136
2010-07-16	20:41:00	238	277	46.2328	34.729	-0.266717	0.914333	34.5917	0.694303	0.59712	0	2.58661	0	0	0	2.53083	1	0	0	0	2.57318
2010-07-16	20:42:00	255	283	36.197	34.7519	-0.25825	0.814813	34.6374	0.880579	0.630293	0	2.69368	0	0	0	2.19653	1	0	0	0	2.23329
2010-07-16	20:43:00	207	213	45.6395	34.7519	-0.292118	0.798227	34.6145	0.6435	0.530773	0	2.65729	0	0	0	2.80676	1	0	0	0	2.85373
2010-07-16	20:44:00	250	321	56.5031	34.6374	-0.38949	0.78164	34.4775	1.32087	1.02837	3	2.52469	0	0	0	2.61585	1	0	0	0	2.65962
2010-07-16	20:45:00	276	309	43.4488	34.6603	-0.385257	0.78164	34.5231	0.982184	0.812747	0	2.56781	0	0	0	3.03665	0	1	0	0	3.08746
2010-07-17	19:00:00	340	447	-32.7963	35.8389	-0.359855	0.8314	35.8856	3.28524	2.91925	19	1.37594	0	0	0	1.24541	1	0	0	0	1.26625
2010-07-17	19:01:00	338	439	-6.01328	35.5827	-0.143944	0.90604	35.5594	2.87882	3.2344	0	1.51667	0	0	1	5.06855	0	1	0	0	5.15337
2010-07-17	19:02:00	303	383	5.42794	35.4434	-0.0338717	0.939213	35.397	1.35474	1.59232	16	1.68699	0	0	1	4.76342	0	1	0	0	4.84313
2010-07-17	19:03:00	290	384	19.5794	35.3045	-0.262484	0.860427	35.2351	1.06686	1.22741	0	1.79617	0	0	1	3.60976	0	1	0	0	3.67017
2010-07-17	19:04:00	277	275	12.4991	35.2813	-0.304819	0.827253	35.2351	0.694303	0.779573	0	1.87071	0	0	1	3.35119	0	1	0	0	3.40727
2010-07-17	19:05:00	237	335	19.8808	35.2813	-0.376789	0.877013	35.212	0.931382	0.978613	0	1.83159	0	0	1	3.91744	0	1	0	0	3.983
2010-07-17	19:06:00	325	432	24.7762	35.212	-0.296352	0.80652	35.1428	2.47239	2.75339	0	1.88104	0	0	1	3.95818	0	1	0	0	4.02442
2010-07-17	19:07:00	289	386	6.65273	35.2582	-0.304819	0.802373	35.2351	2.15064	2.45483	3	1.89064	0	0	1	5.83501	0	1	0	0	5.93266
2010-07-17	19:08:00	370	454	-0.428564	35.3507	-0.436059	0.549427	35.3276	3.43764	3.20123	34	1.94822	0	0	1	6.68178	0	0	1	0	6.79359
2010-07-17	19:09:00	348	433	0.493305	35.397	-0.342921	0.798227	35.3739	3.8102	4.03056	35	2.05987	0	0	1	6.58381	0	0	1	0	6.69399
2010-07-17	19:10:00	355	342	8.81353	35.3507	-0.266717	0.877013	35.3045	1.62568	1.29376	0	2.1544	0	0	1	7.47578	0	0	1	0	7.60088
2010-07-17	19:11:00	358	443	19.8871	35.3045	-0.457227	0.760907	35.2351	2.43853	2.45483	12	2.13985	0	0	1	6.10071	0	0	1	0	6.20281
2010-07-17	19:12:00	331	429	28.7683	35.212	-0.376789	0.823107	35.1197	2.70947	2.63728	0	2.11352	0	0	1	6.68757	0	0	1	0	6.79948
2010-07-17	19:13:00	344	472	35.8051	35.1658	-0.173579	0.823107	35.0506	2.48933	2.53776	0	2.47076	0	0	1	6.29753	0	0	1	0	6.40291
2010-07-17	19:14:00	337	400	38.8185	35.0736	-0.381023	0.752613	34.9585	1.79503	1.50939	0	3.14351	0	0	1	2.98523	0	1	0	0	3.03519
2010-07-17	19:15:00	231	230	36.6622	35.0506	-0.0804408	0.91848	34.9585	0.474158	0.431253	0	4.1989	0	0	0	2.16223	1	0	0	0	2.19841
2010-07-17	19:16:00	230	264	32.3977	35.0966	-0.105842	0.935067	35.0045	0.491092	0.514187	0	4.71581	0	0	0	1.66431	1	0	0	0	1.69216
2010-07-17	19:17:00	226	301	21.6911	35.1658	-0.160878	0.91848	35.0736	0.609632	0.59712	0	5.01041	0	0	0	1.54431	1	0	0	0	1.57016
2010-07-17	19:18:00	260	271	36.087	35.1197	-0.118543	0.827253	35.0275	0.694303	0.663467	0	5.10024	0	0	0	1.61515	1	0	0	0	1.64218
2010-07-17	19:19:00	271	318	40.0296	35.0506	-0.156645	0.847987	34.9355	0.778974	0.812747	0	4.74801	0	0	0	1.75796	1	0	0	0	1.78738
2010-07-17	19:20:00	267	357	32.671	35.0275	-0.237082	0.798227	34.9355	1.08379	1.27717	6	4.69984	0	0	0	2.06354	1	0	0	0	2.09807
2010-07-17	19:21:00	311	418	40.6137	35.0045	-0.313286	0.852133	34.8895	1.64262	1.72501	4	5.05499	0	0	0	2.44673	1	0	0	0	2.48768
2010-07-17	19:22:00	270	327	33.2607	34.9815	-0.19898	0.90604	34.8666	1.16846	1.16107	0	5.44716	0	0	1	3.57179	0	1	0	0	3.63156
2010-07-17	19:23:00	270	363	23.7857	35.0045	-0.372556	0.777493	34.9355	1.42247	1.39328	0	5.51925	0	0	1	3.5953	0	1	0	0	3.65547
2010-07-17	19:24:00	348	443	23.7857	35.0045	-0.300586	0.827253	34.9355	2.08291	2.43824	8	5.2497	0	0	1	4.36896	0	1	0	0	4.44207
2010-07-17	19:25:00	295	412	18.5878	35.0275	-0.351388	0.71944	34.9585	2.30305	2.43824	0	5.05499	0	0	1	4.50636	0	1	0	0	4.58178
2010-07-17	19:26:00	349	366	17.0666	35.0736	-0.228615	0.914333	35.0045	1.35474	1.44304	0	5.02816	0	0	1	5.03992	0	1	0	0	5.12426
2010-07-17	19:27:00	307	380	24.7198	35.0506	-0.287885	0.810667	34.9815	1.81196	2.96901	15	4.75611	0	0	1	3.89628	0	1	0	0	3.96148
2010-07-17	19:28:00	300	415	-1.02237	35.0736	-0.296352	0.760907	35.0506	1.55795	1.97381	0	4.62909	0	0	1	3.98677	0	1	0	0	4.05349
2010-07-17	19:29:00	223	293	-19.5301	35.3276	-0.50803	0.68212	35.3276	0.846711	0.9952	0	4.889	0	0	1	3.64674	0	1	0	0	3.70777
2010-07-17	19:30:00	242	331	-22.376	35.4898	-0.516497	0.63236	35.513	1.30393	1.47621	0	4.75611	0	0	1	3.4074	0	1	0	0	3.46443
2010-07-17	19:31:00	311	361	-22.4483	35.6524	-0.419125	0.698707	35.6757	1.96437	1.95723	0	4.62909	0	0	1	3.63176	0	1	0	0	3.69254
2010-07-17	19:32:00	178	252	-30.2667	35.7689	-0.575766	0.38356	35.8156	0.829776	0.879093	3	4.3983	0	0	1	5.42582	0	1	0	0	5.51662
2010-07-17	19:33:00	221	271	-28.4412	35.8389	-0.558832	0.512107	35.8622	1.25313	1.87429	34	4.52995	0	0	1	5.18847	0	1	0	0	5.2753
2010-07-17	19:34:00	220	308	-23.7868	35.8622	-0.52073	0.60748	35.8856	1.52408	1.32693	16	4.54497	0	0	1	4.69162	0	1	0	0	4.77014
2010-07-17	19:35:00	227	283	-29.0896	35.8856	-0.359855	0.711147	35.9323	0.897513	1.02837	3	4.61361	0	0	0	1.24541	1	0	0	0	1.26625
2010-07-17	19:36:00	218	243	-34.475	36.0259	-0.143944	0.910187	36.0963	0.524961	0.563947	0	4.98397	0	0	0	1.24541	1	0	0	0	1.26625
2010-07-17	19:37:00	283	408	-57.7861	36.2136	-0.296352	0.88116	36.3077	1.287	1.19424	0	5.3667	0	0	1	3.84511	0	1	0	0	3.90946
2010-07-17	19:38:00	360	406	-35.95	36.3548	-0.334454	0.789933	36.4019	2.31999	2.88608	17	5.2689	0	0	1	5.27839	0	1	0	0	5.36672
2010-07-17	19:39:00	548	579	-0.482634	36.1666	-0.38949	0.88116	36.1197	4.31822	5.82192	0	5.05499	0	0	1	4.78303	0	1	0	0	4.86308
2010-07-17	19:40:00	359	437	-12.0291	36.0963	-0.279418	0.852133	36.0963	2.43853	2.65387	0	5.2497	0	0	0	1.24541	1	0	0	0	1.26625
2010-07-17	19:41:00	307	414	18.5222	35.9791	-0.18628	0.690413	35.909	1.91357	2.00699	6	5.04602	0	0	1	4.63272	0	1	0	0	4.71025
2010-07-17	19:42:00	396	337	19.1124	35.8622	-0.203214	0.910187	35.7922	1.45634	1.94064	29	5.2497	0	0	1	6.85232	0	0	1	0	6.96699
2010-07-17	19:43:00	344	377	22.1727	35.7223	-0.25825	0.889453	35.6524	2.40466	4.14667	88	5.44716	0	0	0	1.24541	1	0	0	0	1.26625
2010-07-17	19:44:00	300	360	29.8746	35.6292	-0.262484	0.789933	35.5362	1.89663	3.30075	87	5.23062	0	0	0	1.24541	1	0	0	0	1.26625
2010-07-17	19:45:00	375	466	28.5779	35.4898	-0.325987	0.88116	35.397	2.89575	4.01397	6	5.18342	0	0	1	7.37688	0	0	1	0	7.50033
2010-07-17	19:46:00	337	411	10.0659	35.5362	-0.224382	0.839693	35.4898	2.64174	3.99739	32	5.2497	0	0	1	7.36061	0	0	1	0	7.48379
2010-07-17	19:47:00	318	374	17.7947	35.5594	-0.33022	0.864573	35.513	3.30217	5.98779	114	5.43699	0	0	1	7.01544	0	0	1	0	7.13284
2010-07-17	19:48:00	304	374	6.35795	35.5362	-0.313286	0.91848	35.4898	3.47151	5.67264	106	5.55064	0	0	1	7.49507	0	0	1	0	7.6205
2010-07-17	19:49:00	218	300	10.3831	35.6059	-0.220148	0.93092	35.5594	0.592697	0.713227	8	5.55064	0	0	1	6.36868	0	0	1	0	6.47525
2010-07-17	19:50:00	325	367	16.8677	35.5594	-0.207447	0.914333	35.4898	3.59005	5.58971	93	5.80175	0	0	1	6.22273	0	0	1	0	6.32687
2010-07-17	19:51:00	326	346	30.1309	35.513	-0.211681	0.91848	35.4202	4.04728	6.07072	115	6.15974	0	0	1	7.17024	0	0	1	0	7.29024
2010-07-17	19:52:00	260	347	34.3664	35.3507	-0.31752	0.789933	35.2351	2.01517	2.37189	42	6.08515	0	0	1	7.04451	0	0	1	0	7.1624
2010-07-17	19:53:00	171	252	19.8682	35.2351	-0.135477	0.9558	35.1658	0.897513	1.21083	0	5.92877	0	0	1	3.13587	0	1	0	0	3.18834
2010-07-17	19:54:00	229	284	14.6354	35.1889	-0.393724	0.6448	35.1428	1.45634	1.21083	10	5.62508	0	0	0	2.49326	1	0	0	0	2.53498
2010-07-17	19:55:00	253	312	3.57702	35.2351	-0.381023	0.760907	35.212	1.50714	1.62549	4	5.62508	0	0	0	2.45218	1	0	0	0	2.49321
2010-07-17	19:56:00	201	216	11.2657	35.2582	-0.211681	0.939213	35.212	0.575763	0.414667	0	5.50885	0	0	0	1.32656	1	0	0	0	1.34876
2010-07-17	19:57:00	300	347	24.1541	35.1889	-0.304819	0.872867	35.1197	1.71036	1.75819	0	5.47786	0	0	0	2.21738	1	0	0	0	2.25449
2010-07-17	19:58:00	399	541	28.4043	35.0736	-0.38949	0.88116	34.9815	4.89399	5.25797	0	5.08206	0	0	1	3.47878	0	1	0	0	3.537
2010-07-17	19:59:00	420	553	55.4216	34.7977	-0.296352	0.901893	34.6374	5.31734	6.43563	0	4.90604	0	0	1	4.63462	0	1	0	0	4.71218
2010-07-17	20:00:00	349	427	34.99	34.7748	-0.342921	0.802373	34.6832	2.574	4.41205	61	4.89751	0	0	1	4.75842	0	1	0	0	4.83805
2010-07-17	20:01:00	273	342	17.6378	34.8895	-0.292118	0.872867	34.8207	1.03299	1.19424	6	4.98397	0	0	0	1.24541	1	0	0	0	1.26625
2010-07-17	20:02:00	220	308	7.2546	35.0275	-0.224382	0.889453	34.9815	1.06686	1.29376	15	5.02816	0	0	0	1.24541	1	0	0	0	1.26625
2010-07-17	20:03:00	343	444	8.4889	35.1428	-0.309053	0.715293	35.0966	2.94655	2.52117	24	4.889	0	0	0	1.24541	1	0	0	0	1.26625
2010-07-17	20:04:00	280	361	6.64503	35.0966	-0.368322	0.760907	35.0736	1.81196	1.79136	0	4.45603	0	0	0	1.24541	1	0	0	0	1.26625
2010-07-17	20:05:00	255	362	4.49785	35.0966	-0.440293	0.615773	35.0736	1.25313	1.52597	4	4.72382	0	0	0	1.24541	1	0	0	0	1.26625
2010-07-17	20:06:00	269	339	-17.3232	35.1889	-0.156645	0.935067	35.212	1.16846	1.52597	3	4.84682	0	0	0	1.24541	1	0	0	0	1.26625
2010-07-17	20:07:00	270	343	-15.847	35.3739	-0.0931414	0.897747	35.3739	0.931382	0.79616	0	4.86362	0	0	0	1.24541	1	0	0	0	1.26625
2010-07-17	20:08:00	245	329	-2.89625	35.3739	-0.12701	0.889453	35.3739	0.745105	0.663467	0	4.83011	0	0	0	1.24541	1	0	0	0	1.26625
2010-07-17	20:09:00	196	302	4.50303	35.4898	-0.182046	0.88116	35.4434	0.524961	0.580533	0	4.84682	0	0	0	1.24541	1	0	0	0	1.26625
2010-07-17	20:10:00	283	368	3.26807	35.4434	-0.292118	0.864573	35.397	1.81196	1.44304	0	4.8552	0	0	0	1.24541	1	0	0	0	1.26625
2010-07-17	20:11:00	278	393	-0.436568	35.4666	-0.300586	0.79408	35.4434	1.11766	1.32693	0	5.03708	0	0	0	1.24541	1	0	0	0	1.26625
2010-07-17	20:12:00	261	332	22.678	35.3739	-0.465694	0.715293	35.3045	1.54101	1.54256	14	4.95777	0	0	0	1.24541	1	0	0	0	1.26625
2010-07-17	20:13:00	164	256	20.4828	35.2351	-0.58	0.60748	35.1658	0.897513	1.01179	6	4.83845	0	0	0	1.24541	1	0	0	0	1.26625
2010-07-17	20:14:00	332	454	28.4138	35.0966	-0.304819	0.835547	35.0045	1.38861	1.7416	3	4.03847	0	0	0	1.24541	1	0	0	0	1.26625
2010-07-17	20:15:00	285	401	30.1822	34.9355	-0.423359	0.69456	34.8436	1.40554	1.72501	0	2.88709	0	0	0	1.24541	1	0	0	0	1.26625
2010-07-17	20:16:00	309	414	8.17044	34.9815	-0.423359	0.43332	34.9355	1.52408	1.57573	10	2.77915	0	0	0	1.24541	1	0	0	0	1.26625
2010-07-17	20:17:00	263	365	15.5252	35.0275	-0.414891	0.74432	34.9585	1.20233	1.45963	3	2.92068	0	0	0	2.57092	1	0	0	0	2.61395
2010-07-17	20:18:00	240	339	12.1655	35.0966	-0.156645	0.94336	35.0275	0.948316	1.16107	0	3.62201	0	0	0	2.37881	1	0	0	0	2.41862
2010-07-17	20:19:00	195	293	14.6229	35.1197	-0.215914	0.947507	35.0506	0.541895	0.64688	0	4.08238	0	0	0	1.99648	1	0	0	0	2.02989
2010-07-17	20:20:00	217	311	31.4677	35.0736	-0.207447	0.926773	34.9585	0.694303	0.729813	0	4.41262	0	0	0	1.79576	1	0	0	0	1.82582
2010-07-17	20:21:00	225	335	47.8701	34.8895	-0.194747	0.922627	34.7748	0.829776	0.762987	0	4.48536	0	0	0	1.75749	1	0	0	0	1.7869
2010-07-17	20:22:00	223	309	56.8658	34.7061	-0.160878	0.914333	34.546	0.812842	0.79616	0	4.13998	0	0	0	1.80089	1	0	0	0	1.83103
2010-07-17	20:23:00	258	306	46.778	34.6374	-0.18628	0.910187	34.5003	1.04992	1.19424	3	3.91117	0	0	0	2.013	1	0	0	0	2.04669
2010-07-17	20:24:00	300	395	39.1519	34.5917	-0.321753	0.773347	34.4775	1.52408	1.89088	23	3.73458	0	0	0	2.44266	1	0	0	0	2.48353
2010-07-17	20:25:00	254	303	46.715	34.546	-0.262484	0.711147	34.4091	1.15153	1.07813	0	3.19029	0	0	0	2.39563	1	0	0	0	2.43572
2010-07-17	20:26:00	261	303	50.5753	34.4319	-0.118543	0.8936	34.2952	1.10072	0.94544	3	3.26916	0	0	0	2.1991	1	0	0	0	2.2359
2010-07-17	20:27:00	244	274	52.9629	34.3863	-0.122776	0.885307	34.227	0.660434	0.580533	0	3.40268	0	0	0	1.85992	1	0	0	0	1.89104
2010-07-17	20:28:00	207	202	58.3124	34.2725	-0.0719737	0.91848	34.1135	0.457224	0.414667	0	3.68567	0	0	0	1.2049	1	0	0	0	1.22506
2010-07-17	20:29:00	274	271	51.3472	34.2497	-0.0931414	0.860427	34.0908	0.711237	0.713227	0	3.79577	0	0	0	1.5772	1	0	0	0	1.60359
2010-07-17	20:30:00	261	342	44.6728	34.2043	-0.334454	0.798227	34.0908	1.21926	1.21083	0	3.45068	0	0	0	1.92412	1	0	0	0	1.95632
2010-07-17	20:31:00	259	238	39.251	34.227	-0.182046	0.90604	34.1135	0.846711	0.663467	0	3.36036	0	0	0	1.89361	1	0	0	0	1.9253
2010-07-17	20:32:00	203	242	48.9149	34.227	-0.165112	0.90604	34.0908	0.575763	0.514187	0	3.36969	0	0	0	1.67794	1	0	0	0	1.70601
2010-07-17	20:33:00	220	251	52.1675	34.1362	-0.249783	0.90604	33.9775	0.762039	0.663467	0	3.31884	0	0	0	1.63013	1	0	0	0	1.65741
2010-07-17	20:34:00	299	394	51.213	34.0681	-0.414891	0.789933	33.9323	1.43941	1.21083	0	3.24254	0	0	0	1.93311	1	0	0	0	1.96546
2010-07-17	20:35:00	248	300	37.9588	34.0681	-0.359855	0.79408	33.9549	1.13459	1.32693	12	3.11014	0	0	0	2.2207	1	0	0	0	2.25786
2010-07-17	20:36:00	237	354	45.4758	34.0455	-0.0804408	0.935067	33.9097	0.846711	0.812747	0	3.11428	0	0	0	2.11805	1	0	0	0	2.1535
2010-07-17	20:37:00	228	335	44.53	33.9775	-0.00423682	0.901893	33.8645	0.660434	0.680053	0	3.08137	0	0	0	1.89922	1	0	0	0	1.931
2010-07-17	20:38:00	218	293	40.0175	33.9775	-0.207447	0.773347	33.8645	0.677368	0.613707	0	3.13511	0	0	0	1.71991	1	0	0	0	1.7487
2010-07-17	20:39:00	280	359	38.8141	33.9775	-0.131243	0.901893	33.8645	1.64262	1.67525	10	3.2647	0	0	0	2.14104	1	0	0	0	2.17687
2010-07-17	20:40:00	301	382	38.2123	33.9775	-0.355622	0.752613	33.8645	1.54101	1.65867	18	3.10188	0	0	0	2.50218	1	0	0	0	2.54406
2010-07-17	20:41:00	267	314	32.4853	33.9549	-0.296352	0.81896	33.8645	0.897513	0.779573	3	3.02901	0	0	0	2.27264	1	0	0	0	2.31067
2010-07-17	20:42:00	215	230	34.591	33.9549	-0.173579	0.897747	33.8645	0.575763	0.481013	0	3.04498	0	0	0	1.81626	1	0	0	0	1.84665
2010-07-17	20:43:00	236	304	37.5757	33.9097	-0.152411	0.897747	33.7967	0.778974	0.680053	0	3.14351	0	0	0	1.66674	1	0	0	0	1.69463
2010-07-17	20:44:00	217	204	25.8589	33.9323	-0.0423388	0.90604	33.8419	0.491092	0.514187	0	3.04899	0	0	0	1.56306	1	0	0	0	1.58921
2010-07-17	20:45:00	242	257	20.1597	34.0002	-0.105842	0.84384	33.9323	0.897513	0.762987	0	3.2647	0	0	0	1.65613	1	0	0	0	1.68385
2010-07-17	20:46:00	231	266	30.6895	33.9775	-0.182046	0.885307	33.8871	0.829776	0.79616	0	3.36036	0	0	0	1.75967	1	0	0	0	1.78912
2010-07-17	20:47:00	271	328	28.8666	33.9323	-0.325987	0.8314	33.8419	1.04992	0.879093	0	3.38848	0	0	0	1.86343	1	0	0	0	1.89461
2010-07-17	20:48:00	309	399	39.9553	33.8645	-0.376789	0.736027	33.7516	1.59182	1.32693	0	3.06512	0	0	0	2.1192	1	0	0	0	2.15466
2010-07-17	20:49:00	223	288	36.907	33.7742	-0.165112	0.91848	33.684	0.880579	1.14448	14	2.96639	0	0	0	2.22557	1	0	0	0	2.26281
2010-07-17	20:50:00	262	344	35.0968	33.7516	-0.440293	0.727733	33.6389	1.67649	2.83632	46	2.43861	0	0	0	2.832	1	0	0	0	2.87939
2010-07-17	20:51:00	272	268	29.074	33.684	-0.0889079	0.897747	33.5939	0.982184	0.779573	0	2.33471	0	0	0	2.50932	1	0	0	0	2.55131
2010-07-17	20:52:00	234	322	39.8454	33.6614	-0.203214	0.91848	33.5489	0.762039	0.729813	0	2.39572	0	0	0	2.08186	1	0	0	0	2.1167
2010-07-17	20:53:00	182	284	38.0149	33.5939	-0.19898	0.88116	33.4815	0.440289	0.54736	0	2.43861	0	0	0	1.72606	1	0	0	0	1.75495
2010-07-17	20:54:00	239	279	33.2387	33.6164	-0.177812	0.922627	33.504	0.863645	0.862507	0	2.45608	0	0	0	1.76193	1	0	0	0	1.79141
2010-07-17	20:55:00	272	299	30.8536	33.6389	-0.211681	0.91848	33.5489	0.999118	1.59232	36	2.54304	0	0	0	2.18516	1	0	0	0	2.22173
2010-07-17	20:56:00	217	316	30.8447	33.6164	-0.457227	0.677973	33.5264	0.982184	1.37669	19	2.21146	0	0	0	2.39811	1	0	0	0	2.43824
2010-07-17	20:57:00	223	291	32.6307	33.5939	-0.283651	0.823107	33.4815	0.6435	0.7464	3	1.99769	0	0	0	2.15598	1	0	0	0	2.19206
2010-07-17	20:58:00	256	330	28.1115	33.504	-0.270951	0.872867	33.4142	1.49021	1.4928	10	2.17896	0	0	0	2.2702	1	0	0	0	2.30819
2010-07-17	20:59:00	222	198	24.5325	33.5264	0.0296316	0.959947	33.459	0.541895	0.381493	0	2.3705	0	0	0	1.289	1	0	0	0	1.31057
2010-07-17	21:00:00	145	203	34.1164	33.5714	-0.059273	0.9558	33.459	0.474158	0.464427	0	2.51256	0	0	0	1.2786	1	0	0	0	1.3
2010-07-17	21:01:00	282	354	37.671	33.504	-0.228615	0.852133	33.3917	1.35474	0.9952	0	2.00212	0	0	0	1.69741	1	0	0	0	1.72581
2010-07-17	21:02:00	247	336	31.3889	33.4815	-0.31752	0.798227	33.3917	0.999118	0.779573	0	1.88252	0	0	0	1.80839	1	0	0	0	1.83865
2010-07-17	21:03:00	243	306	33.1808	33.4815	-0.309053	0.8314	33.3693	0.999118	0.84592	0	1.64569	0	0	0	1.87184	1	0	0	0	1.90316
2010-07-17	21:04:00	165	165	43.8115	33.2797	-0.12701	0.715293	33.1678	0.406421	0.381493	0	1.13591	0	0	0	1.22434	1	0	0	0	1.24483
2010-07-17	21:05:00	140	122	49.6447	33.1008	-0.0762072	0.711147	32.9669	0.389487	0.29856	0	1.05203	0	0	0	1.2786	1	0	0	0	1.3
2010-07-17	21:06:00	142	157	36.2673	33.0561	-0.19898	0.66968	32.9446	0.423355	0.414667	0	0.9895	0	0	0	1.1265	1	0	0	0	1.14535
2010-07-17	21:07:00	198	257	31.5284	33.0784	-0.194747	0.748467	32.9669	0.592697	0.64688	0	1.01304	0	0	0	1.47537	1	0	0	0	1.50006
2010-07-17	21:08:00	217	323	30.0687	33.1455	-0.283651	0.839693	33.0561	0.592697	0.680053	0	1.06012	0	0	0	1.63747	1	0	0	0	1.66487
2010-07-17	21:09:00	269	330	30.3825	33.1902	-0.135477	0.8314	33.1008	1.15153	1.32693	3	1.06306	0	0	0	2.01974	1	0	0	0	2.05354
2010-07-17	21:10:00	223	281	33.0677	33.2125	-3.26848e-06	0.885307	33.1008	0.728171	0.762987	0	1.08661	0	0	0	2.01036	1	0	0	0	2.044
2010-07-17	21:11:00	235	346	32.7703	33.2125	-0.0423388	0.922627	33.1231	0.677368	0.7464	0	1.09617	0	0	0	1.90646	1	0	0	0	1.93837
2010-07-17	21:12:00	221	289	31.8869	33.2349	-0.0338717	0.94336	33.1455	0.508026	0.54736	0	1.11383	0	0	0	1.71203	1	0	0	0	1.74068
2010-07-17	21:13:00	249	318	33.3839	33.2573	-0.12701	0.93092	33.1678	0.6435	0.713227	0	1.1337	0	0	0	1.69354	1	0	0	0	1.72188
2010-07-17	21:14:00	246	348	38.4318	33.2349	-0.148178	0.8936	33.1231	0.982184	0.928853	0	1.11604	0	0	0	1.84673	1	0	0	0	1.87763
2010-07-17	21:15:00	250	339	36.3495	33.2349	-0.190513	0.901893	33.1231	0.812842	0.879093	0	1.0947	0	0	0	1.93648	1	0	0	0	1.96889
2010-07-17	21:16:00	256	336	26.5451	33.2797	0.00423028	0.96824	33.1902	0.812842	0.713227	0	1.09396	0	0	0	1.86336	1	0	0	0	1.89454
2010-07-17	21:17:00	212	293	31.6247	33.3245	-0.0508059	0.964093	33.2125	0.660434	1.02837	0	1.11972	0	0	0	1.95616	1	0	0	0	1.9889
2010-07-17	21:18:00	212	306	45.2995	33.2797	-0.021171	0.947507	33.1455	0.829776	0.89568	4	1.13885	0	0	0	1.99101	1	0	0	0	2.02433
2010-07-17	21:19:00	257	338	36.9657	33.2797	-0.0550395	0.910187	33.1678	0.931382	1.21083	3	1.18375	0	0	0	2.14009	1	0	0	0	2.1759
2010-07-17	21:20:00	281	371	35.775	33.2797	-0.224382	0.88116	33.1678	1.35474	1.27717	0	1.08513	0	0	0	2.27181	1	0	0	0	2.30983
2010-07-17	21:21:00	266	364	45.8539	33.2125	-0.237082	0.723587	33.0784	1.37167	1.14448	0	0.993178	0	0	0	2.29186	1	0	0	0	2.33021
2010-07-17	21:22:00	257	295	34.8719	33.2573	-0.059273	0.939213	33.1455	0.829776	0.829333	0	1.00715	0	0	0	2.10974	1	0	0	0	2.14504
2010-07-17	21:23:00	210	321	36.3703	33.2797	0.0126974	0.939213	33.1678	0.592697	0.713227	0	1.02407	0	0	0	1.90813	1	0	0	0	1.94006
2010-07-17	21:24:00	209	338	33.7006	33.3021	-0.059273	0.947507	33.1902	0.626566	0.7464	0	1.04393	0	0	0	1.82177	1	0	0	0	1.85226
2010-07-17	21:25:00	251	345	37.2741	33.3021	-0.118543	0.885307	33.1902	0.863645	0.962027	0	1.08072	0	0	0	1.91871	1	0	0	0	1.95082
2010-07-17	21:26:00	227	302	32.5277	33.3469	-0.220148	0.864573	33.2349	1.20233	0.928853	3	1.11677	0	0	0	1.99131	1	0	0	0	2.02464
2010-07-17	21:27:00	271	331	38.1897	33.3469	-0.177812	0.889453	33.2349	0.897513	1.04496	3	1.10647	0	0	0	2.07027	1	0	0	0	2.10492
2010-07-17	21:28:00	211	362	37.5937	33.3469	-0.292118	0.889453	33.2349	0.660434	0.829333	0	1.105	0	0	0	2.00843	1	0	0	0	2.04204
2010-07-17	21:29:00	265	331	32.8351	33.3693	-0.194747	0.81896	33.2797	1.01605	1.19424	0	1.10868	0	0	0	2.11655	1	0	0	0	2.15197
2010-07-17	21:30:00	215	242	33.1427	33.3917	0.00423028	0.889453	33.3021	0.677368	0.7464	5	1.07925	0	0	0	1.99532	1	0	0	0	2.02871
2010-07-17	21:31:00	260	335	36.1457	33.4366	-0.0677401	0.922627	33.3245	0.846711	0.89568	0	1.09249	0	0	0	1.95089	1	0	0	0	1.98354
2010-07-17	21:32:00	255	348	42.9823	33.3917	-0.524964	0.80652	33.2797	0.677368	0.79616	0	1.12045	0	0	0	1.90099	1	0	0	0	1.93281
2010-07-17	21:33:00	277	372	41.7898	33.3917	-0.558832	0.707	33.2797	0.846711	0.89568	0	1.09323	0	0	0	1.92906	1	0	0	0	1.96135
2010-07-17	21:34:00	212	342	36.7211	33.3917	-0.232849	0.79408	33.2797	1.42247	1.54256	4	1.07189	0	0	0	2.24287	1	0	0	0	2.2804
2010-07-17	21:35:00	252	299	40.8833	33.3693	-0.334454	0.827253	33.2573	0.931382	0.829333	0	1.07557	0	0	0	2.15844	1	0	0	0	2.19456
2010-07-17	21:36:00	221	377	39.6795	33.3469	-0.203214	0.922627	33.2349	0.728171	0.978613	0	1.06748	0	0	0	2.08576	1	0	0	0	2.12067
2010-07-17	21:37:00	217	247	38.1897	33.3469	0.0804342	0.852133	33.2349	0.626566	0.663467	0	1.06748	0	0	0	1.88096	1	0	0	0	1.91244
2010-07-17	21:38:00	236	332	35.2301	33.3917	-0.152411	0.802373	33.2797	0.931382	0.862507	3	1.06748	0	0	0	1.86136	1	0	0	0	1.89251
2010-07-17	21:39:00	214	254	35.8369	33.4142	0.00846384	0.877013	33.3021	0.795908	0.862507	0	1.0844	0	0	0	1.89414	1	0	0	0	1.92584
2010-07-17	21:40:00	190	263	39.4046	33.3917	-0.275184	0.84384	33.2797	0.829776	1.04496	0	1.07557	0	0	0	2.00817	1	0	0	0	2.04177
2010-07-17	21:41:00	236	305	43.8505	33.3469	-0.0338717	0.789933	33.2125	1.287	1.39328	0	1.0432	0	0	0	2.23889	1	0	0	0	2.27636
2010-07-17	21:42:00	284	360	46.1923	33.2797	-0.160878	0.847987	33.1455	1.77809	1.82453	27	0.94758	0	0	0	2.55663	1	0	0	0	2.59941
2010-07-17	21:43:00	178	193	35.1796	33.2797	-0.135477	0.8314	33.1678	0.745105	0.829333	12	0.968907	0	0	0	2.31807	1	0	0	0	2.35686
2010-07-17	21:44:00	234	269	37.2741	33.3021	0.0677336	0.897747	33.1902	1.11766	1.22741	13	1.0123	0	0	0	2.24429	1	0	0	0	2.28185
2010-07-17	21:45:00	179	263	38.7405	33.2573	0.0465658	0.94336	33.1455	0.558829	0.713227	0	0.943168	0	0	0	2.01084	1	0	0	0	2.04449
2010-07-17	21:46:00	257	336	42.0012	33.2349	-0.31752	0.814813	33.1231	1.287	1.40987	0	0.930667	0	0	0	2.18879	1	0	0	0	2.22541
2010-07-17	21:47:00	227	310	33.077	33.2349	-0.169345	0.864573	33.1231	0.778974	0.862507	3	0.887286	0	0	0	2.11962	1	0	0	0	2.15509
2010-07-17	21:48:00	239	332	36.647	33.2349	-0.211681	0.814813	33.1231	1.15153	1.06155	6	0.851264	0	0	0	2.11823	1	0	0	0	2.15367
2010-07-17	21:49:00	216	353	39.6216	33.2349	-0.254016	0.897747	33.1008	0.829776	0.94544	0	0.869642	0	0	0	2.06947	1	0	0	0	2.1041
2010-07-17	21:50:00	182	344	31.0029	33.2573	-0.313286	0.910187	33.1678	0.406421	0.762987	0	0.884345	0	0	0	1.94808	1	0	0	0	1.98068
2010-07-17	21:51:00	155	206	34.0081	33.3245	-0.300586	0.90604	33.2125	0.474158	0.613707	0	0.903461	0	0	0	1.77164	1	0	0	0	1.80129
2010-07-17	21:52:00	231	316	42.0382	33.3021	-0.220148	0.901893	33.1678	1.04992	1.31035	18	0.92552	0	0	0	2.01781	1	0	0	0	2.05158
2010-07-17	21:53:00	268	370	42.3234	33.2797	-0.207447	0.8936	33.1455	1.30393	1.32693	11	0.874788	0	0	0	2.25949	1	0	0	0	2.29731
2010-07-17	21:54:00	276	355	42.8809	33.2125	-0.207447	0.91848	33.0784	1.21926	1.06155	0	0.805692	0	0	0	2.26626	1	0	0	0	2.30419
2010-07-17	21:55:00	309	415	28.3163	33.2349	-0.19898	0.901893	33.1455	1.47328	1.27717	0	0.823332	0	0	0	2.29524	1	0	0	0	2.33365
2010-07-17	21:56:00	285	370	32.1934	33.2573	-0.19898	0.91848	33.1678	1.62568	1.31035	0	0.799077	0	0	0	2.34217	1	0	0	0	2.38137
2010-07-18	11:23:00	294	398	-21.3415	32.3016	-0.338687	0.814813	32.3236	2.45546	2.18944	18	0.977732	0	0	1	7.28473	0	0	1	0	7.40664
2010-07-18	11:24:00	278	420	-24.1909	32.7666	-0.355622	0.847987	32.7889	2.38772	1.84112	3	1.00936	0	0	1	8.21437	0	0	1	0	8.35184
2010-07-18	11:25:00	305	445	-21.6349	33.0338	-0.292118	0.85628	33.0561	4.06421	4.16325	19	1.03731	0	0	1	4.91197	0	1	0	0	4.99417
2010-07-18	11:26:00	285	411	-23.8135	33.2573	-0.266717	0.8936	33.2797	4.92786	4.84331	105	1.11236	0	0	1	5.97961	0	0	1	0	6.07967
2010-07-18	11:27:00	311	401	-31.942	33.3917	-0.237082	0.88116	33.4366	4.04728	4.64427	93	1.36415	0	0	1	5.97214	0	0	1	0	6.07208
2010-07-18	11:28:00	345	483	-60.6691	33.7065	-0.38949	0.736027	33.8193	4.53837	4.13008	28	1.70396	0	0	1	6.81333	0	0	1	0	6.92734
2010-07-18	11:29:00	354	442	-74.0481	34.0681	-0.211681	0.785787	34.2043	3.62392	4.01397	45	1.99326	0	0	1	6.74289	0	0	1	0	6.85574
2010-07-18	11:30:00	299	382	-55.776	34.2497	-0.31752	0.810667	34.3407	3.48845	4.24619	84	1.97554	0	0	1	6.33142	0	0	1	0	6.43738
2010-07-18	11:31:00	283	387	-52.5245	34.3407	-0.287885	0.889453	34.4319	3.30217	4.16325	80	2.32657	0	0	1	6.39191	0	0	1	0	6.49888
2010-07-18	11:32:00	298	392	-52.9762	34.5003	-0.351388	0.835547	34.5917	4.35209	4.976	94	3.52467	0	0	1	6.53168	0	0	1	0	6.64099
2010-07-18	11:33:00	316	394	-73.1169	34.7748	-0.279418	0.8936	34.9125	4.11501	5.24139	108	4.43424	0	0	1	6.81991	0	0	1	0	6.93404
2010-07-18	11:34:00	307	441	-76.7604	34.9815	-0.410658	0.84384	35.1197	4.04728	5.19163	95	4.94908	0	0	1	6.93746	0	0	1	0	7.05356
2010-07-18	11:35:00	275	384	-84.5776	35.2813	-0.249783	0.88116	35.4434	1.86276	1.95723	4	5.32722	0	0	0	1.24541	1	0	0	0	1.26625
2010-07-18	11:36:00	376	488	-75.257	35.4666	-0.325987	0.88116	35.6059	2.42159	2.9856	0	5.69024	0	0	0	1.24541	1	0	0	0	1.26625
2010-07-18	11:37:00	237	243	-93.61	35.699	-0.135477	0.939213	35.8856	0.880579	0.69664	0	5.21166	0	0	1	4.28424	0	1	0	0	4.35593
2010-07-18	11:38:00	234	226	-84.0476	35.9557	-0.19898	0.939213	36.1197	0.812842	0.59712	0	4.92318	0	0	1	3.3207	0	1	0	0	3.37627
2010-07-18	11:39:00	284	407	-76.6832	36.0494	-0.300586	0.885307	36.2136	2.54013	1.9904	0	4.46333	0	0	0	2.79938	1	0	0	0	2.84623
2010-07-18	11:40:00	286	367	-85.0366	36.1901	-0.156645	0.922627	36.3548	2.74334	2.37189	0	3.8935	0	0	1	3.22013	0	1	0	0	3.27402
2010-07-18	11:41:00	284	326	-89.7004	36.3548	-0.203214	0.864573	36.5436	1.84583	1.29376	0	3.67494	0	0	1	3.04049	0	1	0	0	3.09137
2010-07-18	11:42:00	325	343	-86.8196	36.5199	-0.0677401	0.872867	36.6856	1.54101	1.42645	0	3.6325	0	0	1	3.18435	0	1	0	0	3.23763
2010-07-18	11:43:00	336	456	-66.1988	36.4255	-0.182046	0.88116	36.5436	2.21838	2.17285	0	4.01372	0	0	1	3.88724	0	1	0	0	3.95229
2010-07-18	11:44:00	307	417	-67.1135	36.4019	-0.300586	0.839693	36.5199	3.23443	2.75339	29	4.10782	0	0	1	4.51622	0	1	0	0	4.5918
2010-07-18	11:45:00	294	443	-75.3951	36.4727	-0.372556	0.802373	36.6145	2.47239	2.38848	3	4.0572	0	0	1	4.87673	0	1	0	0	4.95834
2010-07-18	11:46:00	322	459	-77.7384	36.5672	-0.342921	0.839693	36.733	2.26918	2.18944	0	4.02606	0	0	1	4.48006	0	1	0	0	4.55503
2010-07-18	11:47:00	369	503	-77.457	36.5908	-0.402191	0.847987	36.733	2.79414	3.83152	3	4.00756	0	0	1	3.79589	0	1	0	0	3.85942
2010-07-18	11:48:00	281	398	-51.163	36.4963	-0.503796	0.624067	36.5908	1.47328	2.43824	0	4.07606	0	0	1	5.7664	0	1	0	0	5.8629
2010-07-18	11:49:00	438	576	-82.8873	36.4255	-0.232849	0.84384	36.5908	3.35297	5.95461	25	4.10144	0	0	1	4.07528	0	1	0	0	4.14348
2010-07-18	11:50:00	282	340	-62.0796	36.4019	-0.203214	0.84384	36.5199	1.37167	1.75819	5	3.91117	0	0	1	4.83473	0	1	0	0	4.91564
2010-07-18	11:51:00	261	285	-52.9348	36.3783	-0.135477	0.835547	36.4727	0.931382	0.879093	0	3.83554	0	0	1	3.12334	0	1	0	0	3.1756
2010-07-18	11:52:00	243	258	-41.2328	36.2842	-0.0677401	0.897747	36.3548	0.795908	0.680053	3	3.76776	0	0	0	1.24541	1	0	0	0	1.26625
2010-07-18	11:53:00	239	259	-42.1172	36.2136	-0.12701	0.910187	36.2842	0.660434	0.563947	0	3.66426	0	0	0	1.24541	1	0	0	0	1.26625
2010-07-18	11:54:00	287	338	-42.0984	36.1901	-0.173579	0.852133	36.2606	1.04992	0.978613	0	3.75112	0	0	0	1.24541	1	0	0	0	1.26625
2010-07-18	11:55:00	268	343	-47.6935	36.1432	-0.18628	0.914333	36.2371	1.37167	1.45963	5	3.92301	0	0	0	1.24541	1	0	0	0	1.26625
2010-07-18	11:56:00	246	337	-71.9278	36.2371	-0.423359	0.765053	36.3783	1.3378	1.26059	0	3.9892	0	0	0	1.24541	1	0	0	0	1.26625
2010-07-18	11:57:00	152	237	-65.7392	36.3077	-0.647737	0.503813	36.4255	0.745105	0.79616	4	4.01988	0	0	0	1.24541	1	0	0	0	1.26625
2010-07-18	11:58:00	200	232	-58.1251	36.2371	-0.537664	0.5204	36.3548	0.999118	0.962027	17	3.99531	0	0	0	1.24541	1	0	0	0	1.26625
2010-07-18	11:59:00	225	287	-52.3884	36.1432	-0.491095	0.61992	36.2371	1.16846	1.22741	7	3.84702	0	0	0	1.24541	1	0	0	0	1.26625
2010-07-18	12:00:00	227	187	-64.2858	36.1432	-0.12701	0.959947	36.2606	0.541895	0.39808	0	3.65362	0	0	0	1.24541	1	0	0	0	1.26625
2010-07-18	12:01:00	289	332	-72.6187	36.2842	-0.190513	0.897747	36.4255	1.15153	0.928853	0	3.52969	0	0	0	1.24541	1	0	0	0	1.26625
2010-07-18	12:02:00	230	283	-64.1687	36.3077	-0.110076	0.935067	36.4255	0.728171	0.680053	0	3.40743	0	0	0	1.24541	1	0	0	0	1.26625
2010-07-18	12:03:00	231	320	-62.257	36.2842	-0.18628	0.910187	36.4019	0.778974	0.713227	0	3.33259	0	0	0	1.24541	1	0	0	0	1.26625
2010-07-18	12:04:00	269	372	-67.9083	36.2842	-0.215914	0.852133	36.4019	1.21926	1.16107	7	3.30518	0	0	0	1.24541	1	0	0	0	1.26625
2010-07-18	12:05:00	311	362	-73.9395	36.3312	-0.254016	0.86872	36.4727	1.69342	1.4928	0	3.22498	0	0	0	1.24541	1	0	0	0	1.26625
2010-07-18	12:06:00	346	495	-66.0244	36.2842	-0.173579	0.839693	36.4019	2.31999	2.76997	0	3.06107	0	0	0	1.24541	1	0	0	0	1.26625
2010-07-18	12:07:00	308	364	-53.3274	36.1432	-0.325987	0.827253	36.2371	1.89663	2.22261	35	3.06512	0	0	0	1.24541	1	0	0	0	1.26625
2010-07-18	12:08:00	302	411	-53.9298	36.1197	-0.372556	0.765053	36.2136	2.04904	2.20603	25	3.03299	0	0	0	1.24541	1	0	0	0	1.26625
2010-07-18	12:09:00	287	419	-53.0377	36.1666	-0.334454	0.897747	36.2371	1.62568	1.44304	10	3.13511	0	0	0	1.24541	1	0	0	0	1.26625
2010-07-18	12:10:00	241	338	-47.3597	36.1197	-0.275184	0.90604	36.1901	1.08379	1.01179	3	3.04098	0	0	0	1.24541	1	0	0	0	1.26625
2010-07-18	12:11:00	157	162	-52.0525	36.1197	-0.139711	0.885307	36.2136	0.423355	0.414667	0	2.91316	0	0	0	1.24541	1	0	0	0	1.26625
2010-07-18	12:12:00	208	215	-48.5682	36.0728	-0.152411	0.947507	36.1432	0.762039	0.69664	4	2.73422	0	0	0	1.24541	1	0	0	0	1.26625
2010-07-18	12:13:00	236	219	-39.7821	36.0259	-0.203214	0.91848	36.0963	0.609632	0.54736	0	2.56158	0	0	0	1.24541	1	0	0	0	1.26625
2010-07-18	12:14:00	243	255	-40.0765	36.0025	-0.160878	0.93092	36.0728	0.6435	0.580533	0	2.35389	0	0	0	1.24541	1	0	0	0	1.26625
2010-07-18	12:15:00	230	202	-37.5967	36.0259	-0.182046	0.93092	36.0728	0.491092	0.431253	0	2.23691	0	0	0	1.24541	1	0	0	0	1.26625
2010-07-18	12:16:00	283	371	-36.9723	36.0259	-0.224382	0.8936	36.0963	1.15153	1.244	11	2.13503	0	0	0	1.24541	1	0	0	0	1.26625
2010-07-18	12:17:00	282	342	-45.4627	36.0963	-0.194747	0.864573	36.1901	1.86276	1.89088	21	2.0326	0	0	0	1.24541	1	0	0	0	1.26625
2010-07-18	12:18:00	184	249	-47.7569	36.2136	-0.177812	0.947507	36.2842	0.457224	0.613707	0	2.053	0	0	0	1.24541	1	0	0	0	1.26625
2010-07-18	12:19:00	300	369	-46.8585	36.2606	-0.118543	0.910187	36.3548	1.30393	1.34352	16	1.94896	0	0	0	1.24541	1	0	0	0	1.26625
2010-07-18	12:20:00	287	339	-60.48	36.3783	-0.0508059	0.939213	36.4963	0.846711	0.7464	0	1.92903	0	0	0	1.24541	1	0	0	0	1.26625
2010-07-18	12:21:00	270	285	-68.8387	36.5199	-0.0719737	0.947507	36.6382	0.728171	0.64688	0	1.89433	0	0	0	1.24541	1	0	0	0	1.26625
2010-07-18	12:22:00	247	299	-77.2096	36.6382	-0.0846743	0.939213	36.7804	0.846711	0.762987	0	1.90171	0	0	0	1.24541	1	0	0	0	1.26625
2010-07-18	12:23:00	276	317	-72.9143	36.733	-0.165112	0.8936	36.8755	0.96525	1.06155	0	1.89728	0	0	0	1.24541	1	0	0	0	1.26625
2010-07-18	12:24:00	261	302	-59.5933	36.7093	-0.148178	0.951653	36.8042	0.863645	0.84592	3	1.91648	0	0	0	1.24541	1	0	0	0	1.26625
2010-07-18	12:25:00	268	311	-53.4637	36.5908	-0.143944	0.91848	36.6856	1.03299	1.02837	0	1.72092	0	0	0	1.24541	1	0	0	0	1.26625
2010-07-18	12:26:00	270	374	-76.9963	36.7093	-0.359855	0.814813	36.8517	1.08379	0.9952	0	1.87292	0	0	0	1.24541	1	0	0	0	1.26625
2010-07-18	12:27:00	199	272	-54.8245	36.6856	-0.592701	0.59504	36.7804	0.575763	0.663467	0	1.84266	0	0	0	1.24541	1	0	0	0	1.26625
2010-07-18	12:28:00	228	277	-42.0874	36.5672	-0.613868	0.48308	36.6382	0.96525	0.84592	3	1.85816	0	0	0	1.24541	1	0	0	0	1.26625
2010-07-18	12:29:00	282	299	-48.6651	36.5199	-0.38949	0.337947	36.5908	0.999118	0.9952	3	1.52036	0	0	0	1.24541	1	0	0	0	1.26625
2010-07-18	12:30:00	303	319	-51.2089	36.5436	-0.160878	0.860427	36.6145	1.42247	1.59232	20	1.52036	0	0	0	1.24541	1	0	0	0	1.26625
2010-07-18	12:31:00	181	237	-49.9479	36.5436	-0.101609	0.91848	36.6145	0.457224	0.414667	0	1.53289	0	0	0	1.24541	1	0	0	0	1.26625
2010-07-18	12:32:00	214	286	-45.5762	36.5908	-0.156645	0.93092	36.6619	0.626566	0.613707	0	1.53731	0	0	0	1.24541	1	0	0	0	1.26625
2010-07-18	12:33:00	240	318	-32.3012	36.5436	-0.160878	0.939213	36.5908	0.711237	0.663467	0	1.57933	0	0	0	1.24541	1	0	0	0	1.26625
2010-07-18	12:34:00	211	287	-17.4658	36.4491	-0.165112	0.914333	36.4727	0.474158	0.4976	0	1.58228	0	0	0	1.24541	1	0	0	0	1.26625
2010-07-18	12:35:00	281	389	-21.8453	36.4019	-0.254016	0.80652	36.4255	1.57488	1.64208	17	1.51815	0	0	0	1.24541	1	0	0	0	1.26625
2010-07-18	12:36:00	280	378	-48.9362	36.4727	-0.228615	0.827253	36.5436	1.76116	2.62069	23	1.54395	0	0	0	1.24541	1	0	0	0	1.26625
2010-07-18	12:37:00	282	316	-58.1713	36.5672	-0.419125	0.59504	36.6619	1.45634	1.40987	22	1.40835	0	0	0	1.24541	1	0	0	0	1.26625
2010-07-18	12:38:00	259	349	-59.1442	36.5908	-0.431826	0.677973	36.7093	1.35474	1.21083	4	1.33543	0	0	0	1.24541	1	0	0	0	1.26625
2010-07-18	12:39:00	305	297	-70.2872	36.6619	-0.419125	0.24672	36.7804	0.948316	0.829333	13	1.10868	0	0	0	1.24541	1	0	0	0	1.26625
2010-07-18	12:40:00	132	185	-85.6203	36.7567	-0.63927	0.566013	36.923	0.457224	0.464427	0	1.24411	0	0	0	1.2786	1	0	0	0	1.3
2010-07-18	12:41:00	278	313	-89.9817	36.8992	-0.131243	0.80652	37.066	1.25313	0.9952	3	1.27062	0	0	0	1.24541	1	0	0	0	1.26625
2010-07-18	12:42:00	255	313	-79.5682	36.9468	-0.385257	0.71944	37.0899	1.04992	0.9952	0	1.2581	0	0	0	1.24541	1	0	0	0	1.26625
2010-07-18	12:43:00	269	338	-73.2433	36.9706	-0.368322	0.73188	37.0899	0.96525	1.19424	9	1.30376	0	0	0	1.24541	1	0	0	0	1.26625
2010-07-18	12:44:00	271	324	-70.6995	36.9706	-0.25825	0.877013	37.1138	1.11766	0.978613	3	1.29271	0	0	0	1.24541	1	0	0	0	1.26625
2010-07-18	12:45:00	256	313	-69.7773	36.9945	-0.156645	0.88116	37.1138	0.812842	0.59712	0	1.33174	0	0	0	1.24541	1	0	0	0	1.26625
2010-07-18	12:46:00	224	266	-66.9146	36.9945	-0.114309	0.914333	37.1138	0.745105	0.580533	0	1.37152	0	0	0	1.24541	1	0	0	0	1.26625
2010-07-18	12:47:00	240	316	-69.809	37.0183	-0.131243	0.897747	37.1376	0.812842	0.713227	0	1.35458	0	0	0	1.24541	1	0	0	0	1.26625
2010-07-18	12:48:00	284	393	-64.3996	37.0183	-0.173579	0.889453	37.1376	1.91357	1.95723	12	1.28977	0	0	0	1.24541	1	0	0	0	1.26625
2010-07-18	12:49:00	304	359	-27.4033	36.8042	-0.152411	0.885307	36.8517	1.49021	1.12789	0	1.37299	0	0	0	1.24541	1	0	0	0	1.26625
2010-07-18	12:50:00	282	360	-30.7834	36.6382	-0.402191	0.574307	36.6856	1.32087	1.02837	3	1.36857	0	0	0	1.24541	1	0	0	0	1.26625
2010-07-18	12:51:00	342	481	-45.5762	36.5908	-0.241316	0.877013	36.6619	3.8102	2.96901	0	1.46214	0	0	0	1.24541	1	0	0	0	1.26625
2010-07-18	12:52:00	293	401	-48.7089	36.5672	-0.304819	0.860427	36.6382	1.32087	1.06155	0	1.51815	0	0	0	1.24541	1	0	0	0	1.26625
2010-07-18	12:53:00	257	286	-55.0168	36.5672	-0.550365	0.43332	36.6619	1.03299	0.84592	0	1.38183	0	0	0	1.24541	1	0	0	0	1.26625
2010-07-18	12:54:00	183	243	-67.1557	36.6856	-0.626569	0.60748	36.8042	0.626566	0.59712	0	1.43119	0	0	0	1.24541	1	0	0	0	1.26625
2010-07-18	12:55:00	267	352	-61.4912	36.7093	-0.334454	0.8314	36.8279	1.01605	1.16107	8	1.41719	0	0	0	1.24541	1	0	0	0	1.26625
2010-07-18	12:56:00	221	288	-61.4636	36.6856	-0.249783	0.839693	36.8042	0.897513	0.84592	0	1.34942	0	0	0	1.24541	1	0	0	0	1.26625
2010-07-18	12:57:00	231	259	-69.1463	36.7567	-0.325987	0.802373	36.8755	0.711237	0.59712	0	1.42309	0	0	0	1.24541	1	0	0	0	1.26625
2010-07-18	12:58:00	257	216	-74.9147	36.8042	-0.152411	0.939213	36.9468	0.728171	0.481013	0	1.43045	0	0	0	1.24541	1	0	0	0	1.26625
2010-07-18	12:59:00	305	403	-71.4917	36.8517	-0.283651	0.86872	36.9945	1.50714	1.29376	0	1.3369	0	0	0	1.24541	1	0	0	0	1.26625
2010-07-18	13:00:00	295	381	-60.3619	36.8279	-0.469928	0.673827	36.923	1.37167	1.44304	0	1.07851	0	0	0	1.24541	1	0	0	0	1.26625
2010-07-18	13:01:00	239	319	-34.9017	36.6619	-0.529197	0.665533	36.7093	0.999118	0.912267	0	1.10794	0	0	0	1.24541	1	0	0	0	1.26625
2010-07-18	13:02:00	317	427	-33.2156	36.4963	-0.342921	0.802373	36.5436	1.81196	1.42645	0	1.13812	0	0	0	1.24541	1	0	0	0	1.26625
2010-07-18	13:03:00	230	311	-36.3135	36.4255	-0.419125	0.75676	36.4963	1.15153	1.14448	9	1.19921	0	0	0	1.24541	1	0	0	0	1.26625
2010-07-18	13:04:00	297	400	-38.1826	36.4019	-0.338687	0.727733	36.4491	1.76116	1.39328	0	1.002	0	0	0	1.24541	1	0	0	0	1.26625
2010-07-18	13:05:00	213	261	-51.386	36.4019	-0.300586	0.814813	36.4963	1.30393	1.06155	7	0.915225	0	0	0	1.24541	1	0	0	0	1.26625
2010-07-18	13:06:00	197	235	-55.1842	36.4255	-0.262484	0.802373	36.5199	1.06686	0.7464	0	0.893903	0	0	0	1.24541	1	0	0	0	1.26625
2010-07-18	13:07:00	329	398	-48.2417	36.4019	-0.287885	0.765053	36.4727	1.99824	1.82453	10	0.896109	0	0	0	1.24541	1	0	0	0	1.26625
2010-07-18	13:08:00	348	464	-66.1696	36.4019	-0.351388	0.823107	36.5199	2.65867	3.38368	0	0.88508	0	0	1	3.87187	0	1	0	0	3.93667
2010-07-18	13:09:00	306	380	-56.4428	36.4255	-0.338687	0.847987	36.5199	2.25225	2.40507	3	1.0329	0	0	1	5.49457	0	1	0	0	5.58652
2010-07-18	13:10:00	271	351	-59.5631	36.4019	-0.270951	0.914333	36.4963	1.9305	2.83632	45	1.01157	0	0	1	6.55312	0	0	1	0	6.66279
2010-07-18	13:11:00	312	393	-61.4233	36.3783	-0.228615	0.88116	36.4963	2.5232	4.29595	32	1.06085	0	0	1	6.70429	0	0	1	0	6.81649
2010-07-18	13:12:00	292	403	-62.7088	36.4019	-0.283651	0.85628	36.5199	2.69254	4.31253	16	1.09838	0	0	1	5.4421	0	1	0	0	5.53317
2010-07-18	13:13:00	237	321	-72.1802	36.4255	-0.397957	0.789933	36.5672	1.32087	1.84112	8	1.15063	0	0	1	5.68851	0	1	0	0	5.7837
2010-07-18	13:14:00	265	319	-67.2322	36.4963	-0.376789	0.715293	36.6382	1.79503	2.25579	6	1.09249	0	0	1	4.96484	0	1	0	0	5.04793
2010-07-18	13:15:00	291	397	-60.9022	36.4727	-0.287885	0.910187	36.5908	3.28524	4.77696	0	1.14621	0	0	1	3.97508	0	1	0	0	4.0416
2010-07-18	13:16:00	310	364	-77.9509	36.4963	-0.292118	0.835547	36.6382	2.21838	2.47141	0	1.15872	0	0	1	4.00823	0	1	0	0	4.07531
2010-07-18	13:17:00	266	301	-96.1845	36.6382	-0.296352	0.914333	36.8279	0.948316	0.663467	0	0.959346	0	0	1	3.48405	0	1	0	0	3.54236
2010-07-18	13:18:00	293	392	-102.333	36.8755	-0.385257	0.864573	37.066	1.45634	1.17765	0	1.00715	0	0	0	2.92946	1	0	0	0	2.97849
2010-07-18	13:19:00	309	450	-91.0169	36.9468	-0.38949	0.827253	37.1376	2.81108	2.55435	0	0.907137	0	0	0	2.75836	1	0	0	0	2.80452
2010-07-18	13:20:00	338	459	-63.5609	36.8517	-0.410658	0.789933	36.9706	2.74334	2.17285	0	0.830682	0	0	0	3.60831	0	1	0	0	3.66869
2010-07-20	10:18:00	306	419	-6.49518	33.1008	-0.347155	0.748467	33.0784	3.18363	2.50459	0	1.22571	0	0	0	1.24541	1	0	0	0	1.26625
2010-07-20	10:19:00	294	404	-10.4408	33.4366	-0.385257	0.78164	33.4366	2.59093	1.79136	23	1.14695	0	0	0	1.24541	1	0	0	0	1.26625
2010-07-20	10:20:00	268	392	-15.2937	33.6614	-0.304819	0.814813	33.684	2.48933	1.80795	7	1.16903	0	0	1	5.02954	0	1	0	0	5.11371
2010-07-20	10:21:00	97	109	-45.5543	33.9775	-0.584234	0.553573	34.0455	0.474158	0.331733	0	1.2419	0	0	1	4.30964	0	1	0	0	4.38176
2010-07-20	10:22:00	304	342	-43.3653	34.2725	-0.347155	0.736027	34.3635	1.13459	0.978613	0	1.23601	0	0	1	3.50269	0	1	0	0	3.56131
2010-07-20	10:23:00	290	408	-21.2806	34.3635	-0.173579	0.84384	34.3863	1.59182	1.72501	12	1.27872	0	0	0	1.24541	1	0	0	0	1.26625
2010-07-20	10:24:00	355	476	-18.2638	34.4091	-0.12701	0.872867	34.4091	2.59093	2.42165	14	1.41277	0	0	0	1.24541	1	0	0	0	1.26625
2010-07-20	10:25:00	290	401	-27.4072	34.4775	-0.325987	0.777493	34.5231	2.74334	2.13968	0	1.53805	0	0	0	1.24541	1	0	0	0	1.26625
2010-07-20	10:26:00	269	328	-29.9156	34.6145	-0.190513	0.823107	34.6603	1.01605	1.12789	11	1.50709	0	0	0	1.24541	1	0	0	0	1.26625
2010-07-20	10:27:00	226	307	-33.3379	34.729	-0.110076	0.94336	34.7748	0.541895	0.54736	0	1.49751	0	0	0	1.24541	1	0	0	0	1.26625
2010-07-20	10:28:00	209	319	-19.9345	34.7977	-0.122776	0.926773	34.7977	0.745105	0.829333	0	1.48277	0	0	0	1.24541	1	0	0	0	1.26625
2010-07-20	10:29:00	239	310	-35.5653	34.8666	-0.152411	0.94336	34.9125	0.694303	0.713227	0	1.44666	0	0	0	1.24541	1	0	0	0	1.26625
2010-07-20	10:30:00	238	345	-15.0831	34.9125	-0.160878	0.91848	34.9355	1.13459	1.29376	0	1.40246	0	0	0	1.24541	1	0	0	0	1.26625
2010-07-20	10:31:00	247	302	-15.6952	34.9125	-0.139711	0.922627	34.9125	0.982184	0.79616	0	1.36562	0	0	0	1.24541	1	0	0	0	1.26625
2010-07-20	10:32:00	208	225	-17.8376	34.9125	-0.148178	0.959947	34.9355	0.575763	0.464427	0	1.33322	0	0	0	1.24541	1	0	0	0	1.26625
2010-07-20	10:33:00	241	313	-10.7933	34.8895	-0.292118	0.885307	34.8895	0.931382	0.912267	0	1.30965	0	0	0	1.24541	1	0	0	0	1.26625
2010-07-20	10:34:00	327	376	-25.5016	34.9355	-0.376789	0.88116	34.9815	2.98042	5.20821	100	1.2905	0	0	0	1.24541	1	0	0	0	1.26625
2010-07-20	10:35:00	284	354	-20.3327	35.0275	-0.304819	0.835547	35.0506	2.08291	2.91925	63	1.32438	0	0	0	1.24541	1	0	0	0	1.26625
2010-07-20	10:36:00	359	459	-19.4216	35.0506	-0.44876	0.60748	35.0736	3.30217	2.81973	21	1.25663	0	0	1	3.65256	0	1	0	0	3.71369
2010-07-20	10:37:00	318	434	-14.5063	35.0275	-0.313286	0.802373	35.0506	2.59093	2.37189	4	1.27872	0	0	1	3.39285	0	1	0	0	3.44963
2010-07-20	10:38:00	324	355	-3.15302	34.9355	-0.347155	0.897747	34.9125	3.96261	5.90485	115	1.32511	0	0	1	4.38126	0	1	0	0	4.45458
2010-07-20	10:39:00	341	347	12.4366	34.8436	-0.287885	0.91848	34.7748	2.94655	4.92624	107	1.45109	0	0	1	4.41349	0	1	0	0	4.48735
2010-07-20	10:40:00	274	346	-2.22069	34.7977	-0.211681	0.839693	34.7748	1.60875	1.89088	29	1.45182	0	0	1	3.83909	0	1	0	0	3.90333
2010-07-20	10:41:00	235	331	15.1598	34.7061	-0.300586	0.81896	34.6603	1.49021	1.36011	7	1.45919	0	0	0	2.87077	1	0	0	0	2.91882
2010-07-20	10:42:00	251	315	20.6308	34.6603	-0.266717	0.88116	34.5688	1.16846	0.94544	0	1.46803	0	0	0	1.24541	1	0	0	0	1.26625
2010-07-20	10:43:00	253	354	18.4789	34.5688	-0.309053	0.885307	34.5003	1.59182	1.32693	3	1.57712	0	0	0	1.24541	1	0	0	0	1.26625
2010-07-20	10:44:00	267	352	6.01526	34.5917	-0.321753	0.690413	34.5688	1.59182	1.44304	11	1.55132	0	0	0	1.24541	1	0	0	0	1.26625
2010-07-20	10:45:00	205	246	9.66731	34.6145	-0.19898	0.94336	34.5688	0.457224	0.59712	3	1.35237	0	0	0	1.24541	1	0	0	0	1.26625
2010-07-20	10:46:00	212	231	7.53617	34.5917	-0.152411	0.947507	34.546	0.440289	0.44784	0	1.27283	0	0	0	1.24541	1	0	0	0	1.26625
2010-07-20	10:47:00	238	296	-1.89484	34.5917	-0.169345	0.910187	34.5688	0.524961	0.630293	0	1.23013	0	0	0	1.24541	1	0	0	0	1.26625
2010-07-20	10:48:00	280	369	-0.376934	34.6374	-0.215914	0.852133	34.5917	1.60875	1.45963	0	1.27651	0	0	0	1.24541	1	0	0	0	1.26625
2010-07-20	10:49:00	292	351	-14.394	34.6603	-0.114309	0.926773	34.6832	0.812842	0.7464	0	1.32732	0	0	0	1.24541	1	0	0	0	1.26625
2010-07-20	10:50:00	248	332	-21.1471	34.7748	-0.110076	0.922627	34.7977	0.660434	0.680053	0	1.26252	0	0	0	1.24541	1	0	0	0	1.26625
2010-07-20	10:51:00	223	305	-19.638	34.8207	-0.0889079	0.951653	34.8436	0.423355	0.4976	0	1.22129	0	0	0	1.24541	1	0	0	0	1.26625
2010-07-20	10:52:00	260	359	-23.643	34.8895	-0.177812	0.90604	34.9355	0.931382	1.06155	0	1.18816	0	0	0	1.24541	1	0	0	0	1.26625
2010-07-20	10:53:00	280	362	-23.3578	34.9355	-0.160878	0.914333	34.9815	1.35474	1.36011	0	1.21614	0	0	0	1.24541	1	0	0	0	1.26625
2010-07-20	10:54:00	289	403	-22.4593	34.9815	-0.376789	0.827253	35.0045	1.18539	1.26059	0	1.24117	0	0	0	1.24541	1	0	0	0	1.26625
2010-07-20	10:55:00	328	413	-21.2527	35.0275	-0.364089	0.66968	35.0506	2.82801	2.2392	27	1.32659	0	0	0	1.24541	1	0	0	0	1.26625
2010-07-20	10:56:00	178	210	-15.7253	35.0045	-0.554599	0.524547	35.0275	0.592697	0.580533	0	1.42382	0	0	0	1.24541	1	0	0	0	1.26625
2010-07-20	10:57:00	258	260	-29.8676	35.0736	-0.101609	0.94336	35.1197	0.745105	0.663467	3	1.37446	0	0	0	1.24541	1	0	0	0	1.26625
2010-07-20	10:58:00	247	293	-26.5139	35.1197	-0.156645	0.93092	35.1658	0.6435	0.64688	0	1.3833	0	0	0	1.24541	1	0	0	0	1.26625
2010-07-20	10:59:00	243	282	-9.00267	35.0966	-0.148178	0.947507	35.0966	0.541895	0.54736	0	1.36857	0	0	0	1.24541	1	0	0	0	1.26625
2010-07-20	11:00:00	227	263	-14.2206	35.0966	-0.177812	0.951653	35.0966	0.508026	0.514187	0	1.34868	0	0	0	1.24541	1	0	0	0	1.26625
2010-07-20	11:01:00	263	313	-12.6858	35.0966	-0.203214	0.94336	35.0966	0.829776	0.69664	0	1.34574	0	0	0	1.24541	1	0	0	0	1.26625
2010-07-20	11:02:00	267	298	-14.5276	35.0966	-0.220148	0.872867	35.0966	1.10072	0.84592	0	1.34132	0	0	0	1.24541	1	0	0	0	1.26625
2010-07-20	11:03:00	280	327	-23.7597	35.1428	-0.393724	0.847987	35.1658	1.03299	0.89568	0	1.34279	0	0	0	1.24541	1	0	0	0	1.26625
2010-07-20	11:04:00	330	412	-21.3208	35.1889	-0.351388	0.73188	35.212	1.96437	1.44304	0	1.3067	0	0	0	1.24541	1	0	0	0	1.26625
2010-07-20	11:05:00	287	347	-15.1709	35.1889	-0.304819	0.69456	35.1889	1.3378	1.16107	3	1.28387	0	0	0	1.24541	1	0	0	0	1.26625
2010-07-20	11:06:00	228	203	-18.8607	35.1889	-0.139711	0.935067	35.1889	0.491092	0.39808	0	1.31775	0	0	0	1.24541	1	0	0	0	1.26625
2010-07-20	11:07:00	227	246	-24.4072	35.212	-0.169345	0.91848	35.2582	0.541895	0.464427	0	1.39141	0	0	0	1.24541	1	0	0	0	1.26625
2010-07-20	11:08:00	212	191	-24.7371	35.2582	-0.139711	0.935067	35.2813	0.423355	0.364907	0	1.34574	0	0	0	1.15959	1	0	0	0	1.17899
2010-07-20	11:09:00	284	280	-16.4165	35.2351	-0.190513	0.914333	35.2582	0.795908	0.69664	3	1.33101	0	0	0	1.24541	1	0	0	0	1.26625
2010-07-20	11:10:00	257	297	-15.1857	35.2351	-0.232849	0.889453	35.2351	1.35474	1.4928	9	1.31775	0	0	0	1.24541	1	0	0	0	1.26625
2010-07-20	11:11:00	226	297	-20.4076	35.212	-0.406424	0.736027	35.2351	0.999118	0.812747	0	1.3288	0	0	0	1.24541	1	0	0	0	1.26625
2010-07-20	11:12:00	232	266	-12.0966	35.1889	-0.469928	0.648947	35.1889	0.846711	0.812747	0	1.31554	0	0	0	1.24541	1	0	0	0	1.26625
2010-07-20	11:13:00	231	271	-18.2542	35.212	-0.427592	0.653093	35.2351	0.728171	0.762987	0	1.27872	0	0	0	1.24541	1	0	0	0	1.26625
2010-07-20	11:14:00	236	281	-9.64254	35.212	-0.232849	0.852133	35.212	1.08379	1.01179	6	1.28903	0	0	0	1.24541	1	0	0	0	1.26625
2010-07-20	11:15:00	261	288	-4.71953	35.1889	-0.220148	0.889453	35.1658	0.96525	0.829333	6	1.25148	0	0	0	1.24541	1	0	0	0	1.26625
2010-07-20	11:16:00	251	275	-9.32993	35.1889	-0.203214	0.802373	35.1889	0.999118	0.812747	3	1.2581	0	0	0	1.24541	1	0	0	0	1.26625
2010-07-20	11:17:00	281	297	-5.64154	35.1889	-0.182046	0.8314	35.1889	1.03299	0.829333	0	1.25148	0	0	0	1.24541	1	0	0	0	1.26625
2010-07-20	11:18:00	288	311	-8.71517	35.1889	-0.25825	0.785787	35.1889	0.914447	0.680053	0	1.2235	0	0	0	1.24541	1	0	0	0	1.26625
2010-07-20	11:19:00	299	357	-12.4103	35.212	-0.351388	0.73188	35.212	1.69342	1.36011	11	1.26988	0	0	0	1.24541	1	0	0	0	1.26625
2010-07-20	11:20:00	300	393	-17.9551	35.2351	-0.406424	0.57016	35.2351	1.50714	1.22741	0	1.2905	0	0	0	1.24541	1	0	0	0	1.26625
2010-07-20	11:21:00	303	393	-29.6905	35.3045	-0.431826	0.528693	35.3507	1.52408	1.12789	0	1.25958	0	0	0	1.24541	1	0	0	0	1.26625
2010-07-20	11:22:00	255	366	-36.2267	35.397	-0.309053	0.864573	35.4434	1.18539	0.978613	0	1.30155	0	0	0	1.24541	1	0	0	0	1.26625
2010-07-20	11:23:00	143	220	-34.11	35.4666	-0.262484	0.91848	35.513	0.406421	0.481013	0	1.27946	0	0	0	1.24541	1	0	0	0	1.26625
2010-07-20	11:24:00	259	377	-36.9084	35.4898	-0.38949	0.736027	35.5362	2.18451	1.22741	3	1.27798	0	0	0	1.24541	1	0	0	0	1.26625
2010-07-20	11:25:00	273	337	-40.6905	35.5827	-0.406424	0.84384	35.6524	1.3378	1.244	10	1.21319	0	0	0	1.24541	1	0	0	0	1.26625
2010-07-20	11:26:00	74	158	-29.8622	35.6059	-0.376789	0.88116	35.6524	0.169342	0.315147	0	1.23013	0	0	0	1.2786	1	0	0	0	1.3
2010-07-20	11:27:00	127	216	-40.3982	35.6059	-0.355622	0.8936	35.6757	0.287882	0.414667	0	1.24779	0	0	0	1.2786	1	0	0	0	1.3
2010-07-20	11:28:00	99	183	-40.4687	35.699	-0.351388	0.8936	35.7689	0.220145	0.34832	0	1.24559	0	0	0	1.2786	1	0	0	0	1.3
2010-07-20	11:29:00	159	262	-16.5514	35.6292	-0.313286	0.885307	35.6524	0.457224	0.7464	7	1.22718	0	0	0	1.24541	1	0	0	0	1.26625
2010-07-20	11:30:00	239	260	-23.9763	35.6059	-0.31752	0.901893	35.6292	0.508026	0.580533	0	1.20583	0	0	0	1.24541	1	0	0	0	1.26625
2010-07-20	11:31:00	238	184	-15.2973	35.5827	-0.182046	0.947507	35.6059	0.524961	0.331733	0	1.2316	0	0	0	2.31372	1	0	0	0	2.35244
2010-07-20	11:32:00	270	313	-31.1015	35.6059	-0.364089	0.785787	35.6524	1.27007	1.01179	0	1.24117	0	0	0	1.24541	1	0	0	0	1.26625
2010-07-20	11:33:00	255	298	-34.5556	35.6757	-0.359855	0.727733	35.7223	1.06686	0.912267	0	1.22571	0	0	0	1.24541	1	0	0	0	1.26625
2010-07-20	11:34:00	160	165	-30.8329	35.6757	-0.364089	0.74432	35.7223	0.508026	0.464427	0	1.20657	0	0	0	1.24541	1	0	0	0	1.26625
2010-07-20	11:35:00	239	313	-41.0896	35.699	-0.537664	0.5826	35.7689	1.64262	1.29376	24	1.197	0	0	0	1.24541	1	0	0	0	1.26625
2010-07-20	11:36:00	209	210	-66.1632	35.8856	-0.160878	0.9558	36.0259	0.508026	0.431253	0	1.24632	0	0	0	1.24541	1	0	0	0	1.26625
2010-07-20	11:37:00	205	209	-64.2021	36.0728	-0.194747	0.947507	36.1901	0.491092	0.414667	0	1.23233	0	0	0	1.19682	1	0	0	0	1.21685
2010-07-20	11:38:00	196	256	-61.1277	36.1197	-0.211681	0.90604	36.2371	0.491092	0.4976	0	1.24338	0	0	0	1.24541	1	0	0	0	1.26625
2010-07-20	11:39:00	236	297	-61.2883	36.2606	-0.228615	0.91848	36.3783	1.03299	0.912267	8	1.24485	0	0	0	1.24541	1	0	0	0	1.26625
2010-07-20	11:40:00	283	351	-40.2737	36.2606	-0.351388	0.7692	36.3312	1.27007	1.22741	5	1.2235	0	0	0	1.24541	1	0	0	0	1.26625
2010-07-20	11:41:00	175	246	-32.7206	36.2136	-0.211681	0.926773	36.2606	0.491092	0.464427	0	1.20436	0	0	0	1.24541	1	0	0	0	1.26625
2010-07-20	11:42:00	197	275	-24.2439	36.1666	-0.245549	0.91848	36.1901	0.491092	0.464427	0	1.22203	0	0	0	1.24541	1	0	0	0	1.26625
2010-07-20	11:43:00	244	294	-21.0961	36.1197	-0.270951	0.88116	36.1432	0.914447	0.84592	0	1.25589	0	0	0	1.24541	1	0	0	0	1.26625
2010-07-20	11:44:00	258	306	-12.3222	36.0259	-0.270951	0.839693	36.0259	1.15153	1.02837	0	1.2419	0	0	0	1.24541	1	0	0	0	1.26625
2010-07-20	11:45:00	262	329	-24.4655	35.9791	-0.296352	0.85628	36.0259	1.04992	1.02837	0	1.19037	0	0	0	1.24541	1	0	0	0	1.26625
2010-07-20	11:46:00	271	305	-13.2309	35.9323	-0.313286	0.814813	35.9323	1.08379	0.94544	0	1.23086	0	0	0	1.24541	1	0	0	0	1.26625
2010-07-20	11:47:00	152	160	-17.8761	35.8622	-0.397957	0.648947	35.8856	0.541895	0.44784	0	1.23749	0	0	0	1.24541	1	0	0	0	1.26625
2010-07-20	11:48:00	164	178	10.0951	35.7922	-0.427592	0.47064	35.7223	0.795908	0.563947	0	1.17786	0	0	0	1.24541	1	0	0	0	1.26625
2010-07-20	11:49:00	210	280	12.552	35.6292	-0.469928	0.707	35.5594	1.18539	0.84592	3	1.17933	0	0	0	1.24541	1	0	0	0	1.26625
2010-07-20	11:50:00	420	439	11.6075	35.513	-0.304819	0.864573	35.4666	1.62568	0.94544	0	1.18448	0	0	0	1.24541	1	0	0	0	1.26625
2010-07-20	11:51:00	264	316	2.65019	35.4898	-0.533431	0.590893	35.4434	1.86276	1.36011	23	1.15063	0	0	0	1.24541	1	0	0	0	1.26625
2010-07-20	11:52:00	273	349	3.57664	35.4434	-0.529197	0.702853	35.4202	2.55707	1.55915	6	1.21982	0	0	0	1.24541	1	0	0	0	1.26625
2010-07-20	11:53:00	106	149	-6.2953	35.4202	-0.656204	0.49552	35.4202	0.287882	0.331733	0	1.17271	0	0	0	1.2786	1	0	0	0	1.3
2010-07-20	11:54:00	238	256	-21.7578	35.4898	-0.292118	0.727733	35.513	1.06686	0.779573	0	1.22718	0	0	0	1.24541	1	0	0	0	1.26625
2010-07-20	11:55:00	198	169	-30.1586	35.5827	-0.321753	0.823107	35.6292	0.508026	0.414667	0	1.23307	0	0	0	1.19493	1	0	0	0	1.21493
2010-07-20	11:56:00	204	266	-9.72647	35.5827	-0.495329	0.690413	35.5827	0.846711	0.762987	7	1.16019	0	0	0	1.24541	1	0	0	0	1.26625
2010-07-20	11:57:00	274	306	-10.9413	35.4898	-0.266717	0.847987	35.4898	1.91357	0.962027	0	1.17197	0	0	0	1.24541	1	0	0	0	1.26625
2010-07-20	11:58:00	254	277	-9.71067	35.513	-0.215914	0.914333	35.513	0.96525	0.713227	0	1.15063	0	0	0	1.24541	1	0	0	0	1.26625
2010-07-20	11:59:00	272	243	5.12	35.4666	-0.262484	0.885307	35.4434	0.863645	0.680053	0	1.12119	0	0	0	1.24541	1	0	0	0	1.26625
2010-07-20	12:00:00	283	363	11.8967	35.3739	-0.321753	0.785787	35.3276	1.30393	1.26059	0	1.14032	0	0	0	1.24541	1	0	0	0	1.26625
2010-07-20	12:01:00	301	372	4.19269	35.3276	-0.461461	0.736027	35.2813	1.37167	0.978613	0	1.10132	0	0	0	1.24541	1	0	0	0	1.26625
2010-07-20	12:02:00	306	354	2.96086	35.3276	-0.410658	0.624067	35.3045	1.65955	1.39328	11	1.06012	0	0	0	1.24541	1	0	0	0	1.26625
2010-07-20	12:03:00	288	357	-10.2959	35.3739	-0.381023	0.711147	35.3739	1.42247	1.47621	10	1.16976	0	0	0	1.24541	1	0	0	0	1.26625
2010-07-20	12:04:00	190	180	-21.7377	35.4434	-0.588467	0.553573	35.4666	0.660434	0.514187	0	1.12119	0	0	0	1.24541	1	0	0	0	1.26625
2010-07-20	12:05:00	241	287	-23.6233	35.513	-0.486862	0.590893	35.5362	1.18539	1.02837	0	1.14695	0	0	0	1.24541	1	0	0	0	1.26625
2010-07-20	12:06:00	214	241	-25.181	35.5362	-0.313286	0.727733	35.5594	1.03299	0.64688	0	1.10574	0	0	0	1.24541	1	0	0	0	1.26625
2010-07-20	12:07:00	188	233	-37.6253	35.6292	-0.486862	0.65724	35.6757	1.18539	0.79616	3	1.12561	0	0	0	1.24541	1	0	0	0	1.26625
2010-07-20	12:08:00	278	335	-42.3499	35.7223	-0.529197	0.42088	35.7922	1.43941	1.19424	3	1.11604	0	0	0	1.24541	1	0	0	0	1.26625
2010-07-20	12:09:00	274	344	-41.4724	35.7922	-0.25825	0.773347	35.8389	1.45634	1.39328	16	1.14106	0	0	0	1.24541	1	0	0	0	1.26625
2010-07-20	12:10:00	228	192	-39.6242	35.8156	-0.190513	0.85628	35.8856	0.474158	0.39808	0	1.14253	0	0	0	1.24541	1	0	0	0	1.26625
2010-07-20	12:11:00	210	176	-42.1497	35.8622	-0.249783	0.847987	35.9323	0.508026	0.364907	0	1.15284	0	0	0	1.19475	1	0	0	0	1.21474
2010-07-20	12:12:00	177	131	-56.3104	36.0025	-0.249783	0.872867	36.0963	0.372553	0.281973	0	1.15063	0	0	0	1.49081	1	0	0	0	1.51575
2010-07-20	12:13:00	224	235	-65.8517	36.1432	-0.275184	0.864573	36.2606	0.592697	0.514187	0	1.18007	0	0	0	1.24541	1	0	0	0	1.26625
2010-07-20	12:14:00	279	317	-63.171	36.2606	-0.275184	0.835547	36.3783	0.931382	0.812747	0	1.19553	0	0	0	1.24541	1	0	0	0	1.26625
2010-07-20	12:15:00	284	353	-34.9128	36.2136	-0.279418	0.872867	36.2606	2.03211	3.06853	28	1.17197	0	0	0	1.24541	1	0	0	0	1.26625
2010-07-20	12:16:00	275	381	-17.9539	36.0728	-0.355622	0.80652	36.0963	1.55795	1.90747	25	1.12045	0	0	0	1.24541	1	0	0	0	1.26625
2010-07-20	12:17:00	298	376	-12.6081	35.9323	-0.211681	0.885307	35.9323	1.72729	1.54256	0	1.1624	0	0	0	1.24541	1	0	0	0	1.26625
2010-07-20	12:18:00	255	329	-28.4929	35.9323	-0.245549	0.88116	35.9791	0.829776	0.630293	0	1.15504	0	0	0	1.24541	1	0	0	0	1.26625
2010-07-20	12:19:00	224	266	-50.1312	36.0728	-0.283651	0.935067	36.1666	0.626566	0.514187	0	1.17271	0	0	0	1.24541	1	0	0	0	1.26625
2010-07-20	12:20:00	262	319	-43.3318	36.1666	-0.296352	0.877013	36.2371	1.06686	0.978613	0	1.20657	0	0	0	1.24541	1	0	0	0	1.26625
2010-07-20	12:21:00	261	357	-40.4965	36.1432	-0.275184	0.80652	36.2136	1.71036	1.32693	6	1.26473	0	0	0	1.24541	1	0	0	0	1.26625
2010-07-20	12:22:00	319	397	-52.4345	36.1901	-0.283651	0.85628	36.2842	1.30393	1.45963	0	1.2397	0	0	0	1.24541	1	0	0	0	1.26625
2010-07-20	12:23:00	291	368	-45.8565	36.1901	-0.275184	0.827253	36.2606	1.3378	1.70843	16	1.22055	0	0	0	1.24541	1	0	0	0	1.26625
2010-07-20	12:24:00	262	299	-45.2301	36.1901	-0.224382	0.823107	36.2606	1.21926	1.17765	3	1.15652	0	0	0	1.24541	1	0	0	0	1.26625
2010-07-20	12:25:00	285	356	-46.7961	36.1901	-0.499562	0.69456	36.2606	2.04904	1.54256	6	1.21908	0	0	0	1.24541	1	0	0	0	1.26625
2010-07-20	12:26:00	175	237	-16.4091	36.1197	-0.372556	0.611627	36.1432	0.694303	0.563947	0	1.14474	0	0	0	1.24541	1	0	0	0	1.26625
2010-07-20	12:27:00	143	149	-11.9978	35.9791	-0.169345	0.760907	35.9791	0.457224	0.39808	0	1.15136	0	0	0	1.2786	1	0	0	0	1.3
2010-07-20	12:28:00	108	107	-28.207	35.9791	-0.165112	0.959947	36.0025	0.237079	0.265387	0	1.19258	0	0	0	1.2786	1	0	0	0	1.3
2010-07-20	12:29:00	142	86	-30.7156	36.0025	-0.19898	0.951653	36.0494	0.32175	0.2488	0	1.1889	0	0	0	1.26461	1	0	0	0	1.28578
2010-07-20	12:30:00	260	318	-23.5302	35.9791	-0.283651	0.914333	36.0025	0.999118	0.729813	0	1.16682	0	0	0	1.24541	1	0	0	0	1.26625
2010-07-20	12:31:00	211	170	-31.6658	36.0259	-0.207447	0.94336	36.0728	0.541895	0.381493	0	1.22644	0	0	0	1.16584	1	0	0	0	1.18535
2010-07-20	12:32:00	250	260	-42.6677	36.1197	-0.224382	0.88116	36.1901	1.01605	0.912267	3	1.24485	0	0	0	1.24541	1	0	0	0	1.26625
2010-07-20	12:33:00	313	382	-30.4867	36.1432	-0.300586	0.698707	36.1901	2.03211	2.2392	16	1.23307	0	0	0	1.24541	1	0	0	0	1.26625
2010-07-20	12:34:00	284	380	-30.4589	36.0963	-0.444526	0.81896	36.1432	2.08291	1.62549	19	1.23381	0	0	0	1.24541	1	0	0	0	1.26625
2010-07-20	12:35:00	284	420	-33.2865	36.1197	-0.334454	0.84384	36.1666	1.84583	1.44304	0	1.21246	0	0	0	1.24541	1	0	0	0	1.26625
2010-07-20	12:36:00	260	310	-19.8272	36.0728	-0.364089	0.86872	36.0963	1.10072	0.862507	0	1.17786	0	0	0	1.24541	1	0	0	0	1.26625
2010-07-20	12:37:00	256	305	-20.1203	36.0259	-0.296352	0.864573	36.0494	1.11766	0.879093	0	1.18522	0	0	0	1.24541	1	0	0	0	1.26625
2010-07-20	12:38:00	104	93	-21.348	35.9791	-0.173579	0.939213	36.0025	0.254013	0.2488	0	1.1808	0	0	0	1.2786	1	0	0	0	1.3
2010-07-20	12:39:00	147	152	-24.4655	35.9791	-0.194747	0.93092	36.0025	0.406421	0.414667	0	1.14548	0	0	0	1.2786	1	0	0	0	1.3
2010-07-20	12:40:00	254	259	-12.2968	35.9323	-0.254016	0.8936	35.9323	0.745105	0.812747	8	1.13223	0	0	0	1.24541	1	0	0	0	1.26625
2010-07-20	12:41:00	277	310	-20.705	35.9323	-0.275184	0.90604	35.9323	1.42247	1.34352	9	1.197	0	0	0	1.24541	1	0	0	0	1.26625
2010-07-20	12:42:00	237	293	-37.5967	36.0259	-0.232849	0.88116	36.0728	0.914447	1.06155	10	1.22055	0	0	0	1.24541	1	0	0	0	1.26625
2010-07-20	12:43:00	260	316	-45.19	36.1432	-0.31752	0.839693	36.2136	1.25313	1.37669	20	1.23086	0	0	0	1.24541	1	0	0	0	1.26625
2010-07-20	12:44:00	330	427	-43.6837	36.2136	-0.402191	0.8314	36.2842	3.20057	2.80315	14	1.22055	0	0	0	1.24541	1	0	0	0	1.26625
2010-07-20	12:45:00	253	314	-39.9602	36.2606	-0.423359	0.578453	36.3077	1.15153	1.47621	6	1.16093	0	0	0	1.24541	1	0	0	0	1.26625
2010-07-20	12:46:00	217	261	-22.3884	36.2136	-0.169345	0.9558	36.2371	0.660434	0.630293	0	1.14695	0	0	0	1.24541	1	0	0	0	1.26625
2010-07-20	12:47:00	145	140	-4.83828	36.0259	-0.211681	0.94336	36.0025	0.389487	0.364907	0	1.11677	0	0	0	1.2786	1	0	0	0	1.3
2010-07-20	12:48:00	168	204	-20.1011	35.9791	-0.173579	0.947507	35.9791	0.457224	0.4976	0	1.17271	0	0	0	1.24541	1	0	0	0	1.26625
2010-07-20	12:49:00	223	259	-26.9722	36.0025	-0.237082	0.864573	36.0494	0.694303	0.762987	6	1.14548	0	0	0	1.24541	1	0	0	0	1.26625
2010-07-20	12:50:00	185	200	-20.7442	36.0259	-0.423359	0.603333	36.0494	0.677368	0.580533	5	1.10647	0	0	0	1.24541	1	0	0	0	1.26625
2010-07-20	12:51:00	255	233	-10.4398	35.9791	-0.143944	0.922627	35.9791	0.592697	0.481013	0	1.13959	0	0	0	1.24541	1	0	0	0	1.26625
2010-07-20	12:52:00	222	242	7.30513	35.8389	-0.211681	0.922627	35.7922	0.524961	0.464427	0	1.17933	0	0	0	1.24541	1	0	0	0	1.26625
2010-07-20	12:53:00	258	319	-14.4475	35.8389	-0.237082	0.90604	35.8389	0.762039	0.630293	0	1.23013	0	0	0	1.24541	1	0	0	0	1.26625
2010-07-20	12:54:00	231	284	-22.5423	35.8622	-0.427592	0.711147	35.8856	0.914447	0.829333	0	1.22424	0	0	0	1.24541	1	0	0	0	1.26625
2010-07-20	12:55:00	236	293	2.64568	35.8156	-0.300586	0.827253	35.7922	1.08379	0.829333	0	1.18375	0	0	0	1.24541	1	0	0	0	1.26625
2010-07-20	12:56:00	231	279	-4.48531	35.7223	-0.173579	0.939213	35.699	0.660434	0.481013	0	1.13664	0	0	0	1.24541	1	0	0	0	1.26625
2010-07-20	12:57:00	186	218	-17.5228	35.7456	-0.194747	0.947507	35.7689	0.440289	0.39808	0	1.1624	0	0	0	1.18018	1	0	0	0	1.19993
2010-07-20	12:58:00	282	295	-16.297	35.7922	-0.232849	0.93092	35.7922	1.42247	1.57573	13	1.17786	0	0	0	1.24541	1	0	0	0	1.26625
2010-07-20	12:59:00	224	322	-19.4037	35.7922	-0.118543	0.947507	35.8156	0.914447	0.64688	0	1.20289	0	0	0	1.24541	1	0	0	0	1.26625
2010-07-20	13:00:00	217	276	-33.4335	35.8622	-0.139711	0.94336	35.909	0.694303	0.680053	0	1.22055	0	0	0	1.24541	1	0	0	0	1.26625
2010-07-20	13:01:00	244	303	-24.7202	35.8622	-0.122776	0.835547	35.909	0.846711	0.812747	3	1.23528	0	0	0	1.24541	1	0	0	0	1.26625
2010-07-20	13:02:00	307	329	-39.1056	35.9557	-0.228615	0.897747	36.0025	1.82889	1.65867	26	1.18669	0	0	0	1.24541	1	0	0	0	1.26625
2010-07-20	13:03:00	220	198	-52.9447	36.0728	-0.169345	0.951653	36.1666	0.541895	0.364907	0	1.2051	0	0	0	1.24541	1	0	0	0	1.26625
2010-07-20	13:04:00	278	378	-54.6515	36.2136	-0.304819	0.889453	36.3077	1.13459	0.94544	0	1.18522	0	0	0	1.24541	1	0	0	0	1.26625
2010-07-20	13:05:00	241	358	-45.9586	36.3077	-0.270951	0.81896	36.3783	0.982184	0.928853	0	1.11457	0	0	0	1.24541	1	0	0	0	1.26625
2010-07-20	13:06:00	270	373	-34.6467	36.2842	-0.38949	0.827253	36.3312	1.27007	1.01179	0	1.09396	0	0	0	1.24541	1	0	0	0	1.26625
2010-07-20	13:07:00	191	233	-31.5112	36.2842	-0.495329	0.636507	36.3312	0.575763	0.563947	0	1.11089	0	0	0	1.24541	1	0	0	0	1.26625
2010-07-20	13:08:00	241	327	-39.0372	36.2842	-0.414891	0.74432	36.3548	1.20233	1.04496	11	1.09544	0	0	0	1.24541	1	0	0	0	1.26625
2010-07-20	13:09:00	200	286	-23.9761	36.2606	-0.414891	0.7692	36.2842	0.914447	1.07813	10	1.105	0	0	0	1.24541	1	0	0	0	1.26625
2010-07-20	13:10:00	141	220	-25.2058	36.2136	-0.338687	0.88116	36.2371	0.304816	0.44784	0	1.14621	0	0	0	1.2786	1	0	0	0	1.3
2010-07-20	13:11:00	124	166	-23.3056	36.1666	-0.313286	0.885307	36.1901	0.237079	0.34832	0	1.12855	0	0	0	1.2786	1	0	0	0	1.3
2010-07-20	13:12:00	269	353	-19.8462	36.1197	-0.385257	0.785787	36.1432	1.86276	1.7416	15	1.13076	0	0	0	1.24541	1	0	0	0	1.26625
2010-07-20	13:13:00	225	276	-29.209	36.0963	-0.262484	0.852133	36.1432	0.711237	0.613707	0	1.11898	0	0	0	1.24541	1	0	0	0	1.26625
2010-07-20	13:14:00	189	182	-33.2865	36.1197	-0.114309	0.951653	36.1666	0.423355	0.34832	0	1.19037	0	0	0	1.21968	1	0	0	0	1.24009
2010-07-20	13:15:00	204	250	-38.0107	36.1666	-0.376789	0.63236	36.2136	0.778974	0.69664	0	1.15872	0	0	0	1.24541	1	0	0	0	1.26625
2010-07-20	13:16:00	263	262	-32.9888	36.1432	-0.351388	0.715293	36.1901	0.829776	0.613707	0	1.13517	0	0	0	1.24541	1	0	0	0	1.26625
2010-07-20	13:17:00	202	220	-36.133	36.1666	-0.397957	0.690413	36.2136	0.694303	0.630293	0	1.09691	0	0	0	1.24541	1	0	0	0	1.26625
2010-07-20	13:18:00	269	242	-19.8462	36.1197	-0.135477	0.964093	36.1197	0.762039	0.414667	0	1.16093	0	0	0	1.18413	1	0	0	0	1.20394
2010-07-20	13:19:00	244	278	-13.2443	35.9791	-0.431826	0.723587	35.9791	1.08379	0.729813	0	1.12266	0	0	0	1.24541	1	0	0	0	1.26625
2010-07-20	13:20:00	219	219	-15.7143	35.909	-0.444526	0.503813	35.909	0.745105	0.54736	0	1.15284	0	0	0	1.24541	1	0	0	0	1.26625
2010-07-20	13:21:00	251	264	-26.0005	35.9323	-0.270951	0.864573	35.9557	0.880579	0.59712	0	1.14695	0	0	0	1.24541	1	0	0	0	1.26625
2010-07-20	13:22:00	244	208	-22.5633	35.909	-0.33022	0.86872	35.9323	0.575763	0.364907	0	1.1153	0	0	0	1.1657	1	0	0	0	1.18521
2010-07-20	13:23:00	285	385	-25.9766	35.8856	-0.393724	0.78164	35.9323	1.60875	1.17765	3	1.14106	0	0	0	1.24541	1	0	0	0	1.26625
2010-07-20	13:24:00	278	388	-16.6238	35.8389	-0.440293	0.665533	35.8389	1.52408	1.14448	3	1.16461	0	0	0	1.24541	1	0	0	0	1.26625
2010-07-20	13:25:00	276	299	-18.161	35.7922	-0.211681	0.615773	35.7922	1.91357	1.40987	17	1.0454	0	0	0	1.24541	1	0	0	0	1.26625
2010-07-20	13:26:00	215	270	-17.5228	35.7456	-0.304819	0.852133	35.7456	1.40554	1.69184	32	1.06306	0	0	0	1.24541	1	0	0	0	1.26625
2010-07-20	13:27:00	209	258	-6.95819	35.6757	-0.283651	0.73188	35.6524	1.01605	1.44304	28	1.04246	0	0	0	1.24541	1	0	0	0	1.26625
2010-07-20	13:28:00	277	317	-24.3306	35.699	-0.131243	0.85628	35.7456	1.21926	1.31035	4	1.16903	0	0	0	1.24541	1	0	0	0	1.26625
2010-07-21	10:31:00	316	410	-19.3494	33.2797	-0.397957	0.810667	33.3021	1.57488	1.47621	3	1.5093	0	0	1	4.6465	0	1	0	0	4.72426
2010-07-21	10:32:00	310	418	-27.9756	33.8193	-0.605401	0.66968	33.8645	1.35474	1.42645	0	1.46656	0	0	1	4.48377	0	1	0	0	4.55881
2010-07-21	10:33:00	303	416	-27.2327	34.1362	-0.300586	0.74432	34.1816	1.8797	1.80795	0	1.43561	0	0	1	4.04499	0	1	0	0	4.11268
2010-07-21	10:34:00	320	417	-26.4384	34.3635	-0.622335	0.63236	34.3863	2.01517	1.65867	0	1.36562	0	0	1	4.61941	0	1	0	0	4.69671
2010-07-21	10:35:00	326	465	-21.9358	34.4775	-0.38949	0.802373	34.5003	3.69166	2.7368	3	1.35089	0	0	1	5.52345	0	1	0	0	5.61588
2010-07-21	10:36:00	314	431	-25.0298	34.5917	-0.385257	0.785787	34.6145	3.43764	2.9856	0	1.23822	0	0	1	5.95833	0	0	1	0	6.05804
2010-07-21	10:37:00	322	471	-28.441	34.7061	-0.254016	0.839693	34.7519	3.2175	2.7368	17	1.30081	0	0	1	6.25039	0	0	1	0	6.35499
2010-07-21	10:38:00	331	430	-30.9485	34.8207	-0.402191	0.827253	34.8666	2.94655	3.86469	35	1.2662	0	0	1	6.03242	0	0	1	0	6.13337
2010-07-21	10:39:00	312	418	-26.0798	34.8666	-0.287885	0.78164	34.9125	2.31999	2.75339	10	1.31333	0	0	1	5.72166	0	1	0	0	5.81742
2010-07-21	10:40:00	323	432	-34.4291	35.0045	-0.232849	0.86872	35.0506	1.86276	2.00699	0	1.29271	0	0	1	5.33032	0	1	0	0	5.41953
2010-07-21	10:41:00	329	461	-34.1958	35.1197	-0.436059	0.789933	35.1658	2.6248	1.94064	10	1.53215	0	0	1	5.02942	0	1	0	0	5.11359
2010-07-21	10:42:00	319	421	-35.7785	35.1889	-0.427592	0.73188	35.2351	2.92962	2.30555	10	1.72461	0	0	1	4.75856	0	1	0	0	4.83819
2010-07-21	10:43:00	314	416	-31.8342	35.2813	-0.402191	0.574307	35.3276	1.89663	1.47621	0	1.82643	0	0	1	4.13882	0	1	0	0	4.20809
2010-07-21	10:44:00	226	300	-29.7167	35.3507	-0.58	0.752613	35.397	0.694303	0.680053	0	1.85595	0	0	1	3.58673	0	1	0	0	3.64675
2010-07-21	10:45:00	149	235	-13.9826	35.3276	-0.44876	0.69456	35.3276	0.524961	0.580533	0	1.83233	0	0	0	1.24541	1	0	0	0	1.26625
2010-07-21	10:46:00	96	147	-7.81105	35.2813	-0.499562	0.690413	35.2813	0.423355	0.431253	0	1.82569	0	0	0	1.2786	1	0	0	0	1.3
2010-07-21	10:47:00	108	143	-19.8291	35.3045	-0.656204	0.578453	35.3276	0.474158	0.414667	0	1.79322	0	0	0	1.2786	1	0	0	0	1.3
2010-07-21	10:48:00	267	397	-26.3592	35.4202	-0.385257	0.835547	35.4434	2.01517	1.9904	0	1.86849	0	0	0	1.24541	1	0	0	0	1.26625
2010-07-21	10:49:00	339	427	-28.8682	35.4898	-0.33022	0.785787	35.5362	3.57312	2.60411	0	2.01692	0	0	0	1.24541	1	0	0	0	1.26625
2010-07-21	10:50:00	256	326	-28.2751	35.5362	-0.461461	0.74432	35.5594	1.60875	1.21083	0	2.14954	0	0	0	1.24541	1	0	0	0	1.26625
2010-07-21	10:51:00	321	399	-10.9355	35.4666	-0.241316	0.835547	35.4666	1.55795	1.17765	4	2.08996	0	0	0	1.24541	1	0	0	0	1.26625
2010-07-21	10:52:00	274	313	-20.2029	35.4666	-0.169345	0.889453	35.4898	0.829776	0.59712	0	2.06906	0	0	0	1.24541	1	0	0	0	1.26625
2010-07-21	10:53:00	229	319	-22.3966	35.5362	-0.211681	0.910187	35.5594	0.711237	0.663467	0	2.04845	0	0	0	1.24541	1	0	0	0	1.26625
2010-07-21	10:54:00	266	366	-27.9908	35.5827	-0.292118	0.864573	35.6292	1.10072	0.94544	0	2.03711	0	0	0	1.24541	1	0	0	0	1.26625
2010-07-21	10:55:00	235	326	-40.451	35.6757	-0.287885	0.847987	35.7223	1.16846	1.21083	7	2.14954	0	0	0	1.24541	1	0	0	0	1.26625
2010-07-21	10:56:00	230	377	-55.8287	35.8389	-0.381023	0.752613	35.9323	1.2362	1.26059	0	2.1544	0	0	0	1.24541	1	0	0	0	1.26625
2010-07-21	10:57:00	277	345	-72.3355	36.0728	-0.347155	0.802373	36.2136	1.47328	1.4928	8	2.19888	0	0	0	1.24541	1	0	0	0	1.26625
2010-07-21	10:58:00	284	245	-88.3648	36.3077	-0.220148	0.91848	36.4727	0.846711	0.613707	5	2.18392	0	0	0	3.44271	0	1	0	0	3.50033
2010-07-21	10:59:00	259	293	-94.1616	36.5672	-0.347155	0.88116	36.7567	1.04992	0.7464	0	2.09699	0	0	0	2.76466	1	0	0	0	2.81093
2010-07-21	11:00:00	268	357	-78.7903	36.6382	-0.33022	0.827253	36.7804	1.91357	1.37669	0	2.19388	0	0	1	3.62936	0	1	0	0	3.6901
2010-07-21	11:01:00	306	379	-80.795	36.7093	-0.287885	0.847987	36.8755	2.42159	2.33872	42	2.28641	0	0	1	4.18236	0	1	0	0	4.25235
2010-07-21	11:02:00	305	330	-61.7798	36.6856	-0.254016	0.885307	36.8042	1.287	1.72501	25	2.01915	0	0	1	5.91246	0	0	1	0	6.01141
2010-07-21	11:03:00	296	315	-61.4912	36.7093	-0.309053	0.922627	36.8279	1.04992	1.79136	53	2.04617	0	0	1	5.39141	0	1	0	0	5.48163
2010-07-21	11:04:00	279	338	-44.3952	36.6856	-0.309053	0.88116	36.7567	1.30393	1.87429	33	2.06216	0	0	0	1.24541	1	0	0	0	1.26625
2010-07-21	11:05:00	323	420	-31.6711	36.5436	-0.292118	0.773347	36.5908	2.25225	1.47621	3	2.04845	0	0	0	1.24541	1	0	0	0	1.26625
2010-07-21	11:06:00	167	230	-34.1442	36.4727	-0.12701	0.926773	36.5199	0.440289	0.464427	0	2.04164	0	0	0	1.24541	1	0	0	0	1.26625
2010-07-21	11:07:00	179	224	-20.2749	36.4019	-0.118543	0.889453	36.4019	0.474158	0.464427	0	1.99179	0	0	0	1.24541	1	0	0	0	1.26625
2010-07-21	11:08:00	245	324	-12.3861	36.2606	-0.220148	0.910187	36.2606	1.04992	0.928853	0	2.03937	0	0	0	1.24541	1	0	0	0	1.26625
2010-07-21	11:09:00	307	418	-3.29001	36.1197	-0.372556	0.852133	36.0963	2.03211	1.50939	0	2.10406	0	0	0	1.24541	1	0	0	0	1.26625
2010-07-21	11:10:00	224	305	-4.8284	35.9557	-0.224382	0.889453	35.9323	1.25313	1.21083	4	2.13263	0	0	0	1.24541	1	0	0	0	1.26625
2010-07-21	11:11:00	229	273	-6.37367	35.8856	-0.279418	0.839693	35.8622	1.49021	1.07813	12	2.07137	0	0	0	1.24541	1	0	0	0	1.26625
2010-07-21	11:12:00	201	273	-4.49483	35.7922	-0.287885	0.860427	35.7689	1.16846	1.244	7	2.00729	0	0	0	1.24541	1	0	0	0	1.26625
2010-07-21	11:13:00	307	377	4.8149	35.6292	-0.397957	0.715293	35.6059	3.1667	2.91925	18	1.9844	0	0	0	1.24541	1	0	0	0	1.26625
2010-07-21	11:14:00	334	403	6.6645	35.4898	-0.491095	0.549427	35.4434	2.59093	2.42165	28	2.18392	0	0	1	3.145	0	1	0	0	3.19763
2010-07-21	11:15:00	348	442	7.89446	35.4202	-0.550365	0.698707	35.3739	3.25137	3.79835	7	1.99769	0	0	1	4.98503	0	1	0	0	5.06845
2010-07-21	11:16:00	391	476	20.1883	35.2813	-0.575766	0.752613	35.212	3.14976	3.61589	0	1.86038	0	0	1	5.55779	0	1	0	0	5.6508
2010-07-21	11:17:00	444	519	32.4418	35.1889	-0.402191	0.839693	35.0736	4.58917	5.57312	0	1.83012	0	0	1	5.96612	0	0	1	0	6.06596
2010-07-21	11:18:00	448	508	30.559	35.0966	-0.414891	0.835547	35.0045	5.23267	5.35749	0	1.83455	0	0	1	6.88911	0	0	1	0	7.00439
2010-07-21	11:19:00	382	453	25.622	35.0045	-0.419125	0.752613	34.9125	4.01341	4.92624	0	1.75412	0	0	1	6.35935	0	0	1	0	6.46577
2010-07-21	11:20:00	378	449	16.4297	34.9585	-0.254016	0.877013	34.8895	3.62392	3.93104	0	1.85152	0	0	1	6.79679	0	0	1	0	6.91054
2010-07-21	11:21:00	330	418	1.12549	35.0506	-0.245549	0.810667	35.0275	2.69254	3.35051	19	1.82052	0	0	1	7.26166	0	0	1	0	7.38318
2010-07-21	11:22:00	305	334	-4.7063	35.0966	-0.275184	0.910187	35.0736	1.62568	2.93584	87	1.73125	0	0	1	7.47551	0	0	1	0	7.60061
2010-07-21	11:23:00	319	397	-14.2486	35.1889	-0.296352	0.84384	35.212	2.15064	2.28896	22	1.78142	0	0	1	6.01314	0	0	1	0	6.11377
2010-07-21	11:24:00	265	329	-5.02344	35.1658	-0.287885	0.827253	35.1428	1.35474	1.60891	3	1.76445	0	0	1	4.87545	0	1	0	0	4.95704
2010-07-21	11:25:00	288	360	-3.79165	35.1428	-0.228615	0.852133	35.1428	1.8797	1.70843	24	1.79839	0	0	1	4.53553	0	1	0	0	4.61143
2010-07-21	11:26:00	290	360	1.42828	35.1428	-0.313286	0.81896	35.1197	1.96437	2.30555	18	1.73567	0	0	0	1.24541	1	0	0	0	1.26625
2010-07-21	11:27:00	280	394	-0.103829	35.0966	-0.338687	0.810667	35.0736	2.13371	1.72501	18	1.80208	0	0	0	1.24541	1	0	0	0	1.26625
2010-07-21	11:28:00	269	377	3.27105	35.0736	-0.211681	0.860427	35.0506	1.2362	1.21083	0	1.77256	0	0	0	1.24541	1	0	0	0	1.26625
2010-07-21	11:29:00	239	335	-5.62689	35.0966	-0.249783	0.901893	35.0966	0.948316	0.978613	3	1.72018	0	0	0	1.24541	1	0	0	0	1.26625
2010-07-21	11:30:00	218	341	-13.6269	35.1658	-0.249783	0.85628	35.1658	0.711237	1.04496	0	1.64495	0	0	0	1.24541	1	0	0	0	1.26625
2010-07-21	11:31:00	244	317	-17.6474	35.2351	-0.338687	0.847987	35.2582	1.06686	1.02837	0	1.56311	0	0	0	1.24541	1	0	0	0	1.26625
2010-07-21	11:32:00	199	206	-19.8383	35.3276	-0.173579	0.926773	35.3276	0.592697	0.64688	0	1.49604	0	0	0	1.24541	1	0	0	0	1.26625
2010-07-21	11:33:00	216	204	-21.3992	35.3739	-0.224382	0.897747	35.397	0.474158	0.481013	0	1.39362	0	0	0	1.24541	1	0	0	0	1.26625
2010-07-21	11:34:00	176	190	-16.4717	35.397	-0.182046	0.94336	35.397	0.474158	0.630293	10	1.30376	0	0	0	1.24541	1	0	0	0	1.26625
2010-07-21	11:35:00	225	286	-10.5986	35.3507	-0.241316	0.901893	35.3507	1.60875	1.36011	6	1.12045	0	0	0	1.24541	1	0	0	0	1.26625
2010-07-21	11:36:00	264	312	-4.42493	35.2813	-0.207447	0.897747	35.2582	0.96525	0.9952	4	1.00421	0	0	0	1.24541	1	0	0	0	1.26625
2010-07-21	11:37:00	187	202	-20.4548	35.3276	-0.12701	0.94336	35.3507	0.423355	0.431253	0	1.10721	0	0	0	1.24541	1	0	0	0	1.26625
2010-07-21	11:38:00	216	231	-31.0189	35.4666	-0.118543	0.9558	35.513	0.474158	0.44784	0	1.11604	0	0	0	1.24541	1	0	0	0	1.26625
2010-07-21	11:39:00	281	383	-29.2034	35.5362	-0.347155	0.852133	35.5827	1.60875	1.45963	12	1.13076	0	0	0	1.24541	1	0	0	0	1.26625
2010-07-21	11:40:00	274	388	-23.3247	35.5362	-0.300586	0.885307	35.5594	1.71036	2.05675	26	1.07263	0	0	0	1.24541	1	0	0	0	1.26625
2010-07-21	11:41:00	209	265	-7.84265	35.4434	-0.491095	0.603333	35.4434	0.829776	0.829333	0	0.88361	0	0	0	1.24541	1	0	0	0	1.26625
2010-07-21	11:42:00	177	234	-10.6042	35.3739	-0.287885	0.835547	35.3739	0.914447	1.14448	8	0.848323	0	0	0	1.24541	1	0	0	0	1.26625
2010-07-21	11:43:00	198	230	-20.8015	35.4202	-0.584234	0.624067	35.4434	0.728171	0.862507	11	0.884345	0	0	0	1.24541	1	0	0	0	1.26625
2010-07-21	11:44:00	131	146	-18.0316	35.4434	-0.723941	0.516253	35.4434	0.423355	0.39808	0	0.830682	0	0	0	1.2786	1	0	0	0	1.3
2010-07-21	11:45:00	195	204	-9.99824	35.4202	-0.469928	0.707	35.4202	0.541895	0.530773	0	0.843913	0	0	0	1.24541	1	0	0	0	1.26625
2010-07-21	11:46:00	100	145	-4.43448	35.3507	-0.791678	0.499667	35.3507	0.304816	0.381493	0	0.818186	0	0	0	1.2786	1	0	0	0	1.3
2010-07-21	11:47:00	283	350	-3.19373	35.2813	-0.283651	0.85628	35.2582	1.62568	1.92405	36	0.788788	0	0	0	1.24541	1	0	0	0	1.26625
2010-07-21	11:48:00	301	322	-18.6054	35.3276	-0.190513	0.94336	35.3276	1.64262	2.86949	86	0.788788	0	0	0	1.24541	1	0	0	0	1.26625
2010-07-21	11:49:00	201	262	-16.7722	35.3739	-0.452993	0.690413	35.3739	0.863645	0.812747	4	0.726328	0	0	0	1.24541	1	0	0	0	1.26625
2010-07-21	11:50:00	233	275	-20.8015	35.4202	-0.059273	0.935067	35.4202	0.6435	0.663467	3	0.760128	0	0	0	1.24541	1	0	0	0	1.26625
2010-07-21	11:51:00	210	240	-22.376	35.4898	-0.0423388	0.922627	35.513	0.491092	0.481013	0	0.801282	0	0	0	1.24541	1	0	0	0	1.26625
2010-07-21	11:52:00	205	250	-19.9125	35.513	-0.0846743	0.922627	35.5362	0.423355	0.481013	0	0.793198	0	0	0	1.24541	1	0	0	0	1.26625
2010-07-21	11:53:00	196	229	-18.3752	35.5362	-0.110076	0.951653	35.5362	0.423355	0.39808	0	0.771886	0	0	0	1.15004	1	0	0	0	1.16929
2010-07-21	11:54:00	165	202	-6.92904	35.513	-0.165112	0.94336	35.4898	0.508026	0.630293	0	0.743228	0	0	0	1.24541	1	0	0	0	1.26625
2010-07-21	11:55:00	112	129	-7.52955	35.4202	-0.118543	0.96824	35.397	0.237079	0.281973	0	0.707961	0	0	0	1.2786	1	0	0	0	1.3
2010-07-21	11:56:00	224	278	-5.66719	35.3507	-0.211681	0.926773	35.3276	1.54101	1.47621	10	0.685921	0	0	0	1.24541	1	0	0	0	1.26625
2010-07-21	11:57:00	156	207	-2.5806	35.3045	-0.122776	0.947507	35.2813	0.558829	0.4976	0	0.716777	0	0	0	1.24541	1	0	0	0	1.26625
2010-07-21	11:58:00	29	121	-10.2685	35.2582	-0.12701	0.96824	35.2582	0.135474	0.29856	0	0.646255	0	0	0	1.2786	1	0	0	0	1.3
2010-07-21	11:59:00	110	102	-12.4229	35.2582	-0.160878	0.9558	35.2582	0.389487	0.514187	5	0.651397	0	0	0	1.24541	1	0	0	0	1.26625
2010-07-21	12:00:00	267	328	-9.03251	35.2351	-0.169345	0.90604	35.2351	1.27007	1.37669	6	0.683718	0	0	0	1.24541	1	0	0	0	1.26625
2010-07-21	12:01:00	203	253	-13.045	35.2813	-0.270951	0.91848	35.2813	0.592697	0.613707	0	0.705757	0	0	0	1.24541	1	0	0	0	1.26625
2010-07-21	12:02:00	193	183	-5.04056	35.2813	-0.131243	0.951653	35.2813	0.508026	0.39808	0	0.713103	0	0	0	1.17357	1	0	0	0	1.19321
2010-07-21	12:03:00	248	256	-8.73948	35.3045	-0.110076	0.91848	35.3045	0.795908	0.630293	0	0.730002	0	0	0	1.24541	1	0	0	0	1.26625
2010-07-21	12:04:00	174	219	-12.1337	35.3276	-0.0635066	0.914333	35.3276	0.474158	0.464427	0	0.724859	0	0	0	1.24541	1	0	0	0	1.26625
2010-07-21	12:05:00	133	183	-9.66867	35.3276	-0.0381052	0.914333	35.3276	0.32175	0.364907	0	0.713103	0	0	0	1.2786	1	0	0	0	1.3
2010-07-21	12:06:00	195	283	-11.2151	35.3507	-0.0719737	0.889453	35.3507	0.609632	0.580533	0	0.719716	0	0	0	1.24541	1	0	0	0	1.26625
2010-07-21	12:07:00	257	293	-5.9716	35.3276	-0.33022	0.789933	35.3276	0.863645	0.779573	0	0.718246	0	0	0	1.24541	1	0	0	0	1.26625
2010-07-21	12:08:00	282	359	-7.81556	35.3045	-0.232849	0.852133	35.3045	1.37167	1.34352	5	0.705757	0	0	0	1.24541	1	0	0	0	1.26625
2010-07-21	12:09:00	224	286	-7.50759	35.3045	-0.385257	0.69456	35.2813	1.25313	1.26059	6	0.707961	0	0	0	1.24541	1	0	0	0	1.26625
2010-07-21	12:10:00	297	382	-5.34483	35.2582	-0.114309	0.91848	35.2351	2.01517	2.28896	37	0.684452	0	0	0	1.24541	1	0	0	0	1.26625
2010-07-21	12:11:00	281	304	-13.3596	35.3045	-0.12701	0.839693	35.3045	1.2362	1.07813	12	0.710899	0	0	0	1.24541	1	0	0	0	1.26625
2010-07-21	12:12:00	217	286	-17.9975	35.3507	-0.0423388	0.910187	35.3739	0.592697	0.729813	0	0.705757	0	0	0	1.24541	1	0	0	0	1.26625
2010-07-21	12:13:00	213	273	-12.4545	35.3739	-0.0169375	0.897747	35.3739	0.508026	0.613707	0	0.702083	0	0	0	1.24541	1	0	0	0	1.26625
2010-07-21	12:14:00	213	265	-10.9183	35.397	-0.0169375	0.877013	35.397	0.575763	0.580533	0	0.690329	0	0	0	1.24541	1	0	0	0	1.26625
2010-07-21	12:15:00	251	295	-7.82909	35.3739	-0.097375	0.91848	35.3507	0.795908	0.879093	3	0.674168	0	0	0	1.24541	1	0	0	0	1.26625
2010-07-21	12:16:00	266	322	-5.35547	35.3276	-0.19898	0.889453	35.3276	1.30393	1.45963	0	0.616877	0	0	0	1.24541	1	0	0	0	1.26625
2010-07-21	12:17:00	281	354	-6.89167	35.3045	-0.173579	0.889453	35.2813	1.35474	1.27717	9	0.6323	0	0	0	1.24541	1	0	0	0	1.26625
2010-07-21	12:18:00	215	262	-13.9895	35.3507	-0.0465723	0.926773	35.3739	0.508026	0.481013	0	0.682983	0	0	0	1.24541	1	0	0	0	1.26625
2010-07-21	12:19:00	194	230	-17.3974	35.397	-0.0762072	0.91848	35.4202	0.457224	0.464427	0	0.686656	0	0	0	1.24541	1	0	0	0	1.26625
2010-07-21	12:20:00	248	270	-17.1052	35.4434	-0.143944	0.922627	35.4434	0.812842	0.862507	8	0.67931	0	0	0	1.24541	1	0	0	0	1.26625
2010-07-21	12:21:00	288	374	-19.2669	35.4434	-0.296352	0.839693	35.4666	2.01517	2.22261	8	0.670495	0	0	0	1.24541	1	0	0	0	1.26625
2010-07-21	12:22:00	296	382	-24.849	35.4898	-0.275184	0.81896	35.513	1.65955	1.64208	0	0.66168	0	0	0	1.24541	1	0	0	0	1.26625
2010-07-21	12:23:00	254	338	-20.5214	35.4898	-0.194747	0.8936	35.4898	0.914447	0.94544	3	0.680045	0	0	0	1.24541	1	0	0	0	1.26625
2010-07-21	12:24:00	226	243	-17.4223	35.4666	-0.177812	0.947507	35.4898	0.609632	0.563947	0	0.649193	0	0	0	1.24541	1	0	0	0	1.26625
2010-07-21	12:25:00	161	194	-17.4223	35.4666	-0.114309	0.959947	35.4666	0.524961	0.680053	4	0.623487	0	0	0	1.24541	1	0	0	0	1.26625
2010-07-21	12:26:00	274	381	-10.9298	35.4434	-0.215914	0.897747	35.4434	2.06597	1.4928	6	0.639645	0	0	0	1.24541	1	0	0	0	1.26625
2010-07-21	12:27:00	222	253	-9.68964	35.4202	-0.296352	0.765053	35.397	0.795908	0.762987	4	0.648459	0	0	0	1.24541	1	0	0	0	1.26625
2010-07-21	12:28:00	225	251	-9.38105	35.4202	-0.148178	0.839693	35.397	0.914447	0.962027	8	0.680045	0	0	0	1.24541	1	0	0	0	1.26625
2010-07-21	12:29:00	203	253	-9.37592	35.397	-0.0719737	0.93092	35.397	0.524961	0.4976	0	0.694737	0	0	0	1.24541	1	0	0	0	1.26625
2010-07-21	12:30:00	225	291	-13.3931	35.4202	-0.097375	0.901893	35.4202	0.728171	0.580533	0	0.707961	0	0	0	1.24541	1	0	0	0	1.26625
2010-07-21	12:31:00	276	312	-13.7017	35.4202	-0.12701	0.90604	35.4202	0.948316	0.729813	0	0.692533	0	0	0	1.24541	1	0	0	0	1.26625
2010-07-21	12:32:00	223	201	-14.319	35.4202	-0.114309	0.9558	35.4434	0.524961	0.44784	0	0.683718	0	0	0	1.24541	1	0	0	0	1.26625
2010-07-21	12:33:00	273	361	-11.8499	35.4202	-0.292118	0.7692	35.4202	1.35474	1.21083	3	0.652131	0	0	0	1.24541	1	0	0	0	1.26625
2010-07-21	12:34:00	163	190	-18.3318	35.4202	-0.237082	0.839693	35.4202	0.948316	0.879093	3	0.686656	0	0	0	1.24541	1	0	0	0	1.26625
2010-07-21	12:35:00	91	113	-24.5287	35.4666	-0.0804408	0.9558	35.4898	0.203211	0.281973	0	0.888021	0	0	0	1.2786	1	0	0	0	1.3
2010-07-21	12:36:00	220	306	-22.376	35.4898	-0.131243	0.872867	35.513	1.10072	1.31035	15	0.824802	0	0	0	1.24541	1	0	0	0	1.26625
2010-07-21	12:37:00	202	221	-23.6125	35.4898	0.00423028	0.901893	35.513	0.440289	0.464427	0	0.704287	0	0	0	1.24541	1	0	0	0	1.26625
2010-07-21	12:38:00	158	160	-28.2751	35.5362	-0.0635066	0.897747	35.5827	0.338684	0.315147	0	0.691798	0	0	0	1.17532	1	0	0	0	1.19499
2010-07-21	12:39:00	266	290	-33.5951	35.6292	-0.31752	0.75676	35.6757	0.999118	0.879093	9	0.676372	0	0	0	1.24541	1	0	0	0	1.26625
2010-07-21	12:40:00	190	202	-29.2688	35.6524	-0.355622	0.835547	35.6757	0.626566	0.630293	3	0.65507	0	0	0	1.24541	1	0	0	0	1.26625
2010-07-21	12:41:00	287	363	-28.6615	35.6757	-0.190513	0.88116	35.7223	1.32087	1.52597	17	0.67123	0	0	0	1.24541	1	0	0	0	1.26625
2010-07-21	12:42:00	340	406	-0.135137	35.5827	-0.207447	0.852133	35.5362	1.94743	1.55915	0	0.658008	0	0	0	1.24541	1	0	0	0	1.26625
2010-07-21	12:43:00	192	192	-15.9163	35.5827	-0.131243	0.889453	35.5827	0.457224	0.364907	0	0.670495	0	0	0	1.24541	1	0	0	0	1.26625
2010-07-21	12:44:00	230	269	-16.5354	35.5827	-0.0931414	0.897747	35.6059	0.626566	0.663467	3	0.680779	0	0	0	1.24541	1	0	0	0	1.26625
2010-07-21	12:45:00	231	231	-23.9873	35.6292	-0.156645	0.860427	35.6524	0.6435	0.4976	0	0.657273	0	0	0	1.24541	1	0	0	0	1.26625
2010-07-21	12:46:00	284	330	-19.3487	35.6524	-0.245549	0.8314	35.6524	1.3378	1.34352	0	0.658742	0	0	0	1.24541	1	0	0	0	1.26625
2010-07-21	12:47:00	259	333	-11.8866	35.5594	-0.292118	0.85628	35.5594	1.54101	1.44304	13	0.660946	0	0	0	1.24541	1	0	0	0	1.26625
2010-07-21	12:48:00	259	285	-14.973	35.5362	-0.0169375	0.926773	35.5362	0.795908	0.680053	0	0.658742	0	0	0	1.24541	1	0	0	0	1.26625
2010-07-21	12:49:00	169	187	-18.0745	35.5594	-0.059273	0.94336	35.5827	0.406421	0.381493	0	0.666822	0	0	0	1.22968	1	0	0	0	1.25026
2010-07-21	12:50:00	198	258	-14.9804	35.5594	-0.097375	0.94336	35.5594	0.508026	0.54736	0	0.644786	0	0	0	1.24541	1	0	0	0	1.26625
2010-07-21	12:51:00	187	272	-13.1175	35.5362	-0.118543	0.922627	35.5362	0.491092	0.54736	0	0.649193	0	0	0	1.24541	1	0	0	0	1.26625
2010-07-21	12:52:00	205	280	-11.5713	35.5362	-0.12701	0.889453	35.5362	0.6435	0.59712	0	0.64699	0	0	0	1.24541	1	0	0	0	1.26625
2010-07-21	12:53:00	247	289	-13.1108	35.513	-0.287885	0.810667	35.513	1.16846	1.16107	0	0.6323	0	0	0	1.24541	1	0	0	0	1.26625
2010-07-21	12:54:00	254	340	-17.1216	35.4898	-0.232849	0.86872	35.513	1.16846	1.16107	0	0.635973	0	0	0	1.24541	1	0	0	0	1.26625
2010-07-21	12:55:00	303	408	-18.6669	35.4898	-0.160878	0.897747	35.4898	2.30305	2.02357	19	0.622753	0	0	0	1.24541	1	0	0	0	1.26625
2010-07-21	12:56:00	293	356	-22.6747	35.4666	-0.321753	0.802373	35.4898	1.9305	1.9904	0	0.638176	0	0	0	1.24541	1	0	0	0	1.26625
2010-07-21	12:57:00	182	201	-20.2029	35.4666	-0.165112	0.9558	35.4898	0.660434	0.862507	13	0.657273	0	0	0	1.24541	1	0	0	0	1.26625
2010-07-21	12:58:00	246	301	-12.4672	35.4202	-0.38949	0.773347	35.4202	1.10072	1.17765	10	0.628628	0	0	0	1.24541	1	0	0	0	1.26625
2010-07-21	12:59:00	258	334	-8.44577	35.3739	-0.321753	0.400147	35.3739	1.16846	1.12789	5	0.558131	0	0	0	1.24541	1	0	0	0	1.26625
2010-07-21	13:00:00	218	290	-14.2908	35.3276	-0.296352	0.777493	35.3507	0.999118	0.912267	0	0.553726	0	0	0	1.24541	1	0	0	0	1.26625
2010-07-21	13:01:00	213	284	-10.593	35.3276	-0.304819	0.847987	35.3276	0.931382	1.01179	10	0.536105	0	0	0	1.24541	1	0	0	0	1.26625
2010-07-21	13:02:00	158	224	-9.97143	35.3045	-0.0889079	0.94336	35.3045	0.423355	0.514187	0	0.55446	0	0	0	1.24541	1	0	0	0	1.26625
2010-07-21	13:03:00	202	242	-11.8255	35.3276	-0.105842	0.939213	35.3276	0.440289	0.54736	0	0.558131	0	0	0	1.24541	1	0	0	0	1.26625
2010-07-21	13:04:00	182	190	-8.43151	35.3045	-0.114309	0.93092	35.3045	0.423355	0.44784	0	0.536105	0	0	0	1.24541	1	0	0	0	1.26625
2010-07-21	13:05:00	181	196	-10.5874	35.3045	-0.0931414	0.94336	35.3045	0.457224	0.514187	4	0.518486	0	0	0	1.24541	1	0	0	0	1.26625
2010-07-21	13:06:00	158	203	-9.66867	35.3276	-0.12701	0.947507	35.3276	0.389487	0.514187	0	0.518486	0	0	0	1.24541	1	0	0	0	1.26625
2010-07-21	13:07:00	201	247	-14.2978	35.3507	-0.118543	0.951653	35.3507	0.491092	0.69664	3	0.538308	0	0	0	1.24541	1	0	0	0	1.26625
2010-07-21	13:08:00	208	255	-22.3452	35.4202	-0.19898	0.910187	35.4434	0.575763	0.663467	0	0.622018	0	0	0	1.24541	1	0	0	0	1.26625
2010-07-21	13:09:00	268	374	-29.2034	35.5362	-0.304819	0.8936	35.5827	1.47328	1.60891	0	0.653601	0	0	0	1.24541	1	0	0	0	1.26625
2010-07-21	13:10:00	230	259	-3.22336	35.5362	-0.12701	0.901893	35.513	0.6435	0.54736	0	0.58016	0	0	0	1.24541	1	0	0	0	1.26625
2010-07-21	13:11:00	257	303	11.2835	35.397	-0.220148	0.885307	35.3507	0.931382	0.762987	0	0.66976	0	0	0	1.24541	1	0	0	0	1.26625
2010-07-21	13:12:00	291	295	8.19572	35.3276	-0.135477	0.81896	35.2813	0.795908	0.89568	6	0.542713	0	0	0	1.24541	1	0	0	0	1.26625
2010-07-21	13:13:00	174	184	4.80815	35.3045	-0.0508059	0.91848	35.2813	0.355618	0.331733	0	0.633769	0	0	0	1.17599	1	0	0	0	1.19567
2010-07-21	13:14:00	204	222	-1.35098	35.3276	-0.0719737	0.885307	35.3045	0.457224	0.431253	0	0.918902	0	0	0	1.24541	1	0	0	0	1.26625
2010-07-21	13:15:00	278	391	-0.73669	35.3507	-0.19898	0.914333	35.3276	1.30393	1.31035	5	0.787318	0	0	0	1.24541	1	0	0	0	1.26625
2010-07-21	13:16:00	231	313	-8.75899	35.397	-0.52073	0.59504	35.3739	0.762039	0.7464	0	0.628628	0	0	0	1.24541	1	0	0	0	1.26625
2010-07-21	13:17:00	241	242	-13.3931	35.4202	-0.626569	0.553573	35.4202	0.711237	0.613707	0	0.575754	0	0	0	1.24541	1	0	0	0	1.26625
2010-07-21	13:18:00	179	190	-6.91657	35.4434	-0.707007	0.5826	35.4434	0.524961	0.530773	0	0.54565	0	0	0	1.24541	1	0	0	0	1.26625
2010-07-21	13:19:00	288	320	12.1981	35.3276	-0.19898	0.93092	35.2813	0.778974	0.630293	0	0.55446	0	0	0	1.24541	1	0	0	0	1.26625
2010-07-21	13:20:00	189	260	-0.428564	35.3507	-0.491095	0.71944	35.3276	0.677368	0.713227	0	0.56988	0	0	0	1.24541	1	0	0	0	1.26625
2010-07-21	13:21:00	274	287	-15.5688	35.4666	-0.165112	0.885307	35.4666	0.999118	0.978613	5	0.635238	0	0	0	1.24541	1	0	0	0	1.26625
2010-07-21	13:22:00	171	192	-25.8349	35.6059	0.0423323	0.935067	35.6292	0.423355	0.44784	0	0.674902	0	0	0	1.24541	1	0	0	0	1.26625
2010-07-21	13:23:00	174	273	-29.6187	35.7223	-0.00423682	0.914333	35.7456	0.423355	0.530773	0	0.768211	0	0	0	1.24541	1	0	0	0	1.26625
2010-07-21	13:24:00	251	323	-36.8247	35.8156	-0.12701	0.8936	35.8622	0.948316	0.79616	0	0.833622	0	0	0	1.24541	1	0	0	0	1.26625
2010-07-21	13:25:00	177	216	-50.3336	35.9557	-0.406424	0.79408	36.0494	0.6435	0.580533	3	0.691798	0	0	0	1.24541	1	0	0	0	1.26625
2010-07-21	13:26:00	177	230	-34.4595	36.0025	-0.364089	0.78164	36.0494	0.558829	0.530773	0	0.707961	0	0	0	1.24541	1	0	0	0	1.26625
2010-07-21	13:27:00	258	289	-27.5708	35.9557	-0.283651	0.864573	35.9791	0.694303	0.762987	0	0.605127	0	0	0	1.24541	1	0	0	0	1.26625
2010-07-21	13:28:00	203	257	-26.0125	35.9557	-0.182046	0.860427	35.9791	0.778974	0.79616	6	0.6323	0	0	0	1.24541	1	0	0	0	1.26625
2010-07-21	13:29:00	230	286	-25.3891	35.9557	0.0169309	0.8936	35.9791	0.609632	0.59712	0	0.616143	0	0	0	1.24541	1	0	0	0	1.26625
2010-07-21	13:30:00	192	229	-30.7017	35.9791	0.00423028	0.94336	36.0259	0.372553	0.464427	0	0.614674	0	0	0	1.24541	1	0	0	0	1.26625
2010-07-21	13:31:00	214	265	-33.866	36.0494	-0.0677401	0.939213	36.0963	0.660434	0.54736	0	0.617612	0	0	0	1.24541	1	0	0	0	1.26625
2010-07-21	13:32:00	251	288	-35.1308	36.0728	-0.148178	0.897747	36.1432	0.982184	0.79616	0	0.618346	0	0	0	1.24541	1	0	0	0	1.26625
2010-07-21	13:33:00	159	189	-32.6464	36.0963	-0.021171	0.947507	36.1666	0.372553	0.381493	0	0.624222	0	0	0	1.20279	1	0	0	0	1.22292
2010-07-21	13:34:00	212	231	-29.5215	36.0963	-0.059273	0.935067	36.1432	0.474158	0.54736	0	0.647724	0	0	0	1.24541	1	0	0	0	1.26625
2010-07-21	13:35:00	239	293	-34.2245	36.1197	-0.156645	0.85628	36.1666	0.762039	0.530773	0	0.653601	0	0	0	1.24541	1	0	0	0	1.26625
2010-07-21	13:36:00	261	339	-32.0359	36.1197	-0.203214	0.885307	36.1666	1.13459	1.07813	0	0.635973	0	0	0	1.24541	1	0	0	0	1.26625
2010-07-21	13:37:00	298	375	-35.4911	36.1432	-0.224382	0.847987	36.1901	2.01517	2.15627	42	0.652866	0	0	0	1.24541	1	0	0	0	1.26625
2010-07-21	13:38:00	150	213	-46.1697	36.1901	-0.143944	0.959947	36.2606	0.474158	0.44784	0	0.622018	0	0	0	1.24541	1	0	0	0	1.26625
2010-07-21	13:39:00	183	186	-44.9769	36.2606	-0.0931414	0.81896	36.3312	0.406421	0.39808	0	0.621284	0	0	0	1.21957	1	0	0	0	1.23997
2010-07-21	13:40:00	144	225	-26.7464	36.1666	-0.139711	0.75676	36.2136	0.32175	0.464427	0	0.566943	0	0	0	1.2786	1	0	0	0	1.3
2010-07-21	13:41:00	123	191	-11.6984	36.0259	-0.0931414	0.91848	36.0259	0.491092	0.530773	0	0.575754	0	0	0	1.2786	1	0	0	0	1.3
2010-07-21	13:42:00	188	217	-6.36974	35.8622	-0.190513	0.827253	35.8622	0.728171	0.59712	0	0.608799	0	0	0	1.24541	1	0	0	0	1.26625
2010-07-21	13:43:00	181	175	0.476396	35.7223	0.0380987	0.901893	35.699	0.355618	0.364907	0	0.617612	0	0	0	1.1443	1	0	0	0	1.16344
2010-07-21	13:44:00	238	229	-1.06862	35.6524	0.0592665	0.872867	35.6059	0.609632	0.54736	0	0.586768	0	0	0	1.24541	1	0	0	0	1.26625
2010-07-21	13:45:00	167	191	2.33947	35.5827	-0.19898	0.951653	35.5362	0.440289	0.431253	0	0.642583	0	0	0	1.24541	1	0	0	0	1.26625
2010-07-21	13:46:00	133	155	5.73818	35.4898	-0.0931414	0.947507	35.4434	0.304816	0.331733	0	0.708695	0	0	0	1.2786	1	0	0	0	1.3
2010-07-21	13:47:00	79	95	4.50196	35.4202	-0.105842	0.939213	35.3739	0.203211	0.215627	0	0.633035	0	0	0	1.2786	1	0	0	0	1.3
2010-07-21	13:48:00	197	156	3.88482	35.3507	-0.097375	0.773347	35.3045	0.423355	0.331733	0	0.606596	0	0	0	1.10559	1	0	0	0	1.12409
2010-07-21	13:49:00	216	244	5.73003	35.2582	-0.118543	0.765053	35.212	0.474158	0.464427	0	0.466369	0	0	0	1.28092	1	0	0	0	1.30236
2010-07-21	13:50:00	85	81	13.3995	35.1428	-0.118543	0.760907	35.0966	0.203211	0.232213	0	0.441415	0	0	0	1.2786	1	0	0	0	1.3
2010-07-21	13:51:00	78	44	13.695	35.0736	-0.131243	0.75676	35.0045	0.186276	0.182453	0	0.442149	0	0	0	1.23713	1	0	0	0	1.25784
2010-07-21	13:52:00	226	260	15.2189	35.0275	-0.0508059	0.877013	34.9585	0.778974	0.928853	3	0.473708	0	0	0	1.35121	1	0	0	0	1.37382
2010-07-21	13:53:00	233	324	15.8269	35.0045	0.025398	0.939213	34.9355	0.795908	0.812747	0	0.5317	0	0	0	1.24541	1	0	0	0	1.26625
2010-07-21	13:54:00	189	256	16.1284	34.9815	-3.26848e-06	0.94336	34.9125	0.491092	0.580533	0	0.560334	0	0	0	1.24541	1	0	0	0	1.26625
2010-07-21	13:55:00	206	222	14.5942	34.9585	0.0635	0.910187	34.9125	0.592697	0.514187	0	0.599986	0	0	0	1.24541	1	0	0	0	1.26625
2010-07-21	13:56:00	164	197	3.57808	35.0045	0.0719671	0.914333	34.9585	0.372553	0.414667	0	0.631566	0	0	0	1.14646	1	0	0	0	1.16564
2010-07-21	13:57:00	91	138	-5.92999	35.0736	0.0338652	0.926773	35.0506	0.254013	0.315147	0	0.630832	0	0	0	1.2786	1	0	0	0	1.3
2010-07-21	13:58:00	169	247	-11.1627	35.1428	-0.0677401	0.9558	35.1428	0.6435	0.580533	0	0.573551	0	0	0	1.24541	1	0	0	0	1.26625
2010-07-21	13:59:00	155	234	-9.32484	35.1658	-0.0508059	0.959947	35.1428	0.474158	0.530773	0	0.566208	0	0	0	1.24541	1	0	0	0	1.26625
2010-07-21	14:00:00	157	222	-13.3196	35.1658	-0.00847037	0.939213	35.1889	0.846711	0.829333	0	0.54565	0	0	0	1.24541	1	0	0	0	1.26625
2010-07-21	14:01:00	207	288	-14.2486	35.1889	-0.237082	0.839693	35.1889	0.96525	0.84592	0	0.470773	0	0	0	1.24541	1	0	0	0	1.26625
2010-07-21	14:02:00	280	362	-9.31466	35.1197	-0.368322	0.827253	35.1197	1.43941	1.42645	4	0.515549	0	0	0	1.24541	1	0	0	0	1.26625
2010-07-21	14:03:00	301	380	-7.16128	35.0966	-0.25825	0.5204	35.0736	1.49021	1.04496	0	0.450222	0	0	0	1.24541	1	0	0	0	1.26625
2010-07-21	14:04:00	155	243	-9.91809	35.0736	-0.571533	0.65724	35.0736	1.15153	1.244	7	0.472974	0	0	0	1.24541	1	0	0	0	1.26625
2010-07-21	14:05:00	362	414	-16.6844	35.1197	-0.177812	0.877013	35.1428	2.50626	2.12309	0	0.562537	0	0	0	1.24541	1	0	0	0	1.26625
2010-07-21	14:06:00	294	385	-7.47692	35.1428	-0.270951	0.901893	35.1197	1.45634	1.244	7	0.515549	0	0	0	1.24541	1	0	0	0	1.26625
2010-07-21	14:07:00	222	272	-0.410636	35.0966	-0.287885	0.8936	35.0736	0.745105	0.59712	0	0.511879	0	0	0	1.24541	1	0	0	0	1.26625
2010-07-21	14:08:00	252	230	8.17368	35.0275	-0.406424	0.860427	34.9815	0.863645	0.64688	0	0.504538	0	0	0	1.24541	1	0	0	0	1.26625
2010-07-21	14:09:00	220	285	13.0645	34.9585	-0.241316	0.90604	34.9125	0.677368	0.64688	0	0.51922	0	0	0	1.4533	1	0	0	0	1.47762
2010-07-21	14:10:00	265	327	15.1933	34.8895	-0.321753	0.84384	34.8436	0.778974	0.79616	0	0.517752	0	0	0	1.48284	1	0	0	0	1.50765
2010-07-21	14:11:00	259	373	12.4397	34.8666	-0.406424	0.814813	34.8207	1.287	0.912267	0	0.512613	0	0	0	1.53625	1	0	0	0	1.56196
2010-07-21	14:12:00	273	372	19.4593	34.8436	-0.313286	0.885307	34.7977	0.999118	0.862507	0	0.503804	0	0	0	1.55529	1	0	0	0	1.58132
2010-10-16	10:13:00	292	340	52.7243	28.0916	-0.313286	0.897747	27.9449	1.50714	1.09472	0	0.959346	0	0	0	2.3981	1	0	0	0	2.43823
2010-10-16	10:14:00	334	443	-23.8167	29.061	-0.156645	0.90604	29.1034	4.08114	2.76997	33	0.721185	0	0	1	3.04418	0	1	0	0	3.09512
2010-10-16	10:15:00	445	534	-26.4479	29.9553	-0.38949	0.839693	29.9981	4.06421	3.63248	10	0.668291	0	0	1	3.57414	0	1	0	0	3.63395
2010-10-16	10:16:00	340	461	11.1779	30.2984	-0.355622	0.847987	30.2555	3.09896	2.68704	4	0.5853	0	0	1	3.63051	0	1	0	0	3.69126
2010-10-16	10:17:00	348	447	40.6765	30.4275	-0.347155	0.68212	30.3199	3.31911	2.67045	45	0.54051	0	0	1	3.5268	0	1	0	0	3.58583
2010-10-16	10:18:00	373	390	52.1707	30.5137	-0.232849	0.935067	30.3845	1.65955	1.04496	0	0.530966	0	0	0	2.85385	1	0	0	0	2.90161
2010-10-16	10:19:00	311	338	66.2195	30.5352	-0.393724	0.75676	30.363	1.32087	0.978613	0	0.510411	0	0	0	2.34489	1	0	0	0	2.38413
2010-10-16	10:20:00	211	209	56.8581	30.6863	-0.351388	0.578453	30.5352	0.762039	0.630293	0	0.518486	0	0	0	1.91904	1	0	0	0	1.95116
2010-10-16	10:21:00	257	248	87.5786	30.7079	-0.50803	0.536987	30.4921	0.829776	0.54736	0	0.50307	0	0	0	1.6625	1	0	0	0	1.69032
2010-10-16	10:22:00	263	249	102.391	30.6215	-0.309053	0.7692	30.363	1.11766	0.613707	0	0.474442	0	0	0	1.60969	1	0	0	0	1.63663
2010-10-16	10:23:00	236	271	106.947	30.5999	-0.211681	0.910187	30.3414	1.04992	1.12789	0	0.461965	0	0	0	1.89108	1	0	0	0	1.92273
2010-10-16	10:24:00	309	355	107.493	30.5783	-0.359855	0.802373	30.3199	1.287	1.27717	4	0.421601	0	0	0	2.18391	1	0	0	0	2.22046
2010-10-16	10:25:00	248	266	111.214	30.5783	-0.300586	0.88116	30.3199	1.03299	0.879093	3	0.387846	0	0	0	2.14911	1	0	0	0	2.18507
2010-10-16	10:26:00	217	229	128.255	30.4921	-0.25825	0.88116	30.1696	0.762039	0.729813	3	0.355564	0	0	0	1.96984	1	0	0	0	2.00281
2010-10-16	10:27:00	260	264	98.5701	30.5352	-0.283651	0.85628	30.2984	0.795908	0.779573	3	0.330621	0	0	0	1.88648	1	0	0	0	1.91805
2010-10-16	10:28:00	278	270	89.8072	30.6431	-0.283651	0.814813	30.4275	0.609632	0.613707	0	0.310816	0	0	0	1.8015	1	0	0	0	1.83165
2010-10-16	10:29:00	242	221	87.6002	30.7295	-0.194747	0.91848	30.4921	0.491092	0.44784	0	0.295413	0	0	0	1.70347	1	0	0	0	1.73198
2010-10-16	10:30:00	290	371	99.4373	30.7943	-0.292118	0.86872	30.5352	1.10072	1.12789	15	0.285144	0	0	0	1.24541	1	0	0	0	1.26625
2010-10-16	10:31:00	294	357	107.707	30.7511	-0.376789	0.715293	30.4921	1.49021	1.45963	7	0.276343	0	0	0	1.24541	1	0	0	0	1.26625
2010-10-16	10:32:00	250	299	76.558	30.9025	-0.410658	0.648947	30.7079	0.96525	0.962027	8	0.269009	0	0	0	1.24541	1	0	0	0	1.26625
2010-10-16	10:33:00	243	294	19.9127	31.3369	-0.423359	0.68212	31.2498	0.880579	0.812747	0	0.265342	0	0	0	1.24541	1	0	0	0	1.26625
2010-10-16	10:34:00	303	367	-129.222	32.3457	-0.224382	0.90604	32.6334	0.762039	0.663467	0	0.266076	0	0	0	1.24541	1	0	0	0	1.26625
2010-10-16	10:35:00	292	374	-65.0064	32.9892	-0.228615	0.935067	33.1231	0.795908	0.812747	0	0.289545	0	0	0	1.24541	1	0	0	0	1.26625
2010-10-16	10:36:00	274	367	-45.9405	33.3245	-0.275184	0.910187	33.3917	1.13459	0.79616	0	0.308615	0	0	0	1.24541	1	0	0	0	1.26625
2010-10-16	10:37:00	340	400	-44.4737	33.7516	-0.211681	0.922627	33.8193	1.54101	1.45963	0	0.412061	0	0	0	1.24541	1	0	0	0	1.26625
2010-10-16	10:38:00	276	346	-1.81314	33.7967	-0.423359	0.6448	33.7967	1.06686	0.928853	0	0.431141	0	0	0	1.24541	1	0	0	0	1.26625
2010-10-16	10:39:00	197	215	70.254	33.5489	-0.33022	0.59504	33.3693	0.558829	0.54736	0	0.403989	0	0	0	1.24541	1	0	0	0	1.26625
2010-10-16	10:40:00	314	399	65.9287	33.3917	-0.173579	0.889453	33.2125	1.25313	1.21083	12	0.401788	0	0	0	1.24541	1	0	0	0	1.26625
2010-10-16	10:41:00	257	371	109.268	33.1231	-0.143944	0.935067	32.8556	0.677368	0.713227	0	0.364368	0	0	0	1.24541	1	0	0	0	1.26625
2010-10-16	10:42:00	242	348	73.3759	33.1008	-0.143944	0.951653	32.9224	0.711237	0.762987	0	0.343092	0	0	0	1.24541	1	0	0	0	1.26625
2010-10-16	10:43:00	251	345	84.5894	33.0561	-0.169345	0.939213	32.8556	0.6435	0.69664	0	0.328421	0	0	0	1.24541	1	0	0	0	1.26625
2010-10-16	10:44:00	305	408	30.0851	33.1902	-0.283651	0.85628	33.1008	1.37167	1.47621	5	0.337957	0	0	0	2.1829	1	0	0	0	2.21943
2010-10-16	10:45:00	251	316	-18.8768	33.6164	-0.232849	0.872867	33.6389	1.13459	1.06155	0	0.337957	0	0	0	2.23157	1	0	0	0	2.26891
2010-10-16	10:46:00	319	379	-37.3777	33.9323	-0.292118	0.690413	34.0002	1.55795	1.32693	0	0.330621	0	0	0	2.29304	1	0	0	0	2.33141
2010-10-16	10:47:00	266	341	5.39913	34.0681	-0.177812	0.910187	34.0228	0.999118	0.829333	0	0.38858	0	0	0	2.09559	1	0	0	0	2.13066
2010-10-16	10:48:00	275	318	29.176	33.9549	-0.211681	0.872867	33.8645	0.880579	0.729813	0	0.490591	0	0	0	1.88778	1	0	0	0	1.91937
2010-10-16	10:49:00	272	333	39.6796	33.9097	-0.194747	0.90604	33.7742	1.32087	1.09472	0	0.469305	0	0	0	1.95929	1	0	0	0	1.99207
2010-10-16	10:50:00	286	348	58.2318	33.8193	-0.270951	0.823107	33.6614	1.45634	1.57573	9	0.445084	0	0	0	2.26894	1	0	0	0	2.30691
2010-10-16	10:51:00	206	260	67.9956	33.684	-0.524964	0.711147	33.504	0.795908	0.79616	3	0.414996	0	0	0	2.13462	1	0	0	0	2.17034
2010-10-16	10:52:00	343	473	77.7668	33.5939	-0.372556	0.752613	33.3917	3.67472	2.93584	8	0.449488	0	0	0	2.75477	1	0	0	0	2.80087
2010-10-16	10:53:00	280	390	121.464	33.3245	-0.385257	0.847987	33.0115	1.21926	1.34352	3	0.429673	0	0	0	2.76291	1	0	0	0	2.80915
2010-10-16	10:54:00	188	208	103.407	33.1678	-0.550365	0.723587	32.9001	0.491092	0.580533	7	0.445818	0	0	0	2.24425	1	0	0	0	2.28181
2010-10-16	10:55:00	224	232	99.5209	33.1455	-0.486862	0.736027	32.9001	0.626566	0.630293	0	0.45169	0	0	0	1.84913	1	0	0	0	1.88007
2010-10-16	10:56:00	316	399	86.7704	33.1455	-0.474161	0.73188	32.9224	1.42247	1.26059	3	0.44802	0	0	0	2.0476	1	0	0	0	2.08187
2010-10-16	10:57:00	274	290	50.6863	33.3245	-0.207447	0.8936	33.1902	1.94743	0.84592	0	0.438479	0	0	0	2.10428	1	0	0	0	2.1395
2010-10-16	10:58:00	242	253	34.6638	33.459	-0.156645	0.947507	33.3693	0.609632	0.481013	0	0.421601	0	0	0	1.88423	1	0	0	0	1.91576
2010-10-16	10:59:00	181	184	49.7079	33.6389	-0.423359	0.736027	33.504	0.880579	0.89568	3	0.469305	0	0	0	1.96119	1	0	0	0	1.99401
2010-10-16	11:00:00	200	247	56.2537	33.5939	-0.469928	0.707	33.459	0.694303	0.680053	0	0.48325	0	0	0	1.24541	1	0	0	0	1.26625
2010-10-16	11:01:00	257	327	2.99157	33.8645	-0.423359	0.665533	33.8419	1.32087	1.44304	26	0.494995	0	0	0	1.24541	1	0	0	0	1.26625
2010-10-16	11:02:00	129	206	-13.3745	34.2952	-0.143944	0.910187	34.2952	0.406421	0.464427	0	0.500133	0	0	0	1.2786	1	0	0	0	1.3
2010-10-16	11:03:00	149	246	-66.7994	34.8666	-0.287885	0.914333	34.9815	0.728171	0.613707	0	0.490591	0	0	0	1.24541	1	0	0	0	1.26625
2010-10-16	11:04:00	106	179	-134.739	35.5827	-0.241316	0.939213	35.8622	0.220145	0.34832	0	0.467103	0	0	0	1.2786	1	0	0	0	1.3
2010-10-16	11:05:00	79	122	-170.945	36.3312	-0.262484	0.935067	36.6856	0.203211	0.315147	0	0.458295	0	0	0	1.2786	1	0	0	0	1.3
2010-10-16	11:06:00	267	358	-138.47	36.8279	-0.232849	0.847987	37.1138	2.03211	1.7416	6	0.449488	0	0	0	1.24541	1	0	0	0	1.26625
2010-10-16	11:07:00	338	377	-8.98148	36.4491	-0.524964	0.69456	36.4491	2.70947	1.90747	5	0.434076	0	0	0	1.24541	1	0	0	0	1.26625
2010-10-16	11:08:00	368	248	15.0838	35.909	-0.491095	0.54528	35.8622	1.59182	1.17765	21	0.413529	0	0	0	1.24541	1	0	0	0	1.26625
2010-10-16	11:09:00	362	265	86.6264	35.3507	-0.50803	0.648947	35.1428	1.65955	1.17765	3	0.391515	0	0	0	1.24541	1	0	0	0	1.26625
2010-10-16	11:10:00	416	361	99.6335	34.8436	-0.491095	0.711147	34.5917	3.18363	2.08992	37	0.391515	0	0	1	5.46156	0	1	0	0	5.55296
2010-10-16	11:11:00	384	321	115.283	34.4091	-0.533431	0.777493	34.1362	3.36991	1.77477	64	0.373906	0	0	1	7.65122	0	0	1	0	7.77926
2010-10-16	11:12:00	383	335	173.226	33.9549	-0.529197	0.79408	33.5489	4.26742	2.17285	72	0.359966	0	0	1	8.57384	0	0	1	0	8.71732
2010-10-16	11:13:00	375	331	211.606	33.4142	-0.567299	0.777493	32.9001	4.04728	2.02357	65	0.357031	0	0	1	9.03172	0	0	0	1	9.18286
2010-10-16	11:14:00	398	355	204.911	33.0561	-0.605401	0.715293	32.5669	3.99647	2.10651	60	0.387846	0	0	1	9.04419	0	0	0	1	9.19554
2010-10-16	11:15:00	409	381	196.091	32.8556	-0.690072	0.574307	32.3899	3.60699	2.13968	53	0.402522	0	0	1	9.22478	0	0	0	1	9.37916
2010-10-16	11:16:00	419	415	193.551	32.6778	-0.723941	0.586747	32.2133	3.47151	2.18944	54	0.36877	0	0	1	8.29355	0	0	1	0	8.43234
2010-10-16	11:17:00	323	415	137.934	32.6334	-0.469928	0.599187	32.3016	2.5232	2.12309	29	0.406191	0	0	1	7.23665	0	0	1	0	7.35776
2010-10-16	11:18:00	313	381	115.801	32.7666	-0.457227	0.578453	32.4784	1.59182	1.50939	9	0.413529	0	0	0	2.84222	1	0	0	0	2.88979
2010-10-16	11:19:00	299	335	113.218	32.8111	-0.715474	0.275747	32.5448	1.01605	0.713227	0	0.439213	0	0	0	1.79856	1	0	0	0	1.82866
2010-10-16	11:20:00	335	373	117.418	32.8556	-0.546132	0.44576	32.5669	1.47328	1.45963	16	0.442149	0	0	0	2.25932	1	0	0	0	2.29713
2010-10-16	11:21:00	282	288	107.648	32.8333	-0.173579	0.872867	32.5669	0.745105	0.580533	0	0.421601	0	0	0	1.57496	1	0	0	0	1.60132
2010-10-16	11:22:00	216	284	98.2654	32.8778	-0.182046	0.860427	32.6113	0.491092	0.54736	0	0.412795	0	0	0	1.46568	1	0	0	0	1.49021
2010-10-16	11:23:00	224	271	95.9029	32.8778	-0.241316	0.827253	32.6556	0.609632	0.580533	0	0.392983	0	0	0	2.40839	1	0	0	0	2.4487
2010-10-16	11:24:00	305	376	122.91	32.7889	-0.31752	0.81896	32.4784	1.54101	1.72501	12	0.373172	0	0	0	3.41241	0	1	0	0	3.46952
2010-10-16	11:25:00	307	344	113.634	32.7	-0.533431	0.437467	32.412	1.43941	1.22741	16	0.356298	0	0	0	1.2786	1	0	0	0	1.3
2010-10-16	11:26:00	348	362	113.306	32.6778	-0.575766	0.23428	32.3899	1.287	1.06155	6	0.364368	0	0	0	1.2786	1	0	0	0	1.3
2010-10-16	11:27:00	316	408	124.706	32.6334	-0.110076	0.885307	32.3236	2.26918	2.12309	17	0.370971	0	0	0	2.59204	1	0	0	0	2.63541
2010-10-16	11:28:00	345	381	124.556	32.5448	-0.143944	0.922627	32.2354	1.89663	1.64208	3	0.350429	0	0	1	4.1129	0	1	0	0	4.18173
2010-10-16	11:29:00	292	329	113.621	32.5005	-0.262484	0.90604	32.2133	0.880579	0.812747	0	0.33649	0	0	1	3.44921	0	1	0	0	3.50694
2010-10-16	11:30:00	257	304	122.353	32.4562	-0.351388	0.8314	32.1472	0.762039	0.7464	0	0.327687	0	0	0	1.67831	1	0	0	0	1.7064
2010-10-16	11:31:00	267	320	108.042	32.5005	-0.402191	0.752613	32.2354	0.795908	0.79616	0	0.321819	0	0	0	2.80673	1	0	0	0	2.8537
2010-10-16	11:32:00	288	365	110.978	32.5005	-0.313286	0.860427	32.2354	1.16846	0.978613	0	0.314483	0	0	1	3.20131	0	1	0	0	3.25489
2010-10-16	11:33:00	297	308	120.336	32.4784	-0.33022	0.785787	32.1913	1.30393	1.02837	3	0.307148	0	0	1	3.32807	0	1	0	0	3.38377
2010-10-16	11:34:00	224	223	126.384	32.412	-0.275184	0.922627	32.1032	0.880579	0.514187	0	0.299813	0	0	1	2.95972	0	1	0	0	3.00925
2010-10-16	11:35:00	307	363	130.956	32.3457	-0.359855	0.864573	32.0152	1.65955	1.29376	9	0.294679	0	0	1	3.74347	0	1	0	0	3.80612
2010-10-16	11:36:00	274	304	127.915	32.2795	-0.52073	0.574307	31.9713	1.3378	1.07813	7	0.288078	0	0	1	3.59438	0	1	0	0	3.65453
2010-10-16	11:37:00	253	289	105.706	32.3016	-0.38949	0.789933	32.0372	1.13459	0.9952	3	0.285878	0	0	0	1.64777	1	0	0	0	1.67535
2010-10-16	11:38:00	304	414	101.373	32.3457	-0.241316	0.910187	32.0812	2.82801	1.27717	0	0.285878	0	0	0	2.22704	1	0	0	0	2.26431
2010-10-16	11:39:00	282	341	93.8074	32.3899	-0.376789	0.85628	32.1472	1.08379	1.09472	0	0.289545	0	0	0	3.96983	0	1	0	0	4.03627
2010-10-16	11:40:00	290	325	95.0084	32.412	-0.355622	0.765053	32.1693	1.57488	1.21083	14	0.282944	0	0	0	1.79056	1	0	0	0	1.82052
2010-10-16	11:41:00	259	307	97.6773	32.4341	-0.266717	0.93092	32.1913	0.762039	0.64688	0	0.280744	0	0	0	1.57963	1	0	0	0	1.60606
2010-10-16	11:42:00	261	293	118.435	32.3899	-0.182046	0.939213	32.1032	0.982184	0.812747	0	0.276343	0	0	0	1.562	1	0	0	0	1.58814
2010-10-16	11:43:00	227	272	112.766	32.3236	-0.359855	0.715293	32.0372	1.62568	1.22741	11	0.271943	0	0	0	1.91167	1	0	0	0	1.94366
2010-10-16	11:44:00	100	94	124.661	32.2574	-0.270951	0.516253	31.9493	0.355618	0.29856	0	0.266076	0	0	0	1.2786	1	0	0	0	1.3
2010-10-16	11:45:00	225	236	128.822	32.1252	-0.334454	0.5826	31.7957	1.42247	1.40987	31	0.261675	0	0	0	1.9451	1	0	0	0	1.97765
2010-10-16	11:46:00	223	268	114.742	32.0812	-0.292118	0.789933	31.7957	1.16846	1.02837	9	0.256542	0	0	0	1.76673	1	0	0	0	1.7963
2010-10-16	11:47:00	197	252	110.04	32.0592	-0.427592	0.835547	31.7957	0.762039	0.680053	0	0.253608	0	0	0	1.57013	1	0	0	0	1.59641
2010-10-16	11:48:00	103	166	102.744	32.0592	-0.393724	0.88116	31.7957	0.406421	0.54736	0	0.252142	0	0	0	1.2786	1	0	0	0	1.3
2010-10-16	11:49:00	137	204	116.068	31.9932	-0.423359	0.823107	31.7081	0.508026	0.613707	0	0.250675	0	0	0	1.43443	1	0	0	0	1.45843
2010-10-16	11:50:00	101	87	105.251	31.9713	-0.512263	0.740173	31.7081	0.254013	0.232213	0	0.249208	0	0	0	1.2786	1	0	0	0	1.3
2010-10-16	11:51:00	142	176	111.081	31.9713	-0.478395	0.748467	31.6862	0.372553	0.44784	3	0.247008	0	0	0	1.29437	1	0	0	0	1.31603
2010-10-16	11:52:00	90	138	115.645	31.9054	-0.423359	0.835547	31.6206	0.474158	0.464427	4	0.245542	0	0	0	1.2786	1	0	0	0	1.3
2010-10-16	11:53:00	215	175	96.7427	31.9273	-0.436059	0.872867	31.6862	0.423355	0.34832	0	0.243342	0	0	0	1.12971	1	0	0	0	1.14862
2010-10-16	11:54:00	258	310	98.8102	31.9493	-0.19898	0.93092	31.7081	1.43941	1.14448	3	0.238942	0	0	0	1.46834	1	0	0	0	1.49292
2010-10-16	11:55:00	297	326	98.838	31.9713	-0.232849	0.86872	31.73	2.01517	1.65867	22	0.237475	0	0	0	2.2628	1	0	0	0	2.30067
2010-10-16	11:56:00	227	239	84.2808	31.9932	-0.224382	0.93092	31.7738	0.677368	0.481013	0	0.236742	0	0	0	1.58137	1	0	0	0	1.60783
2010-10-16	11:57:00	282	299	90.7501	32.0372	-0.237082	0.897747	31.7957	1.08379	1.04496	0	0.235275	0	0	0	1.57175	1	0	0	0	1.59805
2010-10-16	11:58:00	288	356	89.8744	32.0372	-0.423359	0.57016	31.8176	1.65955	1.244	0	0.234542	0	0	0	1.63447	1	0	0	0	1.66182
2010-10-16	11:59:00	245	280	93.3506	32.0152	-0.385257	0.7692	31.7957	1.3378	0.7464	0	0.233076	0	0	0	1.59316	1	0	0	0	1.61982
2010-10-16	12:00:00	240	338	96.2411	31.9932	-0.304819	0.765053	31.7519	2.31999	1.34352	0	0.229409	0	0	0	1.69281	1	0	0	0	1.72114
2010-10-16	12:01:00	182	287	102.599	31.9493	-0.550365	0.73188	31.6862	0.677368	0.79616	0	0.230143	0	0	0	1.61084	1	0	0	0	1.6378
2010-10-16	12:02:00	309	362	99.0183	31.8834	-0.19898	0.922627	31.6425	1.64262	1.14448	6	0.227209	0	0	0	1.63537	1	0	0	0	1.66274
2010-10-16	12:03:00	241	277	84.5254	31.9493	-0.194747	0.91848	31.73	0.677368	0.563947	0	0.227209	0	0	0	1.52906	1	0	0	0	1.55465
2010-10-16	12:04:00	217	266	83.1137	31.9932	-0.232849	0.914333	31.7957	0.778974	0.680053	0	0.227209	0	0	0	1.47817	1	0	0	0	1.50291
2010-10-16	12:05:00	242	270	80.2629	32.0592	-0.296352	0.8936	31.8615	0.795908	0.64688	0	0.227943	0	0	0	1.2786	1	0	0	0	1.3
2010-10-16	12:06:00	294	331	91.6776	32.0812	-0.309053	0.872867	31.8615	1.42247	1.32693	10	0.227943	0	0	0	1.2786	1	0	0	0	1.3
2010-10-16	12:07:00	129	150	87.8807	32.0812	-0.152411	0.94336	31.8615	0.389487	0.44784	0	0.22281	0	0	0	1.2786	1	0	0	0	1.3
2010-10-16	12:08:00	218	215	91.6516	32.0592	-0.165112	0.9558	31.8176	0.6435	0.663467	0	0.22061	0	0	0	1.2786	1	0	0	0	1.3
2010-10-16	12:09:00	204	237	98.5465	31.9713	-0.215914	0.939213	31.73	0.592697	0.563947	0	0.219144	0	0	0	1.2786	1	0	0	0	1.3
2010-10-16	12:10:00	190	149	81.0486	31.9713	-0.461461	0.860427	31.7738	0.406421	0.364907	0	0.219144	0	0	0	1.14513	1	0	0	0	1.16429
2010-10-16	12:11:00	247	320	77.9045	32.0372	-0.266717	0.864573	31.8176	0.846711	0.89568	0	0.217677	0	0	0	1.2786	1	0	0	0	1.3
2010-10-16	12:12:00	189	232	74.421	32.0592	-0.215914	0.91848	31.8615	0.457224	0.514187	0	0.216944	0	0	0	1.2786	1	0	0	0	1.3
2010-10-16	12:13:00	181	285	77.6342	32.0592	-0.347155	0.823107	31.8615	0.541895	0.69664	0	0.216944	0	0	0	1.2786	1	0	0	0	1.3
2010-10-16	12:14:00	128	208	90.699	31.9932	-0.296352	0.910187	31.7738	0.372553	0.54736	0	0.216211	0	0	0	1.2786	1	0	0	0	1.3
2010-10-16	12:15:00	215	248	84.2572	31.9713	-0.33022	0.8936	31.7519	0.508026	0.613707	3	0.216211	0	0	0	1.2786	1	0	0	0	1.3
2010-10-16	12:16:00	242	272	98.491	31.9273	-0.275184	0.910187	31.6643	0.728171	0.64688	0	0.214744	0	0	0	1.2786	1	0	0	0	1.3
2010-10-16	12:17:00	193	168	119.262	31.7957	-0.19898	0.910187	31.4895	0.474158	0.381493	0	0.213278	0	0	0	1.15249	1	0	0	0	1.17178
2010-10-16	12:18:00	199	191	98.7989	31.7081	-0.457227	0.773347	31.4677	0.474158	0.364907	0	0.211811	0	0	0	1.13335	1	0	0	0	1.15231
2010-10-16	12:19:00	233	261	89.8164	31.73	-0.546132	0.686267	31.5113	0.829776	0.663467	0	0.210345	0	0	0	1.3676	1	0	0	0	1.39049
2010-10-16	12:20:00	295	336	105.77	31.7081	-0.279418	0.901893	31.4241	1.287	1.07813	3	0.210345	0	0	0	1.2786	1	0	0	0	1.3
2010-10-16	12:21:00	275	344	107.365	31.5987	-0.19898	0.914333	31.3369	1.16846	1.01179	0	0.206679	0	0	0	1.601	1	0	0	0	1.62779
2010-10-16	12:22:00	204	237	93.1266	31.5769	-0.19898	0.914333	31.3587	0.592697	0.613707	0	0.206679	0	0	0	1.2786	1	0	0	0	1.3
2010-10-16	12:23:00	142	223	86.478	31.5987	-0.254016	0.872867	31.3805	0.457224	0.464427	0	0.205212	0	0	0	1.2786	1	0	0	0	1.3
2010-10-16	12:24:00	188	218	85.6305	31.6206	-0.182046	0.90604	31.4023	0.508026	0.630293	0	0.205946	0	0	0	1.2786	1	0	0	0	1.3
2010-10-16	12:25:00	89	73	91.1208	31.5987	-0.190513	0.777493	31.3805	0.270947	0.232213	0	0.205946	0	0	0	1.2786	1	0	0	0	1.3
2010-10-16	12:26:00	128	137	94.2868	31.5769	-0.241316	0.748467	31.3369	0.6435	0.481013	0	0.203013	0	0	0	1.2786	1	0	0	0	1.3
2010-10-16	12:27:00	233	271	81.2107	31.555	-0.207447	0.8936	31.3369	1.01605	0.713227	0	0.203746	0	0	0	1.2786	1	0	0	0	1.3
2010-10-16	12:28:00	185	240	91.3616	31.555	-0.19898	0.901893	31.3369	0.491092	0.431253	0	0.203746	0	0	0	1.2786	1	0	0	0	1.3
2010-10-16	12:29:00	186	231	92.8115	31.555	-0.182046	0.88116	31.3151	0.440289	0.481013	0	0.203013	0	0	0	1.2786	1	0	0	0	1.3
2010-10-16	12:30:00	239	222	74.3272	31.6425	-0.190513	0.885307	31.4459	0.812842	0.713227	7	0.203013	0	0	0	1.2786	1	0	0	0	1.3
2010-10-16	12:31:00	305	349	83.6435	31.6643	-0.355622	0.75676	31.4459	1.62568	1.21083	0	0.20228	0	0	0	1.2786	1	0	0	0	1.3
2010-10-16	12:32:00	241	201	93.4673	31.6206	-0.220148	0.901893	31.3805	0.609632	0.381493	0	0.203746	0	0	0	1.18028	1	0	0	0	1.20003
2010-10-16	12:33:00	238	254	93.9713	31.555	-0.402191	0.74432	31.3369	0.914447	0.64688	0	0.20228	0	0	0	1.43289	1	0	0	0	1.45687
2010-10-16	12:34:00	136	117	85.5844	31.5769	-0.516497	0.628213	31.3587	0.372553	0.331733	0	0.201546	0	0	0	1.2786	1	0	0	0	1.3
2010-10-16	12:35:00	255	176	84.9814	31.555	-0.237082	0.88116	31.3369	0.762039	0.79616	12	0.201546	0	0	0	1.40939	1	0	0	0	1.43298
2010-10-16	12:36:00	255	148	67.9183	31.6206	-0.173579	0.90604	31.4459	0.440289	0.29856	0	0.20228	0	0	0	1.1427	1	0	0	0	1.16183
2010-10-16	12:37:00	199	135	60.9948	31.6862	-0.135477	0.84384	31.5332	0.491092	0.34832	0	0.20228	0	0	0	1.12704	1	0	0	0	1.1459
2010-10-16	12:38:00	168	168	74.9482	31.6862	-0.325987	0.723587	31.4895	0.711237	0.680053	7	0.199347	0	0	0	1.36026	1	0	0	0	1.38302
2010-10-16	12:39:00	334	293	74.6376	31.6643	-0.588467	0.578453	31.4895	1.287	0.94544	5	0.191282	0	0	0	1.48541	1	0	0	0	1.51026
2010-10-16	12:40:00	237	242	75.1785	31.6206	-0.135477	0.922627	31.4459	0.677368	0.563947	0	0.18395	0	0	0	1.47584	1	0	0	0	1.50054
2010-10-16	12:41:00	193	206	61.8671	31.6862	-0.122776	0.91848	31.5113	0.338684	0.414667	0	0.183217	0	0	0	1.15747	1	0	0	0	1.17684
2010-10-16	12:42:00	170	166	52.3248	31.7738	-0.114309	0.922627	31.6206	0.32175	0.34832	0	0.18395	0	0	0	1.13344	1	0	0	0	1.15241
2010-10-16	12:43:00	241	263	62.8559	31.8396	-0.203214	0.8936	31.6643	0.846711	0.879093	9	0.18395	0	0	0	1.41351	1	0	0	0	1.43717
2010-10-16	12:44:00	293	322	76.4839	31.7738	-0.300586	0.864573	31.5769	1.15153	1.16107	13	0.18395	0	0	0	1.56319	1	0	0	0	1.58934
2010-10-16	12:45:00	209	219	83.3982	31.7081	-0.431826	0.673827	31.4895	0.880579	0.69664	3	0.183217	0	0	0	1.55528	1	0	0	0	1.58131
2010-10-16	12:46:00	222	226	75.4891	31.6425	-0.237082	0.897747	31.4459	0.575763	0.464427	0	0.181751	0	0	0	1.2786	1	0	0	0	1.3
2010-10-16	12:47:00	226	237	79.2436	31.6206	-0.254016	0.926773	31.4241	0.524961	0.481013	0	0.182484	0	0	0	1.2786	1	0	0	0	1.3
2010-10-16	12:48:00	240	245	78.3516	31.5987	-0.211681	0.926773	31.4023	0.524961	0.464427	0	0.182484	0	0	0	1.35194	1	0	0	0	1.37456
2010-10-16	12:49:00	207	240	78.6629	31.6206	-0.207447	0.926773	31.4023	0.711237	0.713227	4	0.182484	0	0	0	1.40954	1	0	0	0	1.43313
2010-10-16	12:50:00	232	243	77.5015	31.6206	-0.207447	0.922627	31.4241	0.778974	0.680053	3	0.183217	0	0	0	1.2786	1	0	0	0	1.3
2010-10-16	12:51:00	288	329	91.0962	31.5769	-0.381023	0.8314	31.3587	1.65955	1.32693	13	0.182484	0	0	0	1.2786	1	0	0	0	1.3
2010-10-16	12:52:00	262	294	78.5999	31.555	-0.228615	0.889453	31.3587	1.15153	0.84592	3	0.182484	0	0	0	1.2786	1	0	0	0	1.3
2010-10-16	12:53:00	248	141	80.0291	31.5332	-0.241316	0.877013	31.3369	0.6435	0.464427	0	0.181751	0	0	0	1.48238	1	0	0	0	1.50719
2010-10-16	12:54:00	262	266	77.6885	31.5113	-0.165112	0.935067	31.3151	0.880579	0.7464	0	0.181751	0	0	0	1.45934	1	0	0	0	1.48376
2010-10-16	12:55:00	246	231	65.253	31.555	-0.232849	0.864573	31.3805	0.660434	0.464427	0	0.181751	0	0	0	1.40556	1	0	0	0	1.42908
2010-10-16	12:56:00	202	216	69.9328	31.5987	-0.249783	0.91848	31.4241	0.677368	0.464427	0	0.182484	0	0	0	1.36853	1	0	0	0	1.39143
2010-10-16	12:57:00	269	236	75.1785	31.6206	-0.325987	0.8936	31.4241	0.795908	0.59712	0	0.182484	0	0	0	1.38466	1	0	0	0	1.40783
2010-10-16	12:58:00	270	277	95.4211	31.555	-0.287885	0.877013	31.3151	1.10072	0.762987	0	0.181751	0	0	0	1.44692	1	0	0	0	1.47114
2010-10-16	12:59:00	231	182	94.1097	31.4241	-0.245549	0.922627	31.2063	0.609632	0.431253	0	0.181751	0	0	0	1.40477	1	0	0	0	1.42827
2010-10-16	13:00:00	272	298	72.4313	31.4677	-0.292118	0.8936	31.2934	1.04992	0.812747	0	0.181751	0	0	0	1.45054	1	0	0	0	1.47481
2010-10-16	13:01:00	282	321	84.6011	31.4677	-0.190513	0.90604	31.2498	0.999118	0.89568	0	0.181018	0	0	0	1.51584	1	0	0	0	1.54121
2010-10-16	13:02:00	138	117	81.9504	31.4241	-0.190513	0.922627	31.2281	0.389487	0.29856	0	0.180285	0	0	0	1.2786	1	0	0	0	1.3
2010-10-16	13:03:00	196	241	84.2224	31.3805	-0.410658	0.711147	31.1629	1.18539	0.79616	0	0.179552	0	0	0	1.42668	1	0	0	0	1.45055
2010-10-16	13:04:00	127	124	88.7819	31.3151	-0.537664	0.586747	31.0977	0.440289	0.364907	0	0.184684	0	0	0	1.2786	1	0	0	0	1.3
2010-10-16	13:05:00	225	190	67.9786	31.3369	-0.19898	0.922627	31.1629	0.541895	0.381493	0	0.180285	0	0	0	1.13539	1	0	0	0	1.15439
2010-10-16	13:06:00	203	211	79.2407	31.3151	-0.173579	0.910187	31.1194	0.558829	0.514187	0	0.180285	0	0	0	1.33414	1	0	0	0	1.35646
2010-10-16	13:07:00	242	267	67.7066	31.3587	-0.237082	0.897747	31.1846	0.694303	0.613707	0	0.180285	0	0	0	1.38434	1	0	0	0	1.4075
2010-10-16	13:08:00	272	278	63.9765	31.4023	-0.419125	0.827253	31.2281	0.812842	0.680053	0	0.181018	0	0	0	1.2786	1	0	0	0	1.3
2010-10-16	13:09:00	232	275	62.8662	31.4677	-0.220148	0.935067	31.2934	0.677368	0.69664	0	0.181751	0	0	0	1.2786	1	0	0	0	1.3
2010-10-16	13:10:00	232	255	63.7523	31.4895	-0.262484	0.860427	31.3369	0.931382	0.729813	0	0.179552	0	0	0	1.2786	1	0	0	0	1.3
2010-10-16	13:11:00	248	291	62.6248	31.5332	-0.245549	0.88116	31.3587	0.762039	0.680053	0	0.180285	0	0	0	1.2786	1	0	0	0	1.3
2010-10-16	13:12:00	184	204	73.6098	31.4895	-0.19898	0.901893	31.3151	0.406421	0.39808	0	0.180285	0	0	0	1.15801	1	0	0	0	1.17739
2010-10-16	13:13:00	189	206	65.2191	31.5113	-0.241316	0.91848	31.3587	0.541895	0.514187	0	0.180285	0	0	0	1.2786	1	0	0	0	1.3
2010-10-16	13:14:00	163	139	55.6747	31.555	-0.18628	0.91848	31.4023	0.406421	0.331733	0	0.180285	0	0	0	1.13245	1	0	0	0	1.15141
2010-10-16	13:15:00	229	203	51.359	31.6206	-0.152411	0.922627	31.4677	0.711237	0.580533	0	0.179552	0	0	0	1.2786	1	0	0	0	1.3
2010-10-16	13:16:00	227	245	49.0591	31.6643	-0.101609	0.939213	31.5332	0.457224	0.563947	0	0.180285	0	0	0	1.2786	1	0	0	0	1.3
2010-10-16	13:17:00	246	306	49.6659	31.7081	-0.275184	0.827253	31.5769	1.18539	1.07813	7	0.178085	0	0	0	1.2786	1	0	0	0	1.3
2010-10-16	13:18:00	281	335	72.6037	31.6643	-0.287885	0.86872	31.4677	1.21926	0.962027	3	0.17442	0	0	0	1.2786	1	0	0	0	1.3
2010-10-16	13:19:00	162	218	84.6461	31.5113	-0.351388	0.78164	31.2934	0.677368	0.663467	0	0.17442	0	0	0	1.2786	1	0	0	0	1.3
2010-10-16	13:20:00	115	180	75.0395	31.4677	-0.368322	0.748467	31.2716	0.423355	0.44784	0	0.17442	0	0	0	1.2786	1	0	0	0	1.3
2010-10-16	13:21:00	244	303	77.0074	31.4023	-0.262484	0.814813	31.2063	1.32087	1.02837	3	0.17222	0	0	0	1.49582	1	0	0	0	1.52085
2010-10-16	13:22:00	246	266	65.4078	31.3805	-0.270951	0.914333	31.2281	1.18539	0.829333	8	0.17442	0	0	0	1.53598	1	0	0	0	1.56168
2010-10-16	13:23:00	211	218	70.9086	31.3805	-0.393724	0.84384	31.2063	0.880579	0.7464	3	0.173687	0	0	0	1.52851	1	0	0	0	1.55409
2010-10-16	13:24:00	198	211	65.1016	31.3587	-0.427592	0.785787	31.1846	0.609632	0.530773	0	0.17442	0	0	0	1.45678	1	0	0	0	1.48116
2010-10-16	13:25:00	184	195	52.3762	31.3805	-0.177812	0.84384	31.2498	0.474158	0.44784	0	0.170754	0	0	0	1.38388	1	0	0	0	1.40704
2010-10-16	13:26:00	167	162	47.7532	31.4023	-0.160878	0.8314	31.2716	0.440289	0.414667	0	0.165623	0	0	0	1.1404	1	0	0	0	1.15949
2010-10-16	13:27:00	183	167	40.5177	31.4241	-0.177812	0.860427	31.3151	0.406421	0.34832	0	0.16489	0	0	0	1.1282	1	0	0	0	1.14708
2010-10-16	13:28:00	199	173	37.9173	31.4459	-0.194747	0.90604	31.3369	0.389487	0.364907	0	0.163423	0	0	0	1.12341	1	0	0	0	1.14221
2010-10-16	13:29:00	254	275	42.5573	31.4459	-0.241316	0.910187	31.3369	1.21926	0.879093	0	0.161957	0	0	0	1.2786	1	0	0	0	1.3
2010-10-16	13:30:00	317	362	52.9687	31.4023	-0.275184	0.897747	31.2498	1.25313	0.9952	0	0.163423	0	0	0	1.2786	1	0	0	0	1.3
2010-10-16	13:31:00	227	289	51.2049	31.3587	-0.279418	0.90604	31.2281	0.508026	0.514187	0	0.164156	0	0	0	1.2786	1	0	0	0	1.3
2010-10-16	13:32:00	227	220	46.2706	31.3369	-0.228615	0.93092	31.2063	0.558829	0.464427	0	0.16489	0	0	0	1.2786	1	0	0	0	1.3
2010-10-16	13:33:00	208	182	40.489	31.3587	-0.156645	0.94336	31.2498	0.389487	0.34832	0	0.16489	0	0	0	1.13576	1	0	0	0	1.15477
2010-10-16	13:34:00	265	261	47.7415	31.3805	-0.203214	0.926773	31.2498	0.728171	0.54736	0	0.165623	0	0	0	1.2786	1	0	0	0	1.3
2010-10-16	13:35:00	280	356	58.4288	31.3369	-0.266717	0.860427	31.1846	1.27007	1.17765	3	0.165623	0	0	0	1.2786	1	0	0	0	1.3
2010-10-16	13:36:00	288	351	64.4573	31.2716	-0.203214	0.839693	31.0977	1.2362	0.94544	3	0.16489	0	0	0	1.2786	1	0	0	0	1.3
2010-10-16	13:37:00	256	291	66.1419	31.2063	-0.220148	0.8936	31.0326	0.863645	0.713227	0	0.165623	0	0	0	1.2786	1	0	0	0	1.3
2010-10-16	13:38:00	242	267	70.1326	31.1411	-0.254016	0.922627	30.9675	0.626566	0.514187	0	0.166356	0	0	0	1.2786	1	0	0	0	1.3
2010-10-16	13:39:00	227	261	70.9805	31.1194	-0.224382	0.935067	30.9459	0.592697	0.54736	0	0.166356	0	0	0	1.2786	1	0	0	0	1.3
2010-10-16	13:40:00	263	290	56.58	31.1629	-0.215914	0.91848	31.0109	0.914447	0.663467	0	0.167089	0	0	0	1.2786	1	0	0	0	1.3
2010-10-16	13:41:00	257	299	50.5516	31.2281	-0.283651	0.885307	31.0977	0.931382	0.79616	0	0.167089	0	0	0	1.2786	1	0	0	0	1.3
2010-10-16	13:42:00	268	364	54.3362	31.2716	-0.342921	0.877013	31.1194	1.03299	0.762987	0	0.167089	0	0	0	1.2786	1	0	0	0	1.3
2010-10-16	13:43:00	124	138	47.1164	31.2934	-0.0804408	0.939213	31.1629	0.372553	0.34832	0	0.168555	0	0	0	1.2786	1	0	0	0	1.3
2010-10-16	13:44:00	92	106	46.5714	31.3587	0.00846384	0.959947	31.2281	0.220145	0.232213	0	0.169288	0	0	0	1.2786	1	0	0	0	1.3
2010-10-16	13:45:00	165	159	48.6106	31.3805	-0.347155	0.736027	31.2498	0.423355	0.381493	0	0.169288	0	0	0	1.11448	1	0	0	0	1.13313
2010-10-16	13:46:00	227	212	54.4037	31.3805	-0.309053	0.798227	31.2281	0.677368	0.530773	3	0.169288	0	0	0	1.2786	1	0	0	0	1.3
2010-10-16	13:47:00	166	200	49.4796	31.3805	-0.254016	0.8936	31.2281	0.372553	0.381493	0	0.169288	0	0	0	1.13522	1	0	0	0	1.15422
2010-10-16	13:48:00	150	194	42.837	31.4241	-0.182046	0.926773	31.3151	0.304816	0.364907	0	0.170021	0	0	0	1.12897	1	0	0	0	1.14786
2010-10-16	13:49:00	293	356	60.5007	31.4023	-0.266717	0.885307	31.2498	1.50714	1.26059	0	0.170021	0	0	0	1.2786	1	0	0	0	1.3
2010-10-16	13:50:00	257	257	62.207	31.3587	-0.19898	0.86872	31.1846	0.660434	0.59712	0	0.169288	0	0	0	1.2786	1	0	0	0	1.3
2010-10-16	13:51:00	209	181	81.8006	31.2716	-0.160878	0.947507	31.0543	0.474158	0.364907	0	0.170021	0	0	0	1.15907	1	0	0	0	1.17847
2010-10-16	13:52:00	249	258	94.6052	31.0977	-0.194747	0.939213	30.8592	0.863645	0.69664	0	0.170021	0	0	0	1.2786	1	0	0	0	1.3
2010-10-16	13:53:00	306	370	72.6749	31.076	-0.364089	0.777493	30.8809	1.49021	1.22741	0	0.169288	0	0	0	1.2786	1	0	0	0	1.3
2010-10-16	13:54:00	253	292	64.0399	31.0977	-0.220148	0.90604	30.9242	0.677368	0.530773	0	0.169288	0	0	0	1.50968	1	0	0	0	1.53495
2010-10-16	13:55:00	207	242	57.4323	31.1411	-0.169345	0.922627	30.9892	0.491092	0.4976	0	0.170021	0	0	0	1.2786	1	0	0	0	1.3
2010-10-16	13:56:00	207	205	53.4162	31.1846	-0.177812	0.91848	31.0326	0.558829	0.414667	0	0.170754	0	0	0	1.14567	1	0	0	0	1.16484
2010-10-16	13:57:00	286	357	56.6218	31.2281	-0.266717	0.864573	31.076	1.47328	1.11131	0	0.169288	0	0	0	1.4828	1	0	0	0	1.50762
2010-10-16	13:58:00	247	210	58.0669	31.2281	-0.215914	0.939213	31.076	0.745105	0.414667	0	0.169288	0	0	0	1.17112	1	0	0	0	1.19072
2010-10-16	13:59:00	251	306	54.0337	31.2498	-0.237082	0.90604	31.0977	0.982184	0.779573	0	0.170021	0	0	0	1.2786	1	0	0	0	1.3
2010-10-16	14:00:00	214	229	52.3116	31.2716	-0.385257	0.78164	31.1194	0.846711	0.630293	0	0.170021	0	0	0	1.45367	1	0	0	0	1.47799
2010-10-16	14:01:00	152	123	56.3467	31.2498	-0.173579	0.9558	31.0977	0.440289	0.381493	0	0.167089	0	0	0	1.15325	1	0	0	0	1.17255
2010-10-16	14:02:00	223	214	69.573	31.1629	-0.156645	0.9558	30.9892	0.558829	0.481013	0	0.166356	0	0	0	1.2786	1	0	0	0	1.3
2010-10-16	14:03:00	281	310	60.5929	31.1194	-0.359855	0.752613	30.9675	1.06686	0.879093	3	0.167089	0	0	0	1.2786	1	0	0	0	1.3
2010-10-16	14:04:00	166	110	48.2042	31.1629	-0.287885	0.839693	31.0326	0.355618	0.265387	0	0.169288	0	0	0	1.14642	1	0	0	0	1.1656
2010-10-16	14:05:00	195	202	44.1912	31.2281	-0.143944	0.88116	31.0977	0.457224	0.381493	0	0.167089	0	0	0	1.1302	1	0	0	0	1.14912
2010-10-16	14:06:00	255	272	45.6586	31.2716	-0.211681	0.901893	31.1629	0.812842	0.663467	0	0.168555	0	0	0	1.2786	1	0	0	0	1.3
2010-10-16	14:07:00	173	188	45.0908	31.2934	-0.143944	0.88116	31.1629	0.541895	0.44784	0	0.167822	0	0	0	1.2786	1	0	0	0	1.3
2010-10-16	14:08:00	158	160	38.1627	31.3369	-0.165112	0.864573	31.2281	0.524961	0.431253	0	0.168555	0	0	0	1.2786	1	0	0	0	1.3
2010-10-16	14:09:00	256	236	51.7841	31.3587	-0.211681	0.85628	31.2063	0.762039	0.580533	0	0.169288	0	0	0	1.2786	1	0	0	0	1.3
2010-10-16	14:10:00	171	177	43.9754	31.3805	-0.215914	0.91848	31.2498	0.474158	0.381493	0	0.170021	0	0	0	1.14136	1	0	0	0	1.16046
2010-10-16	14:11:00	236	251	42.5676	31.4677	-0.224382	0.935067	31.3369	0.812842	0.64688	0	0.170754	0	0	0	1.2786	1	0	0	0	1.3
2010-10-16	14:12:00	277	357	60.2571	31.4677	-0.385257	0.86872	31.2934	1.37167	0.89568	0	0.171487	0	0	0	1.2786	1	0	0	0	1.3
2010-10-16	14:13:00	283	318	62.5283	31.4023	-0.300586	0.84384	31.2498	1.13459	0.84592	0	0.171487	0	0	0	1.2786	1	0	0	0	1.3
2010-10-16	14:14:00	174	166	60.1958	31.3805	-0.457227	0.723587	31.2281	0.745105	0.4976	0	0.17222	0	0	0	1.2786	1	0	0	0	1.3
2010-10-16	14:15:00	163	152	63.0754	31.3587	-0.609635	0.55772	31.1846	0.457224	0.431253	0	0.17442	0	0	0	1.2786	1	0	0	0	1.3
2010-10-16	14:16:00	120	107	70.2573	31.2934	-0.529197	0.60748	31.0977	0.609632	0.364907	0	0.17222	0	0	0	1.2786	1	0	0	0	1.3
2010-10-16	14:17:00	262	271	67.0254	31.2281	-0.321753	0.823107	31.0543	0.914447	0.829333	3	0.168555	0	0	0	1.2786	1	0	0	0	1.3
2010-10-16	14:18:00	268	280	67.0085	31.2063	-0.313286	0.84384	31.0326	0.745105	0.514187	0	0.167822	0	0	0	1.2786	1	0	0	0	1.3
2010-10-16	14:19:00	264	254	57.4605	31.1846	-0.266717	0.8314	31.0326	1.38861	0.563947	0	0.167089	0	0	0	1.2786	1	0	0	0	1.3
2010-10-16	14:20:00	220	197	62.0665	31.1629	-0.275184	0.81896	31.0109	0.795908	0.464427	0	0.168555	0	0	0	1.2786	1	0	0	0	1.3
2010-10-16	14:21:00	281	329	58.0382	31.1846	-0.245549	0.736027	31.0326	0.999118	0.89568	0	0.168555	0	0	0	1.2786	1	0	0	0	1.3
2010-10-16	14:22:00	180	171	67.5352	31.1411	-0.342921	0.63236	30.9675	0.575763	0.4976	0	0.169288	0	0	0	1.2786	1	0	0	0	1.3
2010-10-16	14:23:00	150	120	62.0205	31.0977	-0.173579	0.9558	30.9242	0.457224	0.39808	0	0.16489	0	0	0	1.14956	1	0	0	0	1.1688
2010-10-16	14:24:00	114	71	46.7268	31.0977	-0.160878	0.959947	30.9892	0.270947	0.19904	0	0.163423	0	0	0	1.2786	1	0	0	0	1.3
2010-10-16	14:25:00	248	219	45.2942	31.1194	-0.182046	0.939213	31.0109	0.728171	0.613707	0	0.164156	0	0	0	1.2786	1	0	0	0	1.3
2010-10-16	14:26:00	219	243	36.3672	31.1846	-0.156645	0.897747	31.076	0.558829	0.481013	0	0.165623	0	0	0	1.2786	1	0	0	0	1.3
2010-10-16	14:27:00	155	198	48.8053	31.2063	-0.156645	0.914333	31.076	0.389487	0.431253	0	0.166356	0	0	0	1.2786	1	0	0	0	1.3
2010-10-16	14:28:00	194	219	42.187	31.2716	-0.18628	0.922627	31.1411	0.558829	0.464427	0	0.167822	0	0	0	1.2786	1	0	0	0	1.3
2010-10-16	14:29:00	270	249	51.4439	31.2716	-0.347155	0.885307	31.1411	0.931382	0.630293	0	0.167822	0	0	0	1.2786	1	0	0	0	1.3
2010-10-16	14:30:00	269	209	49.7205	31.2934	-0.262484	0.901893	31.1629	0.948316	0.530773	0	0.168555	0	0	0	1.2786	1	0	0	0	1.3
2010-10-16	14:31:00	224	219	36.152	31.3805	-0.270951	0.910187	31.2716	0.745105	0.54736	0	0.168555	0	0	0	1.2786	1	0	0	0	1.3
2010-10-16	14:32:00	181	186	45.1342	31.3805	-0.18628	0.951653	31.2498	0.626566	0.59712	7	0.167822	0	0	0	1.2786	1	0	0	0	1.3
2010-10-16	14:33:00	202	196	39.6386	31.4023	-0.457227	0.677973	31.2934	0.795908	0.59712	3	0.170754	0	0	0	1.2786	1	0	0	0	1.3
2010-10-16	14:34:00	197	197	48.0548	31.4241	-0.533431	0.5826	31.2934	0.626566	0.563947	0	0.171487	0	0	0	1.41258	1	0	0	0	1.43622
2010-10-16	14:35:00	145	147	61.6124	31.3369	-0.342921	0.690413	31.1846	0.32175	0.331733	0	0.168555	0	0	0	1.14091	1	0	0	0	1.16
2010-10-16	14:36:00	270	310	54.9418	31.3151	-0.249783	0.877013	31.1846	0.982184	0.978613	7	0.168555	0	0	0	1.44414	1	0	0	0	1.46831
2010-10-16	14:37:00	294	321	53.2055	31.3151	-0.262484	0.91848	31.1846	0.948316	0.729813	0	0.167822	0	0	0	1.49242	1	0	0	0	1.5174
2010-10-16	14:38:00	244	309	50.0343	31.3369	-0.38949	0.85628	31.2063	1.13459	0.84592	0	0.168555	0	0	0	1.52754	1	0	0	0	1.55311
2010-10-16	14:39:00	284	343	56.0993	31.3151	-0.567299	0.690413	31.1629	1.62568	1.09472	4	0.165623	0	0	0	1.58955	1	0	0	0	1.61615
2010-10-16	14:40:00	178	221	44.5227	31.3151	-0.105842	0.93092	31.1846	0.762039	0.563947	0	0.167822	0	0	0	1.51765	1	0	0	0	1.54304
2010-10-16	14:41:00	226	259	43.1062	31.3805	-0.325987	0.814813	31.2716	1.15153	0.729813	0	0.168555	0	0	0	1.48732	1	0	0	0	1.51221
2010-10-16	14:42:00	272	320	45.1561	31.4241	-0.436059	0.773347	31.2934	1.25313	0.912267	3	0.169288	0	0	0	1.52195	1	0	0	0	1.54742
2010-10-16	14:43:00	301	380	55.5761	31.4023	-0.558832	0.68212	31.2498	1.52408	1.17765	0	0.169288	0	0	0	1.60925	1	0	0	0	1.63618
2010-10-16	14:44:00	324	371	50.361	31.4023	-0.740875	0.55772	31.2716	1.91357	1.11131	0	0.169288	0	0	0	1.65282	1	0	0	0	1.68048
2010-10-16	14:45:00	308	357	48.3446	31.4241	-0.410658	0.789933	31.2934	1.67649	1.40987	6	0.165623	0	0	0	1.72614	1	0	0	0	1.75502
2010-10-16	14:46:00	242	284	44.0072	31.4459	-0.376789	0.752613	31.3369	1.15153	0.79616	4	0.167089	0	0	0	1.63949	1	0	0	0	1.66692
2010-10-16	14:47:00	107	173	24.0226	31.5769	-0.584234	0.574307	31.4895	0.287882	0.381493	0	0.168555	0	0	0	1.2786	1	0	0	0	1.3
2010-10-16	14:48:00	237	262	34.2341	31.6862	-0.262484	0.872867	31.5769	1.52408	0.9952	4	0.170021	0	0	0	1.24541	1	0	0	0	1.26625
2010-10-16	14:49:00	190	183	20.5666	31.7519	-0.31752	0.8936	31.6862	0.999118	0.563947	0	0.168555	0	0	0	1.24541	1	0	0	0	1.26625
2010-10-16	14:50:00	322	416	26.1311	31.8615	-0.537664	0.707	31.7738	2.01517	1.34352	0	0.169288	0	0	0	1.24541	1	0	0	0	1.26625
2010-10-16	14:51:00	308	314	7.454	31.9932	-0.0465723	0.935067	31.9493	1.10072	0.79616	0	0.170754	0	0	0	1.24541	1	0	0	0	1.26625
2010-10-16	14:52:00	397	490	14.4893	32.1472	-0.334454	0.872867	32.0812	2.74334	2.38848	0	0.17222	0	0	0	1.24541	1	0	0	0	1.26625
2010-10-16	14:53:00	438	497	27.3801	32.1472	-0.334454	0.889453	32.0592	2.574	2.72021	0	0.173687	0	0	0	1.24541	1	0	0	0	1.26625
2010-10-16	14:54:00	468	506	40.8302	32.1032	-0.25825	0.914333	31.9932	2.48933	3.03536	0	0.173687	0	0	0	1.24541	1	0	0	0	1.26625
2010-10-16	14:55:00	445	493	42.2604	32.0372	-0.110076	0.922627	31.9273	3.28524	2.81973	0	0.175153	0	0	0	1.24541	1	0	0	0	1.26625
2010-10-16	14:56:00	451	516	48.0685	31.9713	-0.0719737	0.939213	31.8615	3.97954	2.9856	0	0.171487	0	0	0	1.24541	1	0	0	0	1.26625
2010-10-16	14:57:00	468	514	59.9742	31.8834	-0.0931414	0.947507	31.73	3.20057	3.38368	0	0.168555	0	0	0	1.24541	1	0	0	0	1.26625
2010-10-16	14:58:00	444	482	57.596	31.8176	-0.101609	0.951653	31.6643	2.37079	3.33392	35	0.166356	0	0	1	3.75409	0	1	0	0	3.81691
2010-10-16	14:59:00	457	477	59.5878	31.7519	-0.0931414	0.951653	31.5987	2.86188	3.91445	78	0.16489	0	0	1	9.10504	0	0	0	1	9.25741
2010-10-16	15:00:00	414	509	59.8474	31.7081	-0.190513	0.91848	31.555	3.36991	3.53296	57	0.165623	0	0	1	9.64536	0	0	0	1	9.80678
2010-10-16	15:01:00	444	507	60.6881	31.6643	-0.203214	0.897747	31.5113	2.99736	3.89787	33	0.165623	0	0	1	8.203	0	0	1	0	8.34027
2010-10-16	15:02:00	497	530	69.6425	31.5987	-0.44876	0.827253	31.4241	3.67472	3.81493	0	0.16269	0	0	1	7.04867	0	0	1	0	7.16663
2010-10-16	15:03:00	316	373	70.7665	31.555	-0.287885	0.752613	31.3805	2.47239	2.35531	3	0.167089	0	0	1	6.47034	0	0	1	0	6.57862
2010-10-16	15:04:00	336	429	83.2189	31.5332	-0.558832	0.715293	31.3369	2.76028	1.62549	11	0.17222	0	0	1	5.42411	0	1	0	0	5.51488
2010-10-16	15:05:00	298	239	86.9418	31.4895	-0.529197	0.628213	31.2716	0.829776	0.514187	0	0.173687	0	0	1	3.79328	0	1	0	0	3.85676
2010-10-16	15:06:00	296	292	115.46	31.3805	-0.393724	0.7692	31.0977	1.67649	0.89568	0	0.172954	0	0	1	3.75041	0	1	0	0	3.81318
2010-10-16	15:07:00	294	341	75.8889	31.4459	-0.436059	0.81896	31.2498	1.54101	0.84592	0	0.172954	0	0	1	3.81203	0	1	0	0	3.87582
2010-10-16	15:08:00	334	394	73.3779	31.555	-0.541898	0.686267	31.3587	2.59093	1.60891	10	0.178085	0	0	0	2.23349	1	0	0	0	2.27086
2010-10-17	11:05:00	276	385	79.5829	27.8194	-0.182046	0.8936	27.6105	1.65955	1.64208	9	0.268276	0	0	0	2.89447	1	0	0	0	2.94291
2010-10-17	11:06:00	310	392	64.3994	28.554	-0.224382	0.889453	28.3856	2.04904	1.87429	23	0.175886	0	0	0	2.94792	1	0	0	0	2.99725
2010-10-17	11:07:00	206	271	59.0456	29.0398	-0.0677401	0.889453	28.8917	1.3378	1.40987	5	0.143631	0	0	0	1.90344	1	0	0	0	1.93529
2010-10-17	11:08:00	178	236	54.2166	29.5283	-0.12701	0.79408	29.3793	0.829776	0.829333	0	0.122374	0	0	0	1.69344	1	0	0	0	1.72178
2010-10-17	11:09:00	239	268	63.8126	29.9339	-0.321753	0.877013	29.7842	0.846711	0.912267	0	0.0747364	0	0	0	1.60528	1	0	0	0	1.63214
2010-10-17	11:10:00	269	264	50.298	30.2125	-0.309053	0.889453	30.0624	0.609632	0.663467	0	0.0747364	0	0	0	1.52236	1	0	0	0	1.54784
2010-10-17	11:11:00	281	317	48.9872	30.449	-0.313286	0.86872	30.3199	1.06686	1.16107	0	0.0791334	0	0	0	1.58135	1	0	0	0	1.60782
2010-10-17	11:12:00	312	416	61.7083	30.6431	-0.135477	0.910187	30.4706	2.574	1.97381	0	0.0842633	0	0	0	2.52177	1	0	0	0	2.56397
2010-10-17	11:13:00	287	380	65.7862	30.7295	-0.275184	0.889453	30.5568	1.59182	1.45963	3	0.0901261	0	0	0	2.02305	1	0	0	0	2.05691
2010-10-17	11:14:00	289	386	47.559	31.0326	-0.283651	0.8314	30.9025	2.01517	2.00699	30	0.104784	0	0	0	2.86423	1	0	0	0	2.91216
2010-10-17	11:15:00	301	369	63.5261	31.1846	-0.300586	0.8314	31.0109	1.82889	1.55915	13	0.126772	0	0	1	3.40867	0	1	0	0	3.46571
2010-10-17	11:16:00	291	330	77.6947	31.2063	-0.254016	0.79408	31.0109	1.37167	1.45963	8	0.134102	0	0	1	5.50635	0	1	0	0	5.59849
2010-10-17	11:17:00	244	316	81.1807	31.2281	-0.313286	0.810667	31.0326	1.03299	1.11131	0	0.131903	0	0	1	5.12407	0	1	0	0	5.20982
2010-10-17	11:18:00	225	321	63.6868	31.4023	-0.575766	0.54528	31.2498	1.08379	1.21083	11	0.145097	0	0	1	4.63251	0	1	0	0	4.71004
2010-10-17	11:19:00	262	323	51.9534	31.6425	-0.482628	0.396	31.4895	1.27007	1.21083	0	0.157559	0	0	0	1.2786	1	0	0	0	1.3
2010-10-17	11:20:00	92	186	26.1664	31.9932	-0.647737	0.528693	31.9054	0.304816	0.414667	0	0.17222	0	0	0	1.2786	1	0	0	0	1.3
2010-10-17	11:21:00	149	223	9.81326	32.412	-0.563066	0.661387	32.3678	0.491092	0.580533	0	0.188349	0	0	0	1.2786	1	0	0	0	1.3
2010-10-17	11:22:00	203	254	34.8628	32.5448	-0.12701	0.90604	32.4562	0.812842	0.879093	0	0.176619	0	0	0	1.2786	1	0	0	0	1.3
2010-10-17	11:23:00	210	272	48.9819	32.5226	-0.516497	0.599187	32.3899	0.96525	0.829333	0	0.169288	0	0	0	1.2786	1	0	0	0	1.3
2010-10-17	11:24:00	299	401	53.705	32.5448	-0.368322	0.765053	32.3899	1.67649	1.44304	3	0.161957	0	0	0	1.2786	1	0	0	0	1.3
2010-10-17	11:25:00	273	309	63.9496	32.4784	-0.414891	0.773347	32.3236	1.11766	1.06155	3	0.172954	0	0	0	1.2786	1	0	0	0	1.3
2010-10-17	11:26:00	172	230	71.8436	32.4341	-0.694306	0.478933	32.2354	0.440289	0.481013	0	0.17222	0	0	0	1.2786	1	0	0	0	1.3
2010-10-17	11:27:00	253	210	67.4188	32.412	-0.19898	0.93092	32.2354	0.558829	0.54736	0	0.178085	0	0	0	1.2786	1	0	0	0	1.3
2010-10-17	11:28:00	209	248	61.01	32.4784	-0.220148	0.935067	32.3236	0.592697	0.69664	0	0.213278	0	0	0	1.2786	1	0	0	0	1.3
2010-10-17	11:29:00	273	287	48.1392	32.5891	-0.122776	0.947507	32.4562	0.626566	0.514187	3	0.283677	0	0	0	1.2786	1	0	0	0	1.3
2010-10-17	11:30:00	263	306	69.655	32.6113	-0.152411	0.947507	32.4341	0.795908	0.64688	0	0.287345	0	0	0	1.2786	1	0	0	0	1.3
2010-10-17	11:31:00	315	416	71.1272	32.6113	-0.262484	0.901893	32.4341	1.65955	1.55915	0	0.30128	0	0	0	1.2786	1	0	0	0	1.3
2010-10-17	11:32:00	291	380	61.4626	32.6778	-0.444526	0.474787	32.5226	1.25313	1.36011	0	0.337224	0	0	0	4.45394	0	1	0	0	4.52847
2010-10-17	11:33:00	289	396	65.6473	32.7444	-0.495329	0.10988	32.5669	1.55795	1.34352	3	0.368036	0	0	0	2.52547	1	0	0	0	2.56773
2010-10-17	11:34:00	316	348	62.9733	32.7222	-0.190513	0.939213	32.5669	1.16846	1.31035	12	0.34676	0	0	1	4.17852	0	1	0	0	4.24845
2010-10-17	11:35:00	259	334	32.9494	32.9224	-0.021171	0.959947	32.8111	0.762039	0.829333	0	0.350429	0	0	1	4.18748	0	1	0	0	4.25756
2010-10-17	11:36:00	258	357	27.4089	33.1902	-0.241316	0.922627	33.1008	1.77809	1.62549	0	0.36877	0	0	1	3.79703	0	1	0	0	3.86058
2010-10-17	11:37:00	284	330	51.5173	33.2349	-0.304819	0.914333	33.0784	1.11766	1.04496	0	0.374639	0	0	1	4.18521	0	1	0	0	4.25525
2010-10-17	11:38:00	286	346	64.0027	33.2349	-0.266717	0.8936	33.0784	1.21926	1.42645	12	0.38858	0	0	1	5.7547	0	1	0	0	5.851
2010-10-17	11:39:00	332	391	66.9746	33.2349	-0.266717	0.901893	33.0784	2.77721	3.11829	64	0.383444	0	0	1	5.78928	0	1	0	0	5.88617
2010-10-17	11:40:00	307	387	60.194	33.3021	-0.287885	0.889453	33.1455	1.69342	1.55915	0	0.390048	0	0	1	6.77199	0	0	1	0	6.88532
2010-10-17	11:41:00	243	306	50.7634	33.4366	-0.152411	0.939213	33.3021	1.55795	1.52597	24	0.380509	0	0	1	3.80393	0	1	0	0	3.86759
2010-10-17	11:42:00	139	178	67.8011	33.4815	-0.685839	0.55772	33.3021	0.474158	0.464427	0	0.376107	0	0	0	2.32642	1	0	0	0	2.36535
2010-10-17	11:43:00	42	78	58.2729	33.504	-0.774743	0.5204	33.3469	0.152408	0.215627	0	0.357765	0	0	0	1.2786	1	0	0	0	1.3
2010-10-17	11:44:00	171	188	18.3238	33.8645	-0.541898	0.42088	33.7967	0.558829	0.481013	0	0.362901	0	0	0	1.29791	1	0	0	0	1.31963
2010-10-17	11:45:00	112	144	-8.49926	34.1589	-0.0889079	0.964093	34.1589	0.254013	0.431253	0	0.358499	0	0	0	1.2786	1	0	0	0	1.3
2010-10-17	11:46:00	164	126	-19.1831	34.4319	-0.160878	0.926773	34.4319	0.355618	0.29856	0	0.362167	0	0	0	1.10985	1	0	0	0	1.12843
2010-10-17	11:47:00	216	234	-0.674062	34.546	-0.58	0.300627	34.5003	0.592697	0.580533	0	0.353363	0	0	0	1.33295	1	0	0	0	1.35526
2010-10-17	11:48:00	318	408	56.8973	34.3863	-0.262484	0.75676	34.2497	2.25225	2.2392	28	0.354097	0	0	0	2.20259	1	0	0	0	2.23945
2010-10-17	11:49:00	310	305	49.2168	34.227	-0.232849	0.429173	34.0908	1.10072	1.04496	6	0.347494	0	0	0	1.2786	1	0	0	0	1.3
2010-10-17	11:50:00	290	277	57.5935	34.1362	-0.203214	0.922627	33.9775	0.948316	0.89568	4	0.338691	0	0	0	1.2786	1	0	0	0	1.3
2010-10-17	11:51:00	299	363	53.0545	34.1135	-0.135477	0.773347	33.9549	1.08379	1.07813	0	0.348961	0	0	0	1.2786	1	0	0	0	1.3
2010-10-17	11:52:00	242	364	47.645	34.1362	-0.110076	0.951653	34.0228	0.745105	0.912267	0	0.357765	0	0	0	1.2786	1	0	0	0	1.3
2010-10-17	11:53:00	230	310	54.9531	34.227	-0.135477	0.90604	34.0681	0.711237	0.862507	0	0.397385	0	0	0	1.2786	1	0	0	0	1.3
2010-10-17	11:54:00	240	363	67.5837	34.1816	-0.215914	0.94336	34.0002	0.914447	1.01179	0	0.384911	0	0	0	1.2786	1	0	0	0	1.3
2010-10-17	11:55:00	238	338	78.9065	34.0681	-0.279418	0.914333	33.8645	0.96525	0.962027	0	0.36877	0	0	0	1.2786	1	0	0	0	1.3
2010-10-17	11:56:00	258	359	71.0356	34.0228	-0.228615	0.914333	33.8419	1.04992	1.37669	0	0.372438	0	0	0	1.67612	1	0	0	0	1.70417
2010-10-17	11:57:00	285	349	68.0506	34.0455	-0.359855	0.740173	33.8645	1.71036	1.4928	9	0.392983	0	0	0	1.76228	1	0	0	0	1.79177
2010-10-17	11:58:00	271	312	51.2463	34.1135	-0.215914	0.86872	33.9775	1.10072	1.01179	0	0.396651	0	0	0	1.70722	1	0	0	0	1.73579
2010-10-17	11:59:00	266	284	45.9102	34.2497	-0.220148	0.935067	34.1135	0.795908	0.54736	0	0.420133	0	0	0	1.54946	1	0	0	0	1.57539
2010-10-17	12:00:00	281	335	57.0851	34.2497	-0.296352	0.702853	34.0908	1.43941	1.55915	16	0.427471	0	0	0	1.64524	1	0	0	0	1.67277
2010-10-17	12:01:00	259	314	60.6882	34.227	-0.444526	0.702853	34.0681	1.01605	0.879093	3	0.420133	0	0	0	1.2786	1	0	0	0	1.3
2010-10-17	12:02:00	245	281	56.1792	34.2497	-0.50803	0.702853	34.1135	0.96525	0.9952	13	0.41573	0	0	0	1.2786	1	0	0	0	1.3
2010-10-17	12:03:00	293	362	70.6464	34.227	-0.228615	0.823107	34.0455	1.21926	1.07813	0	0.411327	0	0	0	1.2786	1	0	0	0	1.3
2010-10-17	12:04:00	227	279	60.7085	34.2497	-0.0889079	0.926773	34.0908	0.609632	0.59712	0	0.435544	0	0	0	1.2786	1	0	0	0	1.3
2010-10-17	12:05:00	243	294	54.7605	34.3635	-0.12701	0.88116	34.227	0.575763	0.54736	0	0.433342	0	0	0	1.2786	1	0	0	0	1.3
2010-10-17	12:06:00	280	274	61.4572	34.4091	-0.207447	0.86872	34.2497	0.812842	0.812747	0	0.419399	0	0	0	1.2786	1	0	0	0	1.3
2010-10-17	12:07:00	200	274	87.597	34.2725	-0.541898	0.53284	34.0455	0.762039	1.02837	10	0.385645	0	0	0	1.2786	1	0	0	0	1.3
2010-10-17	12:08:00	294	328	106.236	34.0455	-0.249783	0.889453	33.7742	1.57488	2.12309	46	0.371705	0	0	0	1.2786	1	0	0	0	1.3
2010-10-17	12:09:00	253	286	111.943	33.8645	-0.482628	0.599187	33.5714	0.762039	0.829333	6	0.348961	0	0	0	1.2786	1	0	0	0	1.3
2010-10-17	12:10:00	300	340	110.786	33.7065	-0.105842	0.901893	33.4366	1.10072	1.19424	10	0.335023	0	0	0	1.2786	1	0	0	0	1.3
2010-10-17	12:11:00	224	334	99.0952	33.684	-0.118543	0.922627	33.4366	0.524961	0.663467	0	0.324753	0	0	0	1.2786	1	0	0	0	1.3
2010-10-17	12:12:00	186	277	100.922	33.7065	-0.110076	0.90604	33.4366	0.524961	0.613707	0	0.315217	0	0	0	1.2786	1	0	0	0	1.3
2010-10-17	12:13:00	262	292	93.416	33.684	-0.135477	0.914333	33.4366	1.03299	1.17765	0	0.378308	0	0	0	1.2786	1	0	0	0	1.3
2010-10-17	12:14:00	303	384	97.8997	33.684	-0.279418	0.86872	33.4366	1.57488	1.60891	18	0.38858	0	0	0	1.2786	1	0	0	0	1.3
2010-10-17	12:15:00	230	275	86.2126	33.6614	-0.397957	0.711147	33.459	0.829776	0.779573	0	0.366569	0	0	0	1.2786	1	0	0	0	1.3
2010-10-17	12:16:00	147	176	89.4422	33.6164	-0.169345	0.9558	33.3917	0.389487	0.44784	0	0.370971	0	0	0	1.48874	1	0	0	0	1.51365
2010-10-17	12:17:00	137	181	108.864	33.4366	-0.309053	0.910187	33.1678	0.372553	0.39808	0	0.346027	0	0	0	1.2786	1	0	0	0	1.3
2010-10-17	12:18:00	276	384	102.546	33.3917	-0.325987	0.860427	33.1231	2.03211	1.87429	17	0.353363	0	0	0	2.0955	1	0	0	0	2.13056
2010-10-17	12:19:00	269	361	99.2735	33.3917	-0.287885	0.79408	33.1455	1.77809	1.52597	9	0.340892	0	0	0	1.96582	1	0	0	0	1.99872
2010-10-17	12:20:00	162	232	80.3004	33.459	-0.220148	0.877013	33.2573	0.694303	0.69664	3	0.33649	0	0	0	1.66142	1	0	0	0	1.68923
2010-10-17	12:21:00	186	199	75.926	33.5489	-0.381023	0.752613	33.3469	0.762039	0.812747	10	0.340158	0	0	0	1.56789	1	0	0	0	1.59413
2010-10-17	12:22:00	257	292	47.7026	33.7742	-0.114309	0.926773	33.6389	0.762039	0.713227	0	0.381977	0	0	0	1.50903	1	0	0	0	1.53429
2010-10-17	12:23:00	216	251	42.1367	34.0002	-0.0846743	0.951653	33.8871	0.677368	0.563947	0	0.414262	0	0	0	1.45381	1	0	0	0	1.47814
2010-10-17	12:24:00	266	319	58.44	34.0681	-0.224382	0.872867	33.9097	0.863645	0.9952	3	0.448754	0	0	0	1.51597	1	0	0	0	1.54133
2010-10-17	12:25:00	236	271	44.9312	34.1362	-0.143944	0.897747	34.0228	0.558829	0.54736	0	0.442883	0	0	0	1.47593	1	0	0	0	1.50063
2010-10-17	12:26:00	290	352	58.5365	34.1816	-0.241316	0.872867	34.0228	1.79503	1.70843	12	0.43481	0	0	0	1.6523	1	0	0	0	1.67995
2010-10-17	12:27:00	253	234	57.311	34.1589	-0.131243	0.935067	34.0228	0.592697	0.481013	0	0.426004	0	0	0	1.55377	1	0	0	0	1.57977
2010-10-17	12:28:00	266	307	63.6424	34.1589	-0.241316	0.926773	33.9775	0.914447	0.680053	0	0.420867	0	0	0	1.48834	1	0	0	0	1.51325
2010-10-17	12:29:00	283	345	75.0703	34.1362	-0.31752	0.752613	33.9323	1.15153	0.912267	0	0.436278	0	0	0	1.51214	1	0	0	0	1.53745
2010-10-17	12:30:00	283	377	72.2866	34.0681	-0.309053	0.8314	33.8871	1.18539	1.22741	9	0.402522	0	0	0	1.2786	1	0	0	0	1.3
2010-10-17	12:31:00	276	333	68.999	34.0908	-0.414891	0.702853	33.9097	1.15153	1.29376	10	0.391515	0	0	0	1.2786	1	0	0	0	1.3
2010-10-17	12:32:00	276	328	58.4978	34.1362	-0.0169375	0.951653	33.9775	0.982184	0.862507	0	0.418665	0	0	0	1.2786	1	0	0	0	1.3
2010-10-17	12:33:00	208	232	41.4322	34.3407	0.0126974	0.959947	34.227	0.508026	0.514187	0	0.421601	0	0	0	1.2786	1	0	0	0	1.3
2010-10-17	12:34:00	265	297	48.774	34.4547	0.0296316	0.951653	34.318	0.931382	0.962027	0	0.429673	0	0	0	1.2786	1	0	0	0	1.3
2010-10-17	12:35:00	296	389	53.6404	34.4775	-0.325987	0.839693	34.318	1.86276	2.00699	6	0.409126	0	0	0	1.2786	1	0	0	0	1.3
2010-10-17	12:36:00	153	236	34.2681	34.546	-0.440293	0.690413	34.4319	0.6435	0.630293	0	0.390781	0	0	0	1.2786	1	0	0	0	1.3
2010-10-17	12:37:00	75	123	34.0308	34.6832	-0.563066	0.553573	34.5917	0.338684	0.34832	0	0.373906	0	0	0	1.2786	1	0	0	0	1.3
2010-10-17	12:38:00	167	214	15.4858	34.8207	-0.613868	0.337947	34.7519	0.812842	0.713227	4	0.34676	0	0	0	1.2786	1	0	0	0	1.3
2010-10-17	12:39:00	170	221	31.7421	35.0045	-0.575766	0.603333	34.9125	0.96525	0.862507	6	0.33649	0	0	0	1.2786	1	0	0	0	1.3
2010-10-17	12:40:00	82	142	31.1405	35.0275	-0.647737	0.503813	34.9355	0.270947	0.364907	0	0.32622	0	0	0	1.2786	1	0	0	0	1.3
2010-10-17	12:41:00	73	78	37.5677	35.0275	-0.469928	0.61992	34.9125	0.32175	0.281973	0	0.31595	0	0	0	1.2786	1	0	0	0	1.3
2010-10-17	12:42:00	230	236	48.4637	34.8666	-0.0381052	0.901893	34.7519	0.914447	1.19424	31	0.328421	0	0	0	1.2786	1	0	0	0	1.3
2010-10-17	12:43:00	194	223	85.7486	34.7061	-0.0762072	0.910187	34.4775	0.575763	0.530773	0	0.321085	0	0	0	1.2786	1	0	0	0	1.3
2010-10-17	12:44:00	295	362	72.4765	34.5231	-0.224382	0.914333	34.3407	2.06597	1.02837	3	0.308615	0	0	0	1.2786	1	0	0	0	1.3
2010-10-17	12:45:00	279	330	57.258	34.4547	-0.19898	0.885307	34.2952	0.931382	1.06155	3	0.328421	0	0	0	1.2786	1	0	0	0	1.3
2010-10-17	12:46:00	155	186	67.836	34.4319	-0.110076	0.964093	34.2497	0.389487	0.464427	0	0.3607	0	0	0	1.2786	1	0	0	0	1.3
2010-10-17	12:47:00	230	247	72.9318	34.3863	-0.283651	0.74432	34.1816	0.762039	0.79616	3	0.3607	0	0	0	1.2786	1	0	0	0	1.3
2010-10-17	12:48:00	101	106	62.2389	34.2725	-0.160878	0.964093	34.1135	0.254013	0.265387	0	0.3607	0	0	0	1.2786	1	0	0	0	1.3
2010-10-17	12:49:00	197	243	57.1423	34.318	-0.690072	0.0310933	34.1816	0.541895	0.59712	0	0.370237	0	0	0	1.2786	1	0	0	0	1.3
2010-10-17	12:50:00	221	297	96.1486	34.1362	-0.478395	0.73188	33.8871	0.778974	0.69664	0	0.348228	0	0	0	1.2786	1	0	0	0	1.3
2010-10-17	12:51:00	221	287	61.471	34.0908	-0.203214	0.922627	33.9323	1.21926	1.01179	0	0.338691	0	0	0	1.2786	1	0	0	0	1.3
2010-10-17	12:52:00	266	346	56.7267	34.1816	-0.342921	0.88116	34.0228	1.18539	0.84592	0	0.324753	0	0	0	1.2786	1	0	0	0	1.3
2010-10-17	12:53:00	157	234	49.2168	34.227	-0.351388	0.88116	34.0908	0.609632	0.762987	0	0.340158	0	0	0	1.2786	1	0	0	0	1.3
2010-10-17	12:54:00	278	358	40.5376	34.3635	-0.38949	0.78164	34.2497	1.15153	1.09472	9	0.337224	0	0	0	1.2786	1	0	0	0	1.3
2010-10-17	12:55:00	182	233	42.3814	34.4091	-0.143944	0.90604	34.2952	0.609632	0.79616	0	0.327687	0	0	0	1.2786	1	0	0	0	1.3
2010-10-17	12:56:00	145	164	52.3576	34.3863	-0.169345	0.91848	34.2497	0.406421	0.464427	0	0.314483	0	0	0	1.46132	1	0	0	0	1.48577
2010-10-17	12:57:00	267	300	55.0446	34.3407	-0.097375	0.90604	34.2043	0.931382	1.02837	6	0.306415	0	0	0	1.2786	1	0	0	0	1.3
2010-10-17	12:58:00	247	347	59.2583	34.318	-0.00847037	0.964093	34.1589	0.694303	0.79616	0	0.302747	0	0	0	1.2786	1	0	0	0	1.3
2010-10-17	12:59:00	238	333	58.3319	34.2952	-0.131243	0.959947	34.1589	0.745105	0.962027	0	0.300547	0	0	0	1.2786	1	0	0	0	1.3
2010-10-17	13:00:00	279	320	61.0308	34.2725	-0.211681	0.91848	34.1135	1.08379	1.11131	0	0.279277	0	0	0	1.2786	1	0	0	0	1.3
2010-10-17	13:01:00	300	355	64.3314	34.2497	-0.237082	0.877013	34.0908	1.13459	1.01179	0	0.27561	0	0	0	1.2786	1	0	0	0	1.3
2010-10-17	13:02:00	264	303	97.4191	34.1816	-0.232849	0.935067	33.9323	0.846711	0.79616	0	0.288811	0	0	0	1.2786	1	0	0	0	1.3
2010-10-17	13:03:00	212	255	82.2158	34.0681	-0.211681	0.889453	33.8419	0.812842	0.928853	12	0.292479	0	0	0	1.2786	1	0	0	0	1.3
2010-10-17	13:04:00	140	133	120.669	33.8871	-0.165112	0.91848	33.5714	0.32175	0.315147	0	0.278543	0	0	0	1.2786	1	0	0	0	1.3
2010-10-17	13:05:00	274	313	88.1502	33.7742	-0.19898	0.860427	33.5489	1.45634	1.31035	15	0.269009	0	0	0	1.53216	1	0	0	0	1.5578
2010-10-17	13:06:00	255	334	75.6964	33.8871	-0.105842	0.94336	33.684	0.778974	0.680053	0	0.286611	0	0	0	1.53138	1	0	0	0	1.557
2010-10-17	13:07:00	219	304	94.6252	33.9097	-0.0889079	0.94336	33.6614	0.524961	0.613707	0	0.284411	0	0	0	1.48576	1	0	0	0	1.51063
2010-10-17	13:08:00	234	320	82.5696	33.8645	-0.152411	0.926773	33.6614	0.6435	0.762987	0	0.296146	0	0	0	1.48102	1	0	0	0	1.5058
2010-10-17	13:09:00	341	430	96.6603	33.8645	-0.292118	0.86872	33.6164	2.25225	2.35531	8	0.295413	0	0	0	2.36406	1	0	0	0	2.40362
2010-10-17	13:10:00	320	364	83.1419	33.8419	-0.338687	0.61992	33.6389	1.64262	1.64208	30	0.28001	0	0	0	2.70125	1	0	0	0	2.74645
2010-10-17	13:11:00	264	337	97.4947	33.8193	-0.266717	0.798227	33.5714	1.03299	1.04496	6	0.263142	0	0	0	1.80106	1	0	0	0	1.8312
2010-10-17	13:12:00	225	297	91.0244	33.684	-0.228615	0.885307	33.459	0.897513	0.862507	0	0.257275	0	0	0	1.64594	1	0	0	0	1.67349
2010-10-17	13:13:00	234	335	78.5165	33.729	-0.397957	0.765053	33.5264	1.03299	0.94544	5	0.258742	0	0	0	1.59326	1	0	0	0	1.61992
2010-10-17	13:14:00	238	318	72.9004	33.7967	-0.211681	0.914333	33.5939	0.745105	0.829333	0	0.274876	0	0	0	1.56318	1	0	0	0	1.58934
2010-10-17	13:15:00	205	249	76.2714	33.8645	-0.224382	0.897747	33.6614	0.829776	0.84592	3	0.288078	0	0	0	1.2786	1	0	0	0	1.3
2010-10-17	13:16:00	134	148	68.4719	33.8645	-0.292118	0.653093	33.684	0.440289	0.39808	0	0.287345	0	0	0	1.2786	1	0	0	0	1.3
2010-10-17	13:17:00	46	38	61.0296	33.9323	-0.0804408	0.673827	33.7742	0.169342	0.132693	0	0.283677	0	0	0	1.2786	1	0	0	0	1.3
2010-10-17	13:18:00	171	193	63.1531	33.9549	-0.397957	0.536987	33.7967	0.457224	0.414667	0	0.27781	0	0	0	1.10878	1	0	0	0	1.12734
2010-10-17	13:19:00	74	141	76.922	33.9097	-0.664671	0.487227	33.7065	0.203211	0.29856	0	0.271943	0	0	0	1.2786	1	0	0	0	1.3
2010-10-17	13:20:00	231	301	77.395	33.7967	-0.427592	0.73188	33.6164	1.59182	1.06155	0	0.278543	0	0	0	1.42646	1	0	0	0	1.45034
2010-10-17	13:21:00	319	328	78.9448	33.8419	-0.203214	0.864573	33.6389	1.50714	1.07813	10	0.274876	0	0	0	1.5707	1	0	0	0	1.59698
2010-10-17	13:22:00	189	230	57.3688	33.8645	-0.601168	0.536987	33.7065	0.829776	0.84592	18	0.274143	0	0	0	1.58993	1	0	0	0	1.61653
2010-10-17	13:23:00	275	285	60.5078	34.0228	-0.283651	0.73188	33.8645	1.21926	1.4928	29	0.270476	0	0	0	2.28489	1	0	0	0	2.32313
2010-10-17	13:24:00	285	285	45.549	34.1589	-0.148178	0.810667	34.0455	1.06686	0.79616	1	0.264609	0	0	0	1.6306	1	0	0	0	1.65789
2010-10-17	13:25:00	232	278	48.9149	34.227	-0.368322	0.827253	34.0908	1.25313	1.44304	24	0.246275	0	0	0	2.25966	1	0	0	0	2.29747
2010-10-17	13:26:00	259	284	39.2887	34.2952	0.0338652	0.935067	34.1816	0.948316	0.94544	4	0.249208	0	0	0	1.65689	1	0	0	0	1.68461
2010-10-17	13:27:00	201	212	42.3675	34.3863	0.0846678	0.9558	34.2725	0.474158	0.481013	0	0.247742	0	0	0	1.51125	1	0	0	0	1.53654
2010-10-17	13:28:00	198	233	57.4832	34.3635	0.0423323	0.972387	34.2043	0.389487	0.431253	0	0.241142	0	0	0	1.39036	1	0	0	0	1.41363
2010-10-17	13:29:00	268	316	57.7469	34.318	-0.118543	0.91848	34.1816	1.25313	1.44304	3	0.244075	0	0	0	1.54883	1	0	0	0	1.57475
2010-10-17	13:30:00	246	293	81.2319	34.2497	-0.262484	0.8936	34.0455	1.57488	2.00699	42	0.264609	0	0	0	1.2786	1	0	0	0	1.3
2010-10-17	13:31:00	284	341	83.833	34.1589	-0.059273	0.935067	33.9323	0.999118	0.94544	0	0.269009	0	0	0	1.2786	1	0	0	0	1.3
2010-10-17	13:32:00	222	279	76.68	34.227	-0.114309	0.939213	34.0228	0.541895	0.514187	0	0.282944	0	0	0	1.2786	1	0	0	0	1.3
2010-10-17	13:33:00	236	304	88.6525	34.1589	-0.165112	0.935067	33.9323	0.660434	0.663467	0	0.288811	0	0	0	1.2786	1	0	0	0	1.3
2010-10-17	13:34:00	282	362	57.4446	34.318	-0.228615	0.901893	34.1589	1.32087	1.44304	3	0.294679	0	0	0	1.2786	1	0	0	0	1.3
2010-10-17	13:35:00	269	301	74.8954	34.2497	-0.18628	0.897747	34.0681	0.914447	0.729813	0	0.286611	0	0	0	1.2786	1	0	0	0	1.3
2010-10-17	13:36:00	267	317	49.6004	34.3407	-0.232849	0.852133	34.2043	1.10072	1.09472	6	0.308615	0	0	0	1.2786	1	0	0	0	1.3
2010-10-17	13:37:00	273	325	49.3471	34.4091	-0.203214	0.748467	34.2725	0.863645	0.812747	0	0.299813	0	0	0	1.2786	1	0	0	0	1.3
2010-10-17	13:38:00	168	207	49.3636	34.4319	-0.059273	0.94336	34.2952	0.389487	0.381493	0	0.302014	0	0	0	1.1714	1	0	0	0	1.191
2010-10-17	13:39:00	222	265	31.849	34.5688	-0.110076	0.935067	34.4775	0.558829	0.563947	0	0.315217	0	0	0	1.2786	1	0	0	0	1.3
2010-10-17	13:40:00	234	257	43.4635	34.6832	-0.118543	0.939213	34.546	0.474158	0.481013	0	0.316684	0	0	0	1.2786	1	0	0	0	1.3
2010-10-17	13:41:00	203	272	51.1031	34.729	-0.156645	0.93092	34.5917	0.592697	0.613707	0	0.321085	0	0	0	1.2786	1	0	0	0	1.3
2010-10-17	13:42:00	239	306	58.4477	34.7748	-0.211681	0.922627	34.6145	0.96525	0.94544	0	0.321085	0	0	0	1.2786	1	0	0	0	1.3
2010-10-17	13:43:00	302	366	45.0766	34.8207	-0.25825	0.885307	34.6832	1.47328	1.11131	3	0.310816	0	0	0	1.2786	1	0	0	0	1.3
2010-10-17	13:44:00	267	265	-17.3232	35.1889	-0.241316	0.939213	35.212	0.762039	0.530773	0	0.326954	0	0	0	1.2786	1	0	0	0	1.3
2010-10-17	13:45:00	259	312	-13.1307	35.5827	-0.309053	0.847987	35.5827	0.999118	0.879093	3	0.32622	0	0	0	1.2786	1	0	0	0	1.3
2010-10-17	13:46:00	251	367	21.4883	35.513	-0.381023	0.847987	35.4434	0.96525	1.06155	0	0.299813	0	0	0	1.2786	1	0	0	0	1.3
2010-10-17	13:47:00	143	201	33.7509	35.3507	-0.228615	0.910187	35.2351	0.304816	0.414667	0	0.287345	0	0	0	1.2786	1	0	0	0	1.3
2010-10-17	13:48:00	179	165	38.5791	35.1889	-0.207447	0.926773	35.0736	0.372553	0.34832	0	0.277077	0	0	0	1.14448	1	0	0	0	1.16363
2010-10-17	13:49:00	170	197	50.1293	35.0506	-0.300586	0.91848	34.9125	0.440289	0.44784	0	0.27781	0	0	0	1.2786	1	0	0	0	1.3
2010-10-17	13:50:00	122	146	50.3644	34.9585	-0.237082	0.94336	34.8207	0.304816	0.34832	0	0.28001	0	0	0	1.2786	1	0	0	0	1.3
2010-10-17	13:51:00	89	89	35.3775	34.9355	-0.0762072	0.914333	34.8207	0.270947	0.265387	0	0.27561	0	0	0	1.2786	1	0	0	0	1.3
2010-10-17	13:52:00	130	220	42.0994	34.9355	-0.279418	0.922627	34.8207	0.32175	0.4976	0	0.28001	0	0	0	1.2786	1	0	0	0	1.3
2010-10-17	13:53:00	165	246	28.3762	35.0045	-0.376789	0.839693	34.9355	0.474158	0.680053	4	0.279277	0	0	0	1.38295	1	0	0	0	1.40609
2010-10-17	13:54:00	79	137	26.2683	35.0966	-0.249783	0.93092	35.0045	0.220145	0.281973	0	0.280744	0	0	0	1.2786	1	0	0	0	1.3
2010-10-17	13:55:00	111	174	74.2114	34.9815	-0.313286	0.914333	34.7748	0.254013	0.39808	0	0.276343	0	0	0	1.2786	1	0	0	0	1.3
2010-10-17	13:56:00	99	148	49.9544	34.8207	-0.351388	0.901893	34.6832	0.220145	0.315147	0	0.269009	0	0	0	1.2786	1	0	0	0	1.3
2010-10-17	13:57:00	143	217	54.5456	34.8436	-0.393724	0.877013	34.7061	0.457224	0.713227	5	0.273409	0	0	0	1.2786	1	0	0	0	1.3
2010-10-17	13:58:00	223	210	63.3194	34.7748	-0.215914	0.93092	34.5917	0.524961	0.381493	0	0.274876	0	0	0	1.1448	1	0	0	0	1.16396
2010-10-17	13:59:00	273	317	68.3986	34.6832	-0.304819	0.852133	34.5003	1.49021	1.44304	11	0.274143	0	0	0	1.2786	1	0	0	0	1.3
2010-10-17	14:00:00	235	299	42.8839	34.729	-0.105842	0.93092	34.6145	0.694303	0.64688	0	0.27561	0	0	0	1.2786	1	0	0	0	1.3
2010-10-17	14:01:00	233	312	46.922	34.8436	-0.241316	0.914333	34.7061	0.609632	0.613707	0	0.281477	0	0	0	1.2786	1	0	0	0	1.3
2010-10-17	14:02:00	206	308	47.837	34.8436	-0.152411	0.935067	34.729	0.457224	0.580533	0	0.285144	0	0	0	1.2786	1	0	0	0	1.3
2010-10-17	14:03:00	261	321	62.189	34.8666	-0.139711	0.93092	34.7061	1.2362	1.34352	0	0.284411	0	0	0	1.2786	1	0	0	0	1.3
2010-10-17	14:04:00	256	312	60.9908	34.8895	-0.194747	0.926773	34.729	1.01605	0.79616	0	0.294679	0	0	0	1.2786	1	0	0	0	1.3
2010-10-17	14:05:00	212	278	60.6216	34.8207	-0.122776	0.9558	34.6603	0.660434	0.613707	0	0.270476	0	0	0	1.2786	1	0	0	0	1.3
2010-10-17	14:06:00	297	357	70.9549	34.7977	-0.143944	0.926773	34.6145	1.69342	1.60891	15	0.255808	0	0	0	1.64917	1	0	0	0	1.67677
2010-10-17	14:07:00	281	345	72.6791	34.7061	-0.262484	0.61992	34.5231	1.37167	1.21083	3	0.245542	0	0	0	1.70429	1	0	0	0	1.73281
2011-02-09	15:25:00	234	247	108.762	26.8618	-0.279418	0.897747	26.5926	0.575763	0.630293	0	0.0168504	0	0	0	1.43667	1	0	0	0	1.46184
2011-02-09	15:26:00	254	309	101.172	27.3811	-0.249783	0.84384	27.1315	0.948316	1.16107	6	0.0234443	0	0	0	1.57438	1	0	0	0	1.60196
2011-02-09	15:27:00	201	190	89.8797	27.8403	-0.516497	0.38356	27.6105	0.541895	0.4976	0	0.0300384	0	0	0	1.48717	1	0	0	0	1.51322
2011-02-09	15:28:00	343	393	95.7096	28.1755	-0.0804408	0.84384	27.9449	2.55707	2.18944	28	0.0359	0	0	0	2.42154	1	0	0	0	2.46395
2011-02-09	15:29:00	380	458	100.674	28.4277	-0.207447	0.860427	28.1755	3.43764	3.05195	27	0.0424945	0	0	1	3.14036	0	1	0	0	3.19537
2011-02-09	15:30:00	351	422	104.167	28.5751	-0.148178	0.877013	28.3225	2.37079	2.12309	15	0.0476236	0	0	1	3.28928	0	1	0	0	3.3469
2011-02-09	15:31:00	226	217	101.268	28.7649	-0.131243	0.901893	28.5119	0.6435	0.59712	3	0.0527528	0	0	0	1.80923	1	0	0	0	1.84092
2011-02-09	15:32:00	195	179	97.8183	28.9763	-0.118543	0.94336	28.7227	0.541895	0.4976	0	0.0564166	0	0	0	1.50655	1	0	0	0	1.53295
2011-02-09	15:33:00	381	442	94.3577	29.1882	-0.139711	0.889453	28.9552	2.23532	2.18944	3	0.061546	0	0	0	2.27388	1	0	0	0	2.31371
2011-02-09	15:34:00	211	175	91.4115	29.3581	-0.182046	0.74432	29.1458	0.694303	0.530773	0	0.0644772	0	0	0	1.60364	1	0	0	0	1.63173
2011-02-09	15:35:00	133	68	91.5482	29.507	-0.321753	0.802373	29.2943	0.32175	0.215627	0	0.0674084	0	0	0	1.27762	1	0	0	0	1.3
2011-02-09	15:36:00	152	171	98.1584	29.6135	-0.52073	0.599187	29.3793	0.491092	0.54736	3	0.0696068	0	0	0	1.32367	1	0	0	0	1.34685
2011-02-09	15:37:00	226	261	107.853	29.6775	-0.385257	0.611627	29.4006	0.999118	1.31035	21	0.0718052	0	0	0	1.66125	1	0	0	0	1.69035
2011-02-09	15:38:00	333	344	103.391	29.7415	-0.266717	0.80652	29.4857	1.35474	1.40987	15	0.0740036	0	0	0	1.73081	1	0	0	0	1.76112
2011-02-09	15:39:00	334	361	102.396	29.8697	-0.101609	0.91848	29.6348	0.728171	0.713227	0	0.0762021	0	0	0	1.62009	1	0	0	0	1.64847
2011-02-09	15:40:00	308	356	101.447	30.0409	-0.135477	0.94336	29.7842	0.762039	0.779573	0	0.0784006	0	0	0	1.54653	1	0	0	0	1.57362
2011-02-09	15:41:00	316	398	92.515	30.2125	-0.203214	0.802373	29.9767	1.287	1.26059	0	0.0798662	0	0	0	1.27762	1	0	0	0	1.3
2011-02-09	15:42:00	286	356	88.0772	30.3414	-0.207447	0.785787	30.1267	1.11766	1.29376	12	0.0805991	0	0	0	1.27762	1	0	0	0	1.3
2011-02-09	15:43:00	348	415	86.1804	30.449	-0.131243	0.847987	30.234	1.2362	1.21083	6	0.0820647	0	0	0	1.27762	1	0	0	0	1.3
2011-02-09	15:44:00	247	313	85.4249	30.5568	-0.0635066	0.91848	30.3414	0.575763	0.580533	0	0.0835304	0	0	0	1.27762	1	0	0	0	1.3
2011-02-09	15:45:00	307	357	91.2626	30.6647	-0.203214	0.914333	30.4275	0.96525	0.89568	0	0.085729	0	0	0	1.27762	1	0	0	0	1.3
2011-02-09	15:46:00	261	293	90.7339	30.7079	-0.0846743	0.897747	30.4921	0.677368	0.64688	0	0.0871947	0	0	0	1.27762	1	0	0	0	1.3
2011-02-09	15:47:00	192	249	92.2138	30.7511	-0.0846743	0.947507	30.5137	0.491092	0.481013	0	0.0879276	0	0	0	1.27762	1	0	0	0	1.3
2011-02-09	15:48:00	322	369	88.5267	30.7943	-0.25825	0.889453	30.5783	1.01605	0.912267	0	0.0893933	0	0	0	1.27762	1	0	0	0	1.3
2011-02-09	15:49:00	411	485	88.5487	30.8159	-0.266717	0.885307	30.5999	2.28612	1.97381	0	0.0893933	0	0	0	1.2408	1	0	0	0	1.26253
2011-02-09	15:50:00	280	289	91.1566	30.8376	-0.469928	0.536987	30.5999	1.2362	1.07813	3	0.0901261	0	0	0	1.73632	1	0	0	0	1.76673
2011-02-09	15:51:00	271	351	91.1338	30.8159	-0.0550395	0.84384	30.5783	1.01605	1.06155	0	0.090859	0	0	0	1.2408	1	0	0	0	1.26253
2011-02-09	15:52:00	301	294	87.1777	30.8809	-0.0550395	0.93092	30.6431	0.660434	0.630293	0	0.0923247	0	0	0	2.78215	1	0	0	0	2.83088
2011-02-09	15:53:00	257	307	85.4741	30.9025	-0.0338717	0.901893	30.6863	0.609632	0.69664	0	0.0930576	0	0	0	1.2408	1	0	0	0	1.26253
2011-02-09	15:54:00	197	248	79.4939	30.9675	-0.118543	0.88116	30.7727	0.474158	0.530773	3	0.0937905	0	0	0	1.2408	1	0	0	0	1.26253
2011-02-09	15:55:00	317	388	88.9698	30.9459	-0.220148	0.81896	30.7295	1.08379	1.02837	0	0.0937905	0	0	0	1.50601	1	0	0	0	1.53239
2011-02-09	15:56:00	293	358	86.3803	30.9459	-0.194747	0.7692	30.7295	1.11766	0.962027	0	0.0937905	0	0	0	1.56601	1	0	0	0	1.59344
2011-02-09	15:57:00	316	341	87.2435	30.9459	-0.245549	0.752613	30.7295	1.16846	1.09472	0	0.0937905	0	0	0	1.61665	1	0	0	0	1.64497
2011-02-09	15:58:00	161	191	84.0783	30.9459	-0.0846743	0.835547	30.7295	0.999118	0.9952	11	0.0945234	0	0	0	1.62053	1	0	0	0	1.64892
2011-02-09	15:59:00	216	247	85.8048	30.9459	-0.279418	0.723587	30.7295	1.10072	1.07813	10	0.0937905	0	0	0	1.63098	1	0	0	0	1.65955
2011-02-09	16:00:00	140	145	91.5128	30.9025	-0.431826	0.603333	30.6647	0.474158	0.481013	0	0.0930576	0	0	0	1.50264	1	0	0	0	1.52896
2011-02-09	16:01:00	43	58	100.037	30.8159	-0.766276	0.561867	30.5568	0.203211	0.182453	0	0.0923247	0	0	0	1.27762	1	0	0	0	1.3
2011-02-09	16:02:00	126	103	105.36	30.7079	-0.0635066	0.636507	30.449	0.406421	0.315147	0	0.0930576	0	0	0	1.21985	1	0	0	0	1.24122
2011-02-09	16:03:00	169	185	95.323	30.7079	-0.0719737	0.91848	30.4706	0.440289	0.44784	0	0.0930576	0	0	0	1.26512	1	0	0	0	1.28728
2011-02-09	16:04:00	214	243	83.6446	30.7943	-0.228615	0.922627	30.5783	0.711237	0.59712	0	0.0930576	0	0	0	1.34867	1	0	0	0	1.37229
2011-02-09	16:05:00	233	233	76.8266	30.8809	-0.245549	0.823107	30.6647	0.694303	0.713227	0	0.0937905	0	0	0	1.42542	1	0	0	0	1.45039
2011-02-09	16:06:00	259	289	80.8524	30.8809	-0.296352	0.86872	30.6863	1.20233	1.11131	17	0.0923247	0	0	0	1.27762	1	0	0	0	1.3
2011-02-09	16:07:00	196	218	83.132	30.8592	-0.114309	0.877013	30.6431	0.711237	0.613707	3	0.0923247	0	0	0	1.27762	1	0	0	0	1.3
2011-02-09	16:08:00	154	170	79.9502	30.8376	0.00846384	0.84384	30.6215	0.491092	0.59712	6	0.0923247	0	0	0	1.45894	1	0	0	0	1.4845
2011-02-09	16:09:00	115	145	80.198	30.7943	0.025398	0.922627	30.5999	0.287882	0.315147	0	0.090859	0	0	0	1.27762	1	0	0	0	1.3
2011-02-09	16:10:00	180	170	80.1586	30.7511	-0.0465723	0.90604	30.5568	0.406421	0.381493	0	0.090859	0	0	0	1.12431	1	0	0	0	1.144
2011-02-09	16:11:00	242	260	77.2878	30.7511	-0.105842	0.926773	30.5568	0.914447	1.32693	20	0.0901261	0	0	0	1.27762	1	0	0	0	1.3
2011-02-09	16:12:00	280	321	75.5835	30.7727	-3.26848e-06	0.947507	30.5783	0.694303	0.69664	0	0.0901261	0	0	0	1.27762	1	0	0	0	1.3
2011-02-09	16:13:00	202	263	74.4166	30.7511	-0.0550395	0.9558	30.5783	0.491092	0.514187	0	0.0893933	0	0	0	1.27762	1	0	0	0	1.3
2011-02-09	16:14:00	207	254	72.6939	30.7511	-0.0889079	0.947507	30.5568	0.491092	0.4976	0	0.0893933	0	0	0	1.27762	1	0	0	0	1.3
2011-02-09	16:15:00	336	422	74.1295	30.7511	-0.296352	0.901893	30.5568	0.880579	1.02837	0	0.0893933	0	0	0	1.2408	1	0	0	0	1.26253
2011-02-09	16:16:00	392	440	76.7699	30.8159	-0.287885	0.91848	30.5999	0.626566	0.779573	0	0.0901261	0	0	0	1.2408	1	0	0	0	1.26253
2011-02-09	16:17:00	353	442	77.651	30.8376	-0.232849	0.935067	30.6431	0.728171	1.02837	0	0.0901261	0	0	0	1.2408	1	0	0	0	1.26253
2011-02-09	16:18:00	333	419	70.787	30.8809	-0.232849	0.93092	30.6863	0.982184	1.39328	12	0.0901261	0	0	0	1.2408	1	0	0	0	1.26253
2011-02-09	16:19:00	255	316	67.6726	30.9459	-0.00847037	0.96824	30.7511	0.626566	0.663467	1	0.0901261	0	0	0	1.2408	1	0	0	0	1.26253
2011-02-09	16:20:00	259	328	70.2635	30.9459	-0.143944	0.959947	30.7727	0.609632	0.59712	0	0.0901261	0	0	0	1.2408	1	0	0	0	1.26253
2011-02-09	16:21:00	294	314	78.8591	30.9025	-0.19898	0.951653	30.6863	0.592697	0.563947	0	0.0901261	0	0	0	1.2408	1	0	0	0	1.26253
2011-02-09	16:22:00	338	394	83.1113	30.8376	-0.241316	0.914333	30.6215	1.2362	1.11131	0	0.0901261	0	0	0	1.27762	1	0	0	0	1.3
2011-02-09	16:23:00	185	186	83.9318	30.7943	-0.249783	0.73188	30.5783	0.728171	0.663467	3	0.0893933	0	0	0	1.27762	1	0	0	0	1.3
2011-02-09	16:24:00	174	203	91.836	30.6647	-0.190513	0.88116	30.449	0.795908	0.912267	0	0.0886604	0	0	0	1.27762	1	0	0	0	1.3
2011-02-09	16:25:00	236	250	89.234	30.6431	0.0169309	0.964093	30.406	0.457224	0.464427	0	0.0886604	0	0	0	1.27762	1	0	0	0	1.3
2011-02-09	16:26:00	183	226	87.5143	30.6431	0.0465658	0.9558	30.406	0.372553	0.414667	0	0.0886604	0	0	0	1.14605	1	0	0	0	1.16613
2011-02-09	16:27:00	233	258	84.9345	30.6431	-0.0381052	0.951653	30.4275	0.575763	0.54736	0	0.0886604	0	0	0	1.35781	1	0	0	0	1.3816
2011-02-09	16:28:00	303	374	83.8083	30.6647	-0.296352	0.847987	30.4706	1.13459	1.07813	0	0.0886604	0	0	0	1.49066	1	0	0	0	1.51677
2011-02-09	16:29:00	227	213	85.5287	30.6647	-0.0931414	0.9558	30.4706	0.457224	0.39808	0	0.0886604	0	0	0	1.16717	1	0	0	0	1.18761
2011-02-09	16:30:00	278	282	82.3746	30.6647	-0.194747	0.91848	30.4706	0.812842	0.69664	0	0.0886604	0	0	0	1.43237	1	0	0	0	1.45746
2011-02-09	16:31:00	253	271	78.9718	30.7079	-0.38949	0.73188	30.4921	0.897513	0.9952	3	0.0886604	0	0	0	1.51082	1	0	0	0	1.53729
2011-02-09	16:32:00	193	227	85.2837	30.7079	-0.0254046	0.922627	30.4921	0.440289	0.464427	0	0.0879276	0	0	0	1.45335	1	0	0	0	1.4788
2011-02-09	16:33:00	182	242	86.9835	30.6863	-0.0338717	0.922627	30.4706	0.372553	0.431253	0	0.0886604	0	0	0	1.37547	1	0	0	0	1.39956
2011-02-09	16:34:00	259	300	86.6968	30.6863	-0.101609	0.94336	30.4706	0.694303	0.762987	0	0.0886604	0	0	0	1.41471	1	0	0	0	1.43949
2011-02-09	16:35:00	302	309	83.8492	30.7079	-0.0508059	0.926773	30.4921	0.863645	1.04496	0	0.0886604	0	0	0	1.52628	1	0	0	0	1.55302
2011-02-09	16:36:00	292	310	81.861	30.7295	0.127003	0.951653	30.5137	0.694303	0.613707	0	0.0886604	0	0	0	1.50617	1	0	0	0	1.53255
2011-02-09	16:37:00	290	324	78.7232	30.7511	0.00846384	0.951653	30.5352	0.795908	0.713227	0	0.0879276	0	0	0	1.48337	1	0	0	0	1.50936
2011-02-09	16:38:00	296	343	77.2878	30.7511	-0.105842	0.947507	30.5568	1.01605	0.84592	0	0.0871947	0	0	0	1.50327	1	0	0	0	1.5296
2011-02-09	16:39:00	383	385	84.1568	30.7295	-0.347155	0.578453	30.5137	2.70947	2.08992	18	0.0901261	0	0	0	1.27762	1	0	0	0	1.3
2011-02-09	16:40:00	284	288	91.2626	30.6647	-0.215914	0.8936	30.449	1.13459	1.02837	4	0.0893933	0	0	0	1.27762	1	0	0	0	1.3
2011-02-09	16:41:00	118	165	87.4929	30.6215	-0.12701	0.889453	30.406	0.254013	0.34832	0	0.0871947	0	0	0	1.27762	1	0	0	0	1.3
2011-02-09	16:42:00	127	168	83.1944	30.6215	-0.059273	0.897747	30.406	0.304816	0.364907	0	0.0864618	0	0	0	1.27762	1	0	0	0	1.3
2011-02-09	16:43:00	109	127	81.2079	30.6431	-0.0719737	0.897747	30.4275	0.254013	0.281973	0	0.085729	0	0	0	1.25042	1	0	0	0	1.27232
2011-02-09	16:44:00	166	166	79.2394	30.6863	-0.0677401	0.910187	30.4921	0.440289	0.481013	4	0.085729	0	0	0	1.27762	1	0	0	0	1.3
2011-02-09	16:45:00	285	312	78.704	30.7295	-0.270951	0.897747	30.5352	0.897513	0.89568	6	0.0849961	0	0	0	1.27762	1	0	0	0	1.3
2011-02-09	16:46:00	232	247	79.5845	30.7511	-0.232849	0.835547	30.5568	0.728171	0.663467	1	0.0849961	0	0	0	1.27762	1	0	0	0	1.3
2011-02-09	16:47:00	146	163	77.881	30.7727	-0.12701	0.823107	30.5568	0.406421	0.481013	3	0.0849961	0	0	0	1.41935	1	0	0	0	1.44422
2011-02-09	16:48:00	97	122	74.7219	30.7727	-0.135477	0.897747	30.5999	0.254013	0.331733	0	0.0842633	0	0	0	1.27762	1	0	0	0	1.3
2011-02-09	16:49:00	73	81	71.31	30.8159	-0.0804408	0.947507	30.6215	0.220145	0.2488	0	0.0835304	0	0	0	1.23614	1	0	0	0	1.25779
2011-02-09	16:50:00	134	181	66.4563	30.8592	-0.12701	0.93092	30.6863	0.355618	0.414667	0	0.0827976	0	0	0	1.25267	1	0	0	0	1.27461
2011-02-09	16:51:00	211	240	64.2022	30.9242	-0.177812	0.914333	30.7511	0.474158	0.54736	0	0.0827976	0	0	0	1.32385	1	0	0	0	1.34704
2011-02-09	16:52:00	200	226	61.9295	30.9675	-0.101609	0.959947	30.8159	0.677368	0.912267	18	0.0813319	0	0	0	1.45357	1	0	0	0	1.47904
2011-02-09	16:53:00	129	179	62.2478	31.0109	-0.0423388	0.972387	30.8592	0.32175	0.34832	0	0.0813319	0	0	0	1.27762	1	0	0	0	1.3
2011-02-09	16:54:00	145	177	64.0083	31.0543	-0.00847037	0.976533	30.8809	0.355618	0.34832	0	0.0820647	0	0	0	1.13071	1	0	0	0	1.15052
2011-02-09	16:55:00	310	327	63.7514	31.0977	-0.309053	0.847987	30.9242	0.96525	0.94544	0	0.0820647	0	0	0	1.41995	1	0	0	0	1.44482
2011-02-09	16:56:00	295	323	62.0511	31.1411	-0.245549	0.852133	30.9675	0.778974	0.928853	9	0.0820647	0	0	0	1.5221	1	0	0	0	1.54877
2011-02-09	16:57:00	115	161	60.0453	31.1629	-0.101609	0.926773	31.0109	0.287882	0.315147	0	0.0820647	0	0	0	1.27762	1	0	0	0	1.3
2011-02-09	16:58:00	147	149	59.7862	31.2063	-0.156645	0.93092	31.0543	0.338684	0.331733	0	0.0820647	0	0	0	1.12856	1	0	0	0	1.14833
2011-02-09	16:59:00	228	231	64.152	31.2498	-0.224382	0.889453	31.0977	0.660434	0.563947	0	0.0820647	0	0	0	1.32603	1	0	0	0	1.34926
2011-02-09	17:00:00	168	218	64.7464	31.2716	-0.114309	0.922627	31.0977	0.609632	0.563947	0	0.0820647	0	0	0	1.37018	1	0	0	0	1.39418
2011-02-09	17:01:00	148	174	64.7628	31.2934	-0.0931414	0.897747	31.1194	0.406421	0.431253	0	0.0820647	0	0	0	1.35705	1	0	0	0	1.38082
2011-02-09	17:02:00	143	161	64.2006	31.3151	-0.0931414	0.93092	31.1411	0.338684	0.381493	0	0.0827976	0	0	0	1.13192	1	0	0	0	1.15175
2011-02-09	17:03:00	209	236	63.3488	31.3369	-0.241316	0.8936	31.1629	0.745105	0.563947	0	0.0827976	0	0	0	1.34567	1	0	0	0	1.36924
2011-02-09	17:04:00	215	208	62.4965	31.3587	-0.254016	0.90604	31.1846	0.609632	0.54736	0	0.0820647	0	0	0	1.37383	1	0	0	0	1.39789
2011-02-09	17:05:00	121	144	62.207	31.3587	-0.18628	0.88116	31.1846	0.389487	0.34832	0	0.0820647	0	0	0	1.27762	1	0	0	0	1.3
2011-02-09	17:06:00	162	154	59.312	31.3587	-0.245549	0.90604	31.2063	0.491092	0.364907	0	0.0820647	0	0	0	1.12376	1	0	0	0	1.14344
2011-02-09	17:07:00	322	309	60.7749	31.3805	-0.254016	0.814813	31.2281	0.914447	0.912267	8	0.0820647	0	0	0	1.41187	1	0	0	0	1.4366
2011-02-09	17:08:00	130	168	60.5007	31.4023	-0.241316	0.922627	31.2498	0.304816	0.381493	0	0.0820647	0	0	0	1.27762	1	0	0	0	1.3
2011-02-09	17:09:00	192	226	59.9519	31.4459	-0.275184	0.926773	31.2716	0.575763	1.29376	43	0.0820647	0	0	0	1.90122	1	0	0	0	1.93452
2011-02-09	17:10:00	183	221	61.9965	31.4677	0.0296316	0.947507	31.3151	0.457224	0.54736	6	0.0820647	0	0	0	1.49774	1	0	0	0	1.52398
2011-02-09	17:11:00	142	134	63.1724	31.4895	0.105836	0.96824	31.3151	0.304816	0.265387	0	0.0827976	0	0	0	1.27762	1	0	0	0	1.3
2011-02-09	17:12:00	160	191	61.7384	31.5113	0.169339	0.959947	31.3587	0.389487	0.44784	0	0.0835304	0	0	0	1.30405	1	0	0	0	1.32689
2011-02-09	17:13:00	238	252	60.8996	31.555	-0.00423682	0.947507	31.4023	0.999118	1.45963	24	0.0842633	0	0	0	1.51989	1	0	0	0	1.54651
2011-02-09	17:14:00	276	287	59.7695	31.5987	-0.182046	0.885307	31.4241	0.931382	1.244	23	0.0842633	0	0	0	1.66046	1	0	0	0	1.68954
2011-02-09	17:15:00	210	212	60.3191	31.555	-0.0677401	0.972387	31.4023	0.389487	1.31035	42	0.0813319	0	0	0	2.34365	1	0	0	0	2.3847
2011-02-09	17:16:00	91	102	57.9673	31.5113	-0.0381052	0.972387	31.3587	0.237079	0.381493	0	0.0791334	0	0	0	1.27762	1	0	0	0	1.3
2011-02-09	17:17:00	118	110	55.3422	31.4895	-0.0931414	0.959947	31.3587	0.32175	0.29856	0	0.0784006	0	0	0	1.27762	1	0	0	0	1.3
2011-02-09	17:18:00	218	259	53.629	31.5332	-0.287885	0.814813	31.3805	0.711237	0.79616	3	0.0820647	0	0	0	1.38419	1	0	0	0	1.40844
2011-02-09	17:19:00	92	117	54.4858	31.5113	-0.18628	0.9558	31.3805	0.220145	0.265387	0	0.0791334	0	0	0	1.27762	1	0	0	0	1.3
2011-02-09	17:20:00	183	161	53.8919	31.4895	-0.148178	0.964093	31.3587	0.355618	1.01179	32	0.0762021	0	0	0	1.43982	1	0	0	0	1.46504
2011-02-09	17:21:00	197	190	53.2984	31.4677	-0.114309	0.96824	31.3369	0.338684	1.27717	32	0.0740036	0	0	0	1.59487	1	0	0	0	1.62281
2011-02-09	17:22:00	125	117	53.8784	31.4677	-0.0846743	0.964093	31.3151	0.254013	0.44784	10	0.072538	0	0	0	1.50804	1	0	0	0	1.53445
2011-02-09	17:23:00	121	146	50.4111	31.4895	-0.0635066	0.935067	31.3369	0.287882	0.364907	0	0.0710724	0	0	0	1.27762	1	0	0	0	1.3
2011-02-09	17:24:00	151	183	48.4166	31.555	-0.0846743	0.922627	31.4241	0.406421	0.44784	0	0.0732708	0	0	0	1.32126	1	0	0	0	1.3444
2011-02-09	17:25:00	97	120	46.1396	31.6425	-0.00847037	0.91848	31.5113	0.287882	0.381493	0	0.0732708	0	0	0	1.27762	1	0	0	0	1.3
2011-02-09	17:26:00	93	121	43.8575	31.73	-0.0127039	0.922627	31.5987	0.287882	0.281973	0	0.0732708	0	0	0	1.2544	1	0	0	0	1.27637
2011-02-09	17:27:00	77	82	46.7919	31.7738	-0.0677401	0.939213	31.6425	0.203211	0.19904	0	0.072538	0	0	0	1.18131	1	0	0	0	1.202
2011-02-09	17:28:00	152	150	48.5517	31.7957	-0.122776	0.922627	31.6425	0.32175	0.315147	0	0.072538	0	0	0	1.09596	1	0	0	0	1.11516
2011-02-09	17:29:00	179	208	52.0471	31.7957	-0.194747	0.93092	31.6425	0.423355	0.431253	0	0.072538	0	0	0	1.25859	1	0	0	0	1.28063
2011-02-09	17:30:00	187	236	49.7169	31.7957	-0.101609	0.926773	31.6643	0.558829	0.779573	10	0.0710724	0	0	0	1.38822	1	0	0	0	1.41254
2011-02-09	17:31:00	91	132	44.1931	31.8176	-0.059273	0.91848	31.7081	0.254013	0.29856	0	0.0710724	0	0	0	1.27762	1	0	0	0	1.3
2011-02-09	17:32:00	71	73	43.0382	31.8396	-0.110076	0.885307	31.73	0.186276	0.182453	0	0.0703396	0	0	0	1.21764	1	0	0	0	1.23897
2011-02-09	17:33:00	210	249	45.9651	31.8615	-0.152411	0.686267	31.7519	0.778974	0.779573	0	0.0718052	0	0	0	1.32851	1	0	0	0	1.35179
2011-02-09	17:34:00	227	243	51.2266	31.8834	-0.152411	0.88116	31.7519	0.711237	0.64688	3	0.0718052	0	0	0	1.41052	1	0	0	0	1.43522
2011-02-09	17:35:00	77	90	53.2679	31.8834	-0.0127039	0.877013	31.73	0.237079	0.232213	0	0.0718052	0	0	0	1.27762	1	0	0	0	1.3
2011-02-09	17:36:00	221	221	53.5455	31.8615	-0.207447	0.91848	31.73	0.541895	0.4976	0	0.0710724	0	0	0	1.31006	1	0	0	0	1.33301
2011-02-09	17:37:00	164	190	53.2539	31.8615	-0.156645	0.947507	31.7081	0.372553	0.381493	0	0.0696068	0	0	0	1.12596	1	0	0	0	1.14568
2011-02-09	17:38:00	148	163	52.6571	31.8396	-0.114309	0.964093	31.6862	0.304816	0.481013	3	0.0681412	0	0	0	1.32283	1	0	0	0	1.34601
2011-02-09	17:39:00	287	300	51.478	31.8176	-0.148178	0.926773	31.6643	1.30393	1.62549	23	0.0674084	0	0	0	1.56585	1	0	0	0	1.59328
2011-02-09	17:40:00	202	246	51.4646	31.7957	-0.279418	0.901893	31.6643	0.948316	1.60891	32	0.0674084	0	0	0	1.74659	1	0	0	0	1.77719
2011-02-09	17:41:00	287	279	48.2604	31.7957	-0.304819	0.85628	31.6643	1.287	2.05675	49	0.0666756	0	0	0	2.75181	1	0	0	0	2.80002
2011-02-09	17:42:00	279	306	47.6778	31.7957	-0.114309	0.93092	31.6643	1.11766	1.09472	10	0.06521	0	0	0	1.80114	1	0	0	0	1.83269
2011-02-09	17:43:00	237	218	49.9825	31.7519	-0.270951	0.877013	31.6206	0.677368	0.563947	0	0.0644772	0	0	0	1.59072	1	0	0	0	1.61858
2011-02-09	17:44:00	191	214	52.2978	31.73	-0.224382	0.84384	31.5769	0.541895	0.580533	0	0.0644772	0	0	0	1.45917	1	0	0	0	1.48473
2011-02-09	17:45:00	139	176	53.1434	31.6862	-0.19898	0.90604	31.555	0.304816	0.431253	0	0.0637444	0	0	0	1.3725	1	0	0	0	1.39654
2011-02-09	17:46:00	105	135	51.0945	31.6643	-0.122776	0.90604	31.5332	0.237079	0.281973	0	0.0630116	0	0	0	1.27762	1	0	0	0	1.3
2011-02-09	17:47:00	113	144	50.7908	31.6425	-0.148178	0.922627	31.5113	0.32175	0.414667	0	0.061546	0	0	0	1.27701	1	0	0	0	1.29938
2011-02-09	17:48:00	148	214	51.359	31.6206	-0.156645	0.93092	31.4895	0.304816	0.44784	0	0.0600805	0	0	0	1.30274	1	0	0	0	1.32556
2011-02-09	17:49:00	131	168	50.765	31.5987	-0.190513	0.93092	31.4677	0.355618	0.481013	0	0.0608133	0	0	0	1.33148	1	0	0	0	1.3548
2011-02-09	17:50:00	114	116	51.8876	31.5332	-0.0762072	0.972387	31.4023	0.372553	0.630293	11	0.0586149	0	0	0	1.38407	1	0	0	0	1.40831
2011-02-09	17:51:00	207	241	51.2942	31.5113	0.0126974	0.94336	31.3805	0.558829	0.7464	10	0.0586149	0	0	0	1.44534	1	0	0	0	1.47066
2011-02-09	17:52:00	124	164	52.4681	31.5332	0.0338652	0.9558	31.3805	0.270947	0.331733	0	0.0586149	0	0	0	1.27762	1	0	0	0	1.3
2011-02-09	17:53:00	142	214	55.9365	31.5113	-0.059273	0.947507	31.3805	0.32175	0.39808	0	0.0586149	0	0	0	1.13099	1	0	0	0	1.1508
2011-02-09	17:54:00	245	297	60.5625	31.4895	-0.131243	0.926773	31.3369	0.694303	0.680053	0	0.0578822	0	0	0	1.37055	1	0	0	0	1.39456
2011-02-09	17:55:00	174	239	63.7359	31.4677	0.0592665	0.9558	31.2934	0.372553	0.431253	0	0.0578822	0	0	0	1.36333	1	0	0	0	1.38722
2011-02-09	17:56:00	215	251	66.8727	31.4023	-0.169345	0.94336	31.2281	0.575763	0.4976	0	0.0578822	0	0	0	1.3588	1	0	0	0	1.3826
2011-02-09	17:57:00	251	270	72.0665	31.3805	-0.173579	0.94336	31.1846	0.677368	0.912267	0	0.0578822	0	0	0	1.45332	1	0	0	0	1.47878
2011-02-09	17:58:00	160	197	67.9961	31.3587	-0.351388	0.789933	31.1846	0.406421	0.381493	0	0.0571494	0	0	0	1.15669	1	0	0	0	1.17696
2011-02-09	17:59:00	162	186	59.9062	31.3805	-0.249783	0.798227	31.2281	0.406421	0.414667	0	0.0571494	0	0	0	1.13934	1	0	0	0	1.15929
2011-02-09	18:00:00	81	92	60.2264	31.4241	-0.101609	0.914333	31.2498	0.203211	0.232213	0	0.0571494	0	0	0	1.24359	1	0	0	0	1.26537
2011-02-09	18:01:00	233	231	60.2264	31.4241	-0.194747	0.897747	31.2716	0.660434	0.729813	0	0.0571494	0	0	0	1.33988	1	0	0	0	1.36335
2011-02-09	18:02:00	90	135	59.0674	31.4241	0.0677336	0.910187	31.2716	0.237079	0.315147	0	0.0571494	0	0	0	1.27762	1	0	0	0	1.3
2011-02-09	18:03:00	97	130	60.5315	31.4459	-0.0338717	0.91848	31.2934	0.254013	0.281973	0	0.0571494	0	0	0	1.25875	1	0	0	0	1.2808
2011-02-09	18:04:00	217	231	66.0208	31.4241	-0.139711	0.910187	31.2716	0.508026	0.464427	0	0.0571494	0	0	0	1.28268	1	0	0	0	1.30515
2011-02-09	18:05:00	164	152	68.6103	31.4023	-0.152411	0.90604	31.2281	0.423355	0.381493	0	0.0578822	0	0	0	1.12383	1	0	0	0	1.14351
2011-02-09	18:06:00	140	171	61.3853	31.4241	-0.0296381	0.939213	31.2498	0.32175	0.779573	14	0.0564166	0	0	0	1.39456	1	0	0	0	1.41899
2011-02-09	18:07:00	171	190	55.0243	31.4459	-0.19898	0.88116	31.2934	0.423355	0.44784	0	0.0556839	0	0	0	1.38669	1	0	0	0	1.41098
2011-02-09	18:08:00	247	257	53.5884	31.4677	-0.279418	0.814813	31.3369	0.592697	0.762987	6	0.0556839	0	0	0	1.43526	1	0	0	0	1.4604
2011-02-09	18:09:00	185	211	58.5176	31.4677	-0.342921	0.910187	31.2934	0.457224	0.962027	23	0.0549511	0	0	0	1.51703	1	0	0	0	1.5436
2011-02-09	18:10:00	125	178	59.0524	31.4023	-0.021171	0.914333	31.2498	0.338684	0.44784	0	0.0549511	0	0	0	1.27762	1	0	0	0	1.3
2011-02-09	18:11:00	67	104	55.5901	31.4241	-0.0846743	0.91848	31.2716	0.203211	0.2488	0	0.0556839	0	0	0	1.27762	1	0	0	0	1.3
2011-02-09	18:12:00	162	188	56.7636	31.4459	-0.190513	0.91848	31.2934	0.457224	0.514187	0	0.0556839	0	0	0	1.30435	1	0	0	0	1.3272
2011-02-09	18:13:00	284	318	58.7776	31.4241	-0.296352	0.872867	31.2716	0.948316	0.912267	3	0.0549511	0	0	0	1.43192	1	0	0	0	1.45701
2011-02-09	18:14:00	101	168	59.9214	31.4023	-0.0127039	0.910187	31.2498	0.287882	0.39808	0	0.0549511	0	0	0	1.27762	1	0	0	0	1.3
2011-02-09	18:15:00	111	140	55.8658	31.4023	-0.0677401	0.885307	31.2716	0.270947	0.381493	0	0.0556839	0	0	0	1.27762	1	0	0	0	1.3
2011-02-09	18:16:00	107	126	55.0105	31.4241	-0.0677401	0.910187	31.2716	0.220145	0.265387	0	0.0556839	0	0	0	1.25125	1	0	0	0	1.27317
2011-02-09	18:17:00	144	171	53.5749	31.4459	-0.0719737	0.922627	31.2934	0.423355	0.514187	0	0.0556839	0	0	0	1.29341	1	0	0	0	1.31607
2011-02-09	18:18:00	222	237	52.4285	31.4677	-0.19898	0.90604	31.3369	0.558829	0.59712	0	0.0556839	0	0	0	1.36186	1	0	0	0	1.38571
2011-02-09	18:19:00	192	230	51.2814	31.4895	-0.114309	0.84384	31.3587	0.575763	0.663467	0	0.0556839	0	0	0	1.41888	1	0	0	0	1.44374
2011-02-09	18:20:00	95	71	50.9913	31.4895	-0.114309	0.96824	31.3587	0.254013	0.281973	0	0.0542183	0	0	0	1.27762	1	0	0	0	1.3
2011-02-09	18:21:00	285	268	52.1255	31.4459	-0.114309	0.96824	31.2934	0.745105	0.613707	0	0.0527528	0	0	0	1.35365	1	0	0	0	1.37736
2011-02-09	18:22:00	268	228	51.52	31.4023	-0.152411	0.901893	31.2716	0.609632	0.514187	0	0.0520201	0	0	0	1.36735	1	0	0	0	1.3913
2011-02-09	18:23:00	197	222	52.9555	31.3805	-0.33022	0.889453	31.2281	0.677368	0.729813	0	0.0527528	0	0	0	1.42679	1	0	0	0	1.45178
2011-02-09	18:24:00	179	273	56.4169	31.3587	-0.18628	0.947507	31.2063	0.372553	0.580533	0	0.0534856	0	0	0	1.4299	1	0	0	0	1.45494
2011-02-09	18:25:00	223	240	53.5215	31.3587	-0.207447	0.8936	31.2063	0.508026	0.464427	0	0.0527528	0	0	0	1.38728	1	0	0	0	1.41159
2011-02-09	18:26:00	232	284	52.9292	31.3369	-0.152411	0.864573	31.1846	0.558829	0.680053	0	0.0520201	0	0	0	1.41009	1	0	0	0	1.43479
2011-02-09	18:27:00	157	191	50.6133	31.3369	-0.0677401	0.8936	31.2063	0.389487	0.431253	0	0.0512873	0	0	0	1.37482	1	0	0	0	1.39891
2011-02-09	18:28:00	120	157	48.0195	31.3587	0.0592665	0.864573	31.2281	0.270947	0.34832	0	0.0512873	0	0	0	1.27762	1	0	0	0	1.3
2011-02-09	18:29:00	125	164	46.293	31.3805	-0.0465723	0.86872	31.2498	0.287882	0.34832	0	0.0512873	0	0	0	1.27492	1	0	0	0	1.29725
2011-02-09	18:30:00	100	159	46.0145	31.4023	-0.0635066	0.885307	31.2716	0.237079	0.315147	0	0.0512873	0	0	0	1.24722	1	0	0	0	1.26906
2011-02-09	18:31:00	232	259	46.8839	31.4023	-0.0719737	0.90604	31.2934	0.728171	0.7464	3	0.0512873	0	0	0	1.35972	1	0	0	0	1.38353
2011-02-09	18:32:00	306	318	43.9966	31.4241	-0.254016	0.860427	31.3151	1.18539	1.12789	14	0.0505546	0	0	0	1.52395	1	0	0	0	1.55065
2011-02-09	18:33:00	271	268	47.1968	31.4459	0.00423028	0.885307	31.3151	0.812842	0.663467	0	0.0505546	0	0	0	1.5265	1	0	0	0	1.55324
2011-02-09	18:34:00	270	288	53.2584	31.4023	-0.0550395	0.872867	31.2716	0.880579	0.862507	0	0.0505546	0	0	0	1.53047	1	0	0	0	1.55728
2011-02-09	18:35:00	145	202	54.9692	31.3587	-0.0635066	0.88116	31.2063	0.389487	0.514187	0	0.0505546	0	0	0	1.45492	1	0	0	0	1.48041
2011-02-09	18:36:00	184	234	53.2055	31.3151	-0.118543	0.81896	31.1846	0.389487	0.79616	18	0.0512873	0	0	0	1.4681	1	0	0	0	1.49382
2011-02-09	18:37:00	220	261	50.0343	31.3369	-0.182046	0.86872	31.2063	0.558829	0.663467	0	0.0512873	0	0	0	1.46552	1	0	0	0	1.4912
2011-02-09	18:38:00	188	220	51.7713	31.3369	-0.321753	0.90604	31.1846	0.457224	0.59712	0	0.0505546	0	0	0	1.44359	1	0	0	0	1.46888
2011-02-09	18:39:00	216	262	56.9391	31.2716	-0.342921	0.839693	31.1194	0.609632	0.84592	7	0.0498218	0	0	0	1.48243	1	0	0	0	1.50839
2011-02-09	18:40:00	103	96	58.645	31.2281	-0.105842	0.877013	31.076	0.254013	0.232213	0	0.0498218	0	0	0	1.27762	1	0	0	0	1.3
2011-02-09	18:41:00	298	328	59.2083	31.2063	-0.292118	0.8314	31.0543	0.897513	0.7464	0	0.0498218	0	0	0	1.38409	1	0	0	0	1.40834
2011-02-09	18:42:00	105	120	57.7636	31.2063	-0.0635066	0.901893	31.0543	0.304816	0.331733	0	0.0498218	0	0	0	1.27762	1	0	0	0	1.3
2011-02-09	18:43:00	200	222	56.8688	31.1629	-0.156645	0.94336	31.0109	0.558829	0.928853	13	0.0483563	0	0	0	1.43629	1	0	0	0	1.46145
2011-02-09	18:44:00	252	274	52.5368	31.1629	-0.0719737	0.947507	31.0109	0.592697	1.16107	14	0.0483563	0	0	0	1.5689	1	0	0	0	1.59639
2011-02-09	18:45:00	112	146	53.1144	31.1629	0.00846384	0.93092	31.0326	0.304816	0.315147	0	0.0483563	0	0	0	1.27762	1	0	0	0	1.3
2011-02-09	18:46:00	120	153	58.8903	31.1629	-0.110076	0.951653	31.0109	0.287882	0.281973	0	0.0483563	0	0	0	1.27762	1	0	0	0	1.3
2011-02-09	18:47:00	262	281	65.7871	31.1194	-0.245549	0.8936	30.9459	0.711237	0.613707	0	0.0483563	0	0	0	1.32806	1	0	0	0	1.35132
2011-02-09	18:48:00	215	254	64.6169	31.0977	-0.18628	0.85628	30.9242	0.575763	0.630293	0	0.0483563	0	0	0	1.39067	1	0	0	0	1.41503
2011-02-09	18:49:00	204	248	61.4284	31.076	-0.0508059	0.93092	30.9242	0.541895	0.978613	15	0.0476236	0	0	0	1.50234	1	0	0	0	1.52865
2011-02-09	18:50:00	89	138	53.666	31.1194	-0.0635066	0.91848	30.9675	0.186276	0.265387	0	0.0483563	0	0	0	1.27762	1	0	0	0	1.3
2011-02-09	18:51:00	90	115	50.8161	31.1846	-0.0381052	0.901893	31.0543	0.220145	0.2488	0	0.0483563	0	0	0	1.25782	1	0	0	0	1.27985
2011-02-09	18:52:00	226	265	52.8642	31.2281	-0.190513	0.8936	31.076	0.745105	0.7464	0	0.0483563	0	0	0	1.3413	1	0	0	0	1.36479
2011-02-09	18:53:00	138	186	55.4657	31.2281	-0.287885	0.922627	31.0977	0.355618	0.39808	0	0.0483563	0	0	0	1.14048	1	0	0	0	1.16046
2011-02-09	18:54:00	212	261	60.0602	31.1846	-0.266717	0.91848	31.0326	0.677368	0.729813	0	0.0476236	0	0	0	1.4107	1	0	0	0	1.43542
2011-02-09	18:55:00	219	251	62.0358	31.1194	-0.313286	0.910187	30.9459	0.524961	0.680053	3	0.0476236	0	0	0	1.44497	1	0	0	0	1.47029
2011-02-09	18:56:00	312	361	64.9214	31.1194	-0.414891	0.789933	30.9459	0.812842	0.978613	7	0.0483563	0	0	0	1.52402	1	0	0	0	1.55071
2011-02-09	18:57:00	131	137	67.1963	31.076	-0.0846743	0.96824	30.9025	0.32175	0.39808	0	0.0476236	0	0	0	1.27762	1	0	0	0	1.3
2011-02-09	18:58:00	195	206	65.4175	31.0109	-0.143944	0.947507	30.8376	0.389487	0.44784	0	0.0461581	0	0	0	1.36375	1	0	0	0	1.38764
2011-02-09	18:59:00	148	166	63.0969	30.9892	-0.0804408	0.90604	30.8159	0.338684	0.364907	0	0.0446926	0	0	0	1.1285	1	0	0	0	1.14827
2011-02-09	19:00:00	115	160	57.3485	31.0109	-0.0931414	0.901893	30.8592	0.287882	0.34832	0	0.0461581	0	0	0	1.27565	1	0	0	0	1.298
2011-02-09	19:01:00	261	265	56.5112	31.0543	-0.249783	0.88116	30.9025	0.762039	0.613707	0	0.0468908	0	0	0	1.34095	1	0	0	0	1.36443
2011-02-09	19:02:00	226	275	56.5386	31.0977	-0.139711	0.897747	30.9459	0.6435	1.17765	15	0.0476236	0	0	0	1.51284	1	0	0	0	1.53934
2011-02-09	19:03:00	178	254	52.2353	31.1411	-0.059273	0.897747	31.0109	0.491092	0.7464	4	0.0483563	0	0	0	1.54276	1	0	0	0	1.56978
2011-02-09	19:04:00	112	150	52.5495	31.1846	0.0423323	0.90604	31.0326	0.287882	0.331733	0	0.0476236	0	0	0	1.27762	1	0	0	0	1.3
2011-02-09	19:05:00	154	172	57.4747	31.2063	-0.0846743	0.939213	31.0543	0.372553	0.39808	0	0.0476236	0	0	0	1.13329	1	0	0	0	1.15314
2011-02-09	19:06:00	305	323	63.2372	31.1846	-0.18628	0.901893	31.0109	0.863645	0.812747	0	0.0483563	0	0	0	1.2408	1	0	0	0	1.26253
2011-02-09	19:07:00	232	271	64.0877	31.1629	-0.160878	0.93092	30.9892	0.558829	0.879093	6	0.0468908	0	0	0	1.2408	1	0	0	0	1.26253
2011-02-09	19:08:00	206	224	61.7472	31.1194	-0.232849	0.901893	30.9675	0.541895	0.680053	5	0.0468908	0	0	0	1.2408	1	0	0	0	1.26253
2011-02-09	19:09:00	242	273	58.8613	31.1194	-0.207447	0.84384	30.9675	0.575763	0.64688	3	0.0483563	0	0	0	1.2408	1	0	0	0	1.26253
2011-02-09	19:10:00	269	282	58.8758	31.1411	-0.220148	0.897747	30.9892	0.524961	0.812747	0	0.0483563	0	0	0	1.2408	1	0	0	0	1.26253
2011-02-09	19:11:00	234	255	60.0305	31.1411	-0.393724	0.864573	30.9892	0.474158	0.59712	3	0.0490891	0	0	0	1.2408	1	0	0	0	1.26253
2011-02-09	19:12:00	238	234	62.9171	31.1411	-0.436059	0.877013	30.9675	0.508026	0.514187	0	0.0490891	0	0	0	1.2408	1	0	0	0	1.26253
2011-02-09	19:13:00	262	269	67.7899	31.0977	-0.325987	0.877013	30.9242	0.711237	0.779573	0	0.0490891	0	0	0	1.2408	1	0	0	0	1.26253
2011-02-09	19:14:00	89	112	70.6389	31.0543	0.0211645	0.877013	30.8592	0.237079	0.265387	0	0.0483563	0	0	0	1.27762	1	0	0	0	1.3
2011-02-09	19:15:00	95	114	68.3158	31.0326	-0.0508059	0.926773	30.8592	0.254013	0.265387	0	0.0490891	0	0	0	1.24683	1	0	0	0	1.26867
2011-02-09	19:16:00	203	188	70.3332	31.0326	-0.139711	0.922627	30.8592	0.474158	0.530773	3	0.0490891	0	0	0	1.2408	1	0	0	0	1.26253
2011-02-09	19:17:00	242	246	66.603	31.0543	-0.160878	0.889453	30.8592	0.728171	0.962027	3	0.0498218	0	0	0	1.2408	1	0	0	0	1.26253
2011-02-09	19:18:00	216	224	58.5583	31.0977	-0.131243	0.86872	30.9242	0.524961	0.762987	0	0.0498218	0	0	0	1.2408	1	0	0	0	1.26253
2011-02-09	19:19:00	216	243	53.679	31.1411	-0.203214	0.877013	31.0109	0.508026	0.879093	4	0.0498218	0	0	0	1.2408	1	0	0	0	1.26253
2011-02-09	19:20:00	184	208	55.1496	31.1846	-0.33022	0.877013	31.0326	0.389487	0.563947	9	0.0505546	0	0	0	1.2408	1	0	0	0	1.26253
2011-02-09	19:21:00	144	121	53.1144	31.1629	-0.245549	0.860427	31.0326	0.287882	0.265387	0	0.0498218	0	0	0	1.27762	1	0	0	0	1.3
2011-02-09	19:22:00	175	183	54.5585	31.1629	-0.177812	0.91848	31.0326	0.423355	0.464427	3	0.0490891	0	0	0	1.2408	1	0	0	0	1.26253
2011-02-09	19:23:00	279	300	52.5495	31.1846	-0.237082	0.8936	31.0543	0.829776	1.02837	9	0.0505546	0	0	0	1.2408	1	0	0	0	1.26253
2011-02-09	19:24:00	164	181	55.1631	31.2063	-0.12701	0.951653	31.076	0.440289	0.464427	3	0.0490891	0	0	0	1.43503	1	0	0	0	1.46017
2011-02-09	19:25:00	118	145	54.2829	31.1846	0.101602	0.90604	31.0543	0.304816	0.414667	4	0.0483563	0	0	0	1.27762	1	0	0	0	1.3
2011-02-09	19:26:00	74	114	54.5851	31.2063	-0.0931414	0.93092	31.076	0.220145	0.2488	0	0.0483563	0	0	0	1.26207	1	0	0	0	1.28417
2011-02-09	19:27:00	198	206	60.379	31.2281	-0.182046	0.91848	31.076	0.541895	0.514187	3	0.0483563	0	0	0	1.29327	1	0	0	0	1.31593
2011-02-09	19:28:00	158	164	62.1285	31.2498	-0.160878	0.901893	31.076	0.372553	0.414667	0	0.0490891	0	0	0	1.12957	1	0	0	0	1.14935
2011-02-09	19:29:00	218	217	61.2613	31.2498	-0.25825	0.90604	31.076	0.609632	0.630293	7	0.0483563	0	0	0	1.37172	1	0	0	0	1.39575
2011-02-09	19:30:00	219	250	61.855	31.2716	-0.110076	0.910187	31.0977	0.524961	0.563947	0	0.0490891	0	0	0	1.39609	1	0	0	0	1.42055
2011-02-09	19:31:00	93	119	63.622	31.3151	0.0465658	0.959947	31.1629	0.237079	0.281973	0	0.0505546	0	0	0	1.27762	1	0	0	0	1.3
2011-02-09	19:32:00	189	224	65.6806	31.3587	-0.0762072	0.951653	31.1846	0.423355	0.44784	0	0.0527528	0	0	0	1.30141	1	0	0	0	1.3242
2011-02-09	19:33:00	77	101	69.1894	31.4023	-0.0846743	0.951653	31.2281	0.203211	0.232213	0	0.0542183	0	0	0	1.23307	1	0	0	0	1.25467
2011-02-09	19:34:00	152	180	70.366	31.4241	-0.0846743	0.94336	31.2281	0.32175	0.381493	0	0.0549511	0	0	0	1.11083	1	0	0	0	1.13029
2011-02-09	19:35:00	116	112	70.9637	31.4459	-0.110076	0.9558	31.2498	0.32175	0.315147	0	0.0542183	0	0	0	1.2408	1	0	0	0	1.26254
2011-02-09	19:36:00	284	270	68.3737	31.4677	-0.31752	0.85628	31.2934	0.812842	0.713227	0	0.0542183	0	0	0	1.353	1	0	0	0	1.3767
2011-02-09	19:37:00	207	212	65.7821	31.4895	-0.160878	0.951653	31.3369	0.440289	0.44784	0	0.0542183	0	0	0	1.36605	1	0	0	0	1.38998
2011-02-09	19:38:00	188	215	63.5117	31.555	-0.131243	0.93092	31.3805	0.457224	0.54736	0	0.0542183	0	0	0	1.37677	1	0	0	0	1.40089
2011-02-09	19:39:00	163	157	60.9153	31.5769	-0.131243	0.914333	31.4241	0.389487	0.762987	19	0.0542183	0	0	0	1.43411	1	0	0	0	1.45923
2011-02-09	19:40:00	165	208	58.3173	31.5987	-0.12701	0.926773	31.4459	0.372553	0.7464	0	0.0542183	0	0	0	1.47538	1	0	0	0	1.50123
2011-02-09	19:41:00	90	110	55.427	31.6206	-0.165112	0.914333	31.4677	0.220145	0.2488	0	0.0542183	0	0	0	1.27762	1	0	0	0	1.3
2011-02-09	19:42:00	273	283	54.5693	31.6425	-0.275184	0.872867	31.4895	1.15153	1.21083	10	0.0527528	0	0	0	1.47631	1	0	0	0	1.50217
2011-02-09	15:25:00	234	247	108.762	26.8618	-0.279418	0.897747	26.5926	0.575763	0.630293	0	0.0168504	0	0	0	1.43667	1	0	0	0	1.46184
2011-02-09	15:26:00	254	309	101.172	27.3811	-0.249783	0.84384	27.1315	0.948316	1.16107	6	0.0234443	0	0	0	1.57438	1	0	0	0	1.60196
2011-02-09	15:27:00	201	190	89.8797	27.8403	-0.516497	0.38356	27.6105	0.541895	0.4976	0	0.0300384	0	0	0	1.48717	1	0	0	0	1.51322
2011-02-09	15:28:00	343	393	95.7096	28.1755	-0.0804408	0.84384	27.9449	2.55707	2.18944	28	0.0359	0	0	0	2.42154	1	0	0	0	2.46395
2011-02-09	15:29:00	380	458	100.674	28.4277	-0.207447	0.860427	28.1755	3.43764	3.05195	27	0.0424945	0	0	1	3.14036	0	1	0	0	3.19537
2011-02-09	15:30:00	351	422	104.167	28.5751	-0.148178	0.877013	28.3225	2.37079	2.12309	15	0.0476236	0	0	1	3.28928	0	1	0	0	3.3469
2011-02-09	15:31:00	226	217	101.268	28.7649	-0.131243	0.901893	28.5119	0.6435	0.59712	3	0.0527528	0	0	0	1.80923	1	0	0	0	1.84092
2011-02-09	15:32:00	195	179	97.8183	28.9763	-0.118543	0.94336	28.7227	0.541895	0.4976	0	0.0564166	0	0	0	1.50655	1	0	0	0	1.53295
2011-02-09	15:33:00	381	442	94.3577	29.1882	-0.139711	0.889453	28.9552	2.23532	2.18944	3	0.061546	0	0	0	2.27388	1	0	0	0	2.31371
2011-02-09	15:34:00	211	175	91.4115	29.3581	-0.182046	0.74432	29.1458	0.694303	0.530773	0	0.0644772	0	0	0	1.60364	1	0	0	0	1.63173
2011-02-09	15:35:00	133	68	91.5482	29.507	-0.321753	0.802373	29.2943	0.32175	0.215627	0	0.0674084	0	0	0	1.27762	1	0	0	0	1.3
2011-02-09	15:36:00	152	171	98.1584	29.6135	-0.52073	0.599187	29.3793	0.491092	0.54736	3	0.0696068	0	0	0	1.32367	1	0	0	0	1.34685
2011-02-09	15:37:00	226	261	107.853	29.6775	-0.385257	0.611627	29.4006	0.999118	1.31035	21	0.0718052	0	0	0	1.66125	1	0	0	0	1.69035
2011-02-09	15:38:00	333	344	103.391	29.7415	-0.266717	0.80652	29.4857	1.35474	1.40987	15	0.0740036	0	0	0	1.73081	1	0	0	0	1.76112
2011-02-09	15:39:00	334	361	102.396	29.8697	-0.101609	0.91848	29.6348	0.728171	0.713227	0	0.0762021	0	0	0	1.62009	1	0	0	0	1.64847
2011-02-09	15:40:00	308	356	101.447	30.0409	-0.135477	0.94336	29.7842	0.762039	0.779573	0	0.0784006	0	0	0	1.54653	1	0	0	0	1.57362
2011-02-09	15:41:00	316	398	92.515	30.2125	-0.203214	0.802373	29.9767	1.287	1.26059	0	0.0798662	0	0	0	1.27762	1	0	0	0	1.3
2011-02-09	15:42:00	286	356	88.0772	30.3414	-0.207447	0.785787	30.1267	1.11766	1.29376	12	0.0805991	0	0	0	1.27762	1	0	0	0	1.3
2011-02-09	15:43:00	348	415	86.1804	30.449	-0.131243	0.847987	30.234	1.2362	1.21083	6	0.0820647	0	0	0	1.27762	1	0	0	0	1.3
2011-02-09	15:44:00	247	313	85.4249	30.5568	-0.0635066	0.91848	30.3414	0.575763	0.580533	0	0.0835304	0	0	0	1.27762	1	0	0	0	1.3
2011-02-09	15:45:00	307	357	91.2626	30.6647	-0.203214	0.914333	30.4275	0.96525	0.89568	0	0.085729	0	0	0	1.27762	1	0	0	0	1.3
2011-02-09	15:46:00	261	293	90.7339	30.7079	-0.0846743	0.897747	30.4921	0.677368	0.64688	0	0.0871947	0	0	0	1.27762	1	0	0	0	1.3
2011-02-09	15:47:00	192	249	92.2138	30.7511	-0.0846743	0.947507	30.5137	0.491092	0.481013	0	0.0879276	0	0	0	1.27762	1	0	0	0	1.3
2011-02-09	15:48:00	322	369	88.5267	30.7943	-0.25825	0.889453	30.5783	1.01605	0.912267	0	0.0893933	0	0	0	1.27762	1	0	0	0	1.3
2011-02-09	15:49:00	411	485	88.5487	30.8159	-0.266717	0.885307	30.5999	2.28612	1.97381	0	0.0893933	0	0	0	1.2408	1	0	0	0	1.26253
2011-02-09	15:50:00	280	289	91.1566	30.8376	-0.469928	0.536987	30.5999	1.2362	1.07813	3	0.0901261	0	0	0	1.73632	1	0	0	0	1.76673
2011-02-09	15:51:00	271	351	91.1338	30.8159	-0.0550395	0.84384	30.5783	1.01605	1.06155	0	0.090859	0	0	0	1.2408	1	0	0	0	1.26253
2011-02-09	15:52:00	301	294	87.1777	30.8809	-0.0550395	0.93092	30.6431	0.660434	0.630293	0	0.0923247	0	0	0	2.78215	1	0	0	0	2.83088
2011-02-09	15:53:00	257	307	85.4741	30.9025	-0.0338717	0.901893	30.6863	0.609632	0.69664	0	0.0930576	0	0	0	1.2408	1	0	0	0	1.26253
2011-02-09	15:54:00	197	248	79.4939	30.9675	-0.118543	0.88116	30.7727	0.474158	0.530773	3	0.0937905	0	0	0	1.2408	1	0	0	0	1.26253
2011-02-09	15:55:00	317	388	88.9698	30.9459	-0.220148	0.81896	30.7295	1.08379	1.02837	0	0.0937905	0	0	0	1.50601	1	0	0	0	1.53239
2011-02-09	15:56:00	293	358	86.3803	30.9459	-0.194747	0.7692	30.7295	1.11766	0.962027	0	0.0937905	0	0	0	1.56601	1	0	0	0	1.59344
2011-02-09	15:57:00	316	341	87.2435	30.9459	-0.245549	0.752613	30.7295	1.16846	1.09472	0	0.0937905	0	0	0	1.61665	1	0	0	0	1.64497
2011-02-09	15:58:00	161	191	84.0783	30.9459	-0.0846743	0.835547	30.7295	0.999118	0.9952	11	0.0945234	0	0	0	1.62053	1	0	0	0	1.64892
2011-02-09	15:59:00	216	247	85.8048	30.9459	-0.279418	0.723587	30.7295	1.10072	1.07813	10	0.0937905	0	0	0	1.63098	1	0	0	0	1.65955
2011-02-09	16:00:00	140	145	91.5128	30.9025	-0.431826	0.603333	30.6647	0.474158	0.481013	0	0.0930576	0	0	0	1.50264	1	0	0	0	1.52896
2011-02-09	16:01:00	43	58	100.037	30.8159	-0.766276	0.561867	30.5568	0.203211	0.182453	0	0.0923247	0	0	0	1.27762	1	0	0	0	1.3
2011-02-09	16:02:00	126	103	105.36	30.7079	-0.0635066	0.636507	30.449	0.406421	0.315147	0	0.0930576	0	0	0	1.21985	1	0	0	0	1.24122
2011-02-09	16:03:00	169	185	95.323	30.7079	-0.0719737	0.91848	30.4706	0.440289	0.44784	0	0.0930576	0	0	0	1.26512	1	0	0	0	1.28728
2011-02-09	16:04:00	214	243	83.6446	30.7943	-0.228615	0.922627	30.5783	0.711237	0.59712	0	0.0930576	0	0	0	1.34867	1	0	0	0	1.37229
2011-02-09	16:05:00	233	233	76.8266	30.8809	-0.245549	0.823107	30.6647	0.694303	0.713227	0	0.0937905	0	0	0	1.42542	1	0	0	0	1.45039
2011-02-09	16:06:00	259	289	80.8524	30.8809	-0.296352	0.86872	30.6863	1.20233	1.11131	17	0.0923247	0	0	0	1.27762	1	0	0	0	1.3
2011-02-09	16:07:00	196	218	83.132	30.8592	-0.114309	0.877013	30.6431	0.711237	0.613707	3	0.0923247	0	0	0	1.27762	1	0	0	0	1.3
2011-02-09	16:08:00	154	170	79.9502	30.8376	0.00846384	0.84384	30.6215	0.491092	0.59712	6	0.0923247	0	0	0	1.45894	1	0	0	0	1.4845
2011-02-09	16:09:00	115	145	80.198	30.7943	0.025398	0.922627	30.5999	0.287882	0.315147	0	0.090859	0	0	0	1.27762	1	0	0	0	1.3
2011-02-09	16:10:00	180	170	80.1586	30.7511	-0.0465723	0.90604	30.5568	0.406421	0.381493	0	0.090859	0	0	0	1.12431	1	0	0	0	1.144
2011-02-09	16:11:00	242	260	77.2878	30.7511	-0.105842	0.926773	30.5568	0.914447	1.32693	20	0.0901261	0	0	0	1.27762	1	0	0	0	1.3
2011-02-09	16:12:00	280	321	75.5835	30.7727	-3.26848e-06	0.947507	30.5783	0.694303	0.69664	0	0.0901261	0	0	0	1.27762	1	0	0	0	1.3
2011-02-09	16:13:00	202	263	74.4166	30.7511	-0.0550395	0.9558	30.5783	0.491092	0.514187	0	0.0893933	0	0	0	1.27762	1	0	0	0	1.3
2011-02-09	16:14:00	207	254	72.6939	30.7511	-0.0889079	0.947507	30.5568	0.491092	0.4976	0	0.0893933	0	0	0	1.27762	1	0	0	0	1.3
2011-02-09	16:15:00	336	422	74.1295	30.7511	-0.296352	0.901893	30.5568	0.880579	1.02837	0	0.0893933	0	0	0	1.2408	1	0	0	0	1.26253
2011-02-09	16:16:00	392	440	76.7699	30.8159	-0.287885	0.91848	30.5999	0.626566	0.779573	0	0.0901261	0	0	0	1.2408	1	0	0	0	1.26253
2011-02-09	16:17:00	353	442	77.651	30.8376	-0.232849	0.935067	30.6431	0.728171	1.02837	0	0.0901261	0	0	0	1.2408	1	0	0	0	1.26253
2011-02-09	16:18:00	333	419	70.787	30.8809	-0.232849	0.93092	30.6863	0.982184	1.39328	12	0.0901261	0	0	0	1.2408	1	0	0	0	1.26253
2011-02-09	16:19:00	255	316	67.6726	30.9459	-0.00847037	0.96824	30.7511	0.626566	0.663467	1	0.0901261	0	0	0	1.2408	1	0	0	0	1.26253
2011-02-09	16:20:00	259	328	70.2635	30.9459	-0.143944	0.959947	30.7727	0.609632	0.59712	0	0.0901261	0	0	0	1.2408	1	0	0	0	1.26253
2011-02-09	16:21:00	294	314	78.8591	30.9025	-0.19898	0.951653	30.6863	0.592697	0.563947	0	0.0901261	0	0	0	1.2408	1	0	0	0	1.26253
2011-02-09	16:22:00	338	394	83.1113	30.8376	-0.241316	0.914333	30.6215	1.2362	1.11131	0	0.0901261	0	0	0	1.27762	1	0	0	0	1.3
2011-02-09	16:23:00	185	186	83.9318	30.7943	-0.249783	0.73188	30.5783	0.728171	0.663467	3	0.0893933	0	0	0	1.27762	1	0	0	0	1.3
2011-02-09	16:24:00	174	203	91.836	30.6647	-0.190513	0.88116	30.449	0.795908	0.912267	0	0.0886604	0	0	0	1.27762	1	0	0	0	1.3
2011-02-09	16:25:00	236	250	89.234	30.6431	0.0169309	0.964093	30.406	0.457224	0.464427	0	0.0886604	0	0	0	1.27762	1	0	0	0	1.3
2011-02-09	16:26:00	183	226	87.5143	30.6431	0.0465658	0.9558	30.406	0.372553	0.414667	0	0.0886604	0	0	0	1.14605	1	0	0	0	1.16613
2011-02-09	16:27:00	233	258	84.9345	30.6431	-0.0381052	0.951653	30.4275	0.575763	0.54736	0	0.0886604	0	0	0	1.35781	1	0	0	0	1.3816
2011-02-09	16:28:00	303	374	83.8083	30.6647	-0.296352	0.847987	30.4706	1.13459	1.07813	0	0.0886604	0	0	0	1.49066	1	0	0	0	1.51677
2011-02-09	16:29:00	227	213	85.5287	30.6647	-0.0931414	0.9558	30.4706	0.457224	0.39808	0	0.0886604	0	0	0	1.16717	1	0	0	0	1.18761
2011-02-09	16:30:00	278	282	82.3746	30.6647	-0.194747	0.91848	30.4706	0.812842	0.69664	0	0.0886604	0	0	0	1.43237	1	0	0	0	1.45746
2011-02-09	16:31:00	253	271	78.9718	30.7079	-0.38949	0.73188	30.4921	0.897513	0.9952	3	0.0886604	0	0	0	1.51082	1	0	0	0	1.53729
2011-02-09	16:32:00	193	227	85.2837	30.7079	-0.0254046	0.922627	30.4921	0.440289	0.464427	0	0.0879276	0	0	0	1.45335	1	0	0	0	1.4788
2011-02-09	16:33:00	182	242	86.9835	30.6863	-0.0338717	0.922627	30.4706	0.372553	0.431253	0	0.0886604	0	0	0	1.37547	1	0	0	0	1.39956
2011-02-09	16:34:00	259	300	86.6968	30.6863	-0.101609	0.94336	30.4706	0.694303	0.762987	0	0.0886604	0	0	0	1.41471	1	0	0	0	1.43949
2011-02-09	16:35:00	302	309	83.8492	30.7079	-0.0508059	0.926773	30.4921	0.863645	1.04496	0	0.0886604	0	0	0	1.52628	1	0	0	0	1.55302
2011-02-09	16:36:00	292	310	81.861	30.7295	0.127003	0.951653	30.5137	0.694303	0.613707	0	0.0886604	0	0	0	1.50617	1	0	0	0	1.53255
2011-02-09	16:37:00	290	324	78.7232	30.7511	0.00846384	0.951653	30.5352	0.795908	0.713227	0	0.0879276	0	0	0	1.48337	1	0	0	0	1.50936
2011-02-09	16:38:00	296	343	77.2878	30.7511	-0.105842	0.947507	30.5568	1.01605	0.84592	0	0.0871947	0	0	0	1.50327	1	0	0	0	1.5296
2011-02-09	16:39:00	383	385	84.1568	30.7295	-0.347155	0.578453	30.5137	2.70947	2.08992	18	0.0901261	0	0	0	1.27762	1	0	0	0	1.3
2011-02-09	16:40:00	284	288	91.2626	30.6647	-0.215914	0.8936	30.449	1.13459	1.02837	4	0.0893933	0	0	0	1.27762	1	0	0	0	1.3
2011-02-09	16:41:00	118	165	87.4929	30.6215	-0.12701	0.889453	30.406	0.254013	0.34832	0	0.0871947	0	0	0	1.27762	1	0	0	0	1.3
2011-02-09	16:42:00	127	168	83.1944	30.6215	-0.059273	0.897747	30.406	0.304816	0.364907	0	0.0864618	0	0	0	1.27762	1	0	0	0	1.3
2011-02-09	16:43:00	109	127	81.2079	30.6431	-0.0719737	0.897747	30.4275	0.254013	0.281973	0	0.085729	0	0	0	1.25042	1	0	0	0	1.27232
2011-02-09	16:44:00	166	166	79.2394	30.6863	-0.0677401	0.910187	30.4921	0.440289	0.481013	4	0.085729	0	0	0	1.27762	1	0	0	0	1.3
2011-02-09	16:45:00	285	312	78.704	30.7295	-0.270951	0.897747	30.5352	0.897513	0.89568	6	0.0849961	0	0	0	1.27762	1	0	0	0	1.3
2011-02-09	16:46:00	232	247	79.5845	30.7511	-0.232849	0.835547	30.5568	0.728171	0.663467	1	0.0849961	0	0	0	1.27762	1	0	0	0	1.3
2011-02-09	16:47:00	146	163	77.881	30.7727	-0.12701	0.823107	30.5568	0.406421	0.481013	3	0.0849961	0	0	0	1.41935	1	0	0	0	1.44422
2011-02-09	16:48:00	97	122	74.7219	30.7727	-0.135477	0.897747	30.5999	0.254013	0.331733	0	0.0842633	0	0	0	1.27762	1	0	0	0	1.3
2011-02-09	16:49:00	73	81	71.31	30.8159	-0.0804408	0.947507	30.6215	0.220145	0.2488	0	0.0835304	0	0	0	1.23614	1	0	0	0	1.25779
2011-02-09	16:50:00	134	181	66.4563	30.8592	-0.12701	0.93092	30.6863	0.355618	0.414667	0	0.0827976	0	0	0	1.25267	1	0	0	0	1.27461
2011-02-09	16:51:00	211	240	64.2022	30.9242	-0.177812	0.914333	30.7511	0.474158	0.54736	0	0.0827976	0	0	0	1.32385	1	0	0	0	1.34704
2011-02-09	16:52:00	200	226	61.9295	30.9675	-0.101609	0.959947	30.8159	0.677368	0.912267	18	0.0813319	0	0	0	1.45357	1	0	0	0	1.47904
2011-02-09	16:53:00	129	179	62.2478	31.0109	-0.0423388	0.972387	30.8592	0.32175	0.34832	0	0.0813319	0	0	0	1.27762	1	0	0	0	1.3
2011-02-09	16:54:00	145	177	64.0083	31.0543	-0.00847037	0.976533	30.8809	0.355618	0.34832	0	0.0820647	0	0	0	1.13071	1	0	0	0	1.15052
2011-02-09	16:55:00	310	327	63.7514	31.0977	-0.309053	0.847987	30.9242	0.96525	0.94544	0	0.0820647	0	0	0	1.41995	1	0	0	0	1.44482
2011-02-09	16:56:00	295	323	62.0511	31.1411	-0.245549	0.852133	30.9675	0.778974	0.928853	9	0.0820647	0	0	0	1.5221	1	0	0	0	1.54877
2011-02-09	16:57:00	115	161	60.0453	31.1629	-0.101609	0.926773	31.0109	0.287882	0.315147	0	0.0820647	0	0	0	1.27762	1	0	0	0	1.3
2011-02-09	16:58:00	147	149	59.7862	31.2063	-0.156645	0.93092	31.0543	0.338684	0.331733	0	0.0820647	0	0	0	1.12856	1	0	0	0	1.14833
2011-02-09	16:59:00	228	231	64.152	31.2498	-0.224382	0.889453	31.0977	0.660434	0.563947	0	0.0820647	0	0	0	1.32603	1	0	0	0	1.34926
2011-02-09	17:00:00	168	218	64.7464	31.2716	-0.114309	0.922627	31.0977	0.609632	0.563947	0	0.0820647	0	0	0	1.37018	1	0	0	0	1.39418
2011-02-09	17:01:00	148	174	64.7628	31.2934	-0.0931414	0.897747	31.1194	0.406421	0.431253	0	0.0820647	0	0	0	1.35705	1	0	0	0	1.38082
2011-02-09	17:02:00	143	161	64.2006	31.3151	-0.0931414	0.93092	31.1411	0.338684	0.381493	0	0.0827976	0	0	0	1.13192	1	0	0	0	1.15175
2011-02-09	17:03:00	209	236	63.3488	31.3369	-0.241316	0.8936	31.1629	0.745105	0.563947	0	0.0827976	0	0	0	1.34567	1	0	0	0	1.36924
2011-02-09	17:04:00	215	208	62.4965	31.3587	-0.254016	0.90604	31.1846	0.609632	0.54736	0	0.0820647	0	0	0	1.37383	1	0	0	0	1.39789
2011-02-09	17:05:00	121	144	62.207	31.3587	-0.18628	0.88116	31.1846	0.389487	0.34832	0	0.0820647	0	0	0	1.27762	1	0	0	0	1.3
2011-02-09	17:06:00	162	154	59.312	31.3587	-0.245549	0.90604	31.2063	0.491092	0.364907	0	0.0820647	0	0	0	1.12376	1	0	0	0	1.14344
2011-02-09	17:07:00	322	309	60.7749	31.3805	-0.254016	0.814813	31.2281	0.914447	0.912267	8	0.0820647	0	0	0	1.41187	1	0	0	0	1.4366
2011-02-09	17:08:00	130	168	60.5007	31.4023	-0.241316	0.922627	31.2498	0.304816	0.381493	0	0.0820647	0	0	0	1.27762	1	0	0	0	1.3
2011-02-09	17:09:00	192	226	59.9519	31.4459	-0.275184	0.926773	31.2716	0.575763	1.29376	43	0.0820647	0	0	0	1.90122	1	0	0	0	1.93452
2011-02-09	17:10:00	183	221	61.9965	31.4677	0.0296316	0.947507	31.3151	0.457224	0.54736	6	0.0820647	0	0	0	1.49774	1	0	0	0	1.52398
2011-02-09	17:11:00	142	134	63.1724	31.4895	0.105836	0.96824	31.3151	0.304816	0.265387	0	0.0827976	0	0	0	1.27762	1	0	0	0	1.3
2011-02-09	17:12:00	160	191	61.7384	31.5113	0.169339	0.959947	31.3587	0.389487	0.44784	0	0.0835304	0	0	0	1.30405	1	0	0	0	1.32689
2011-02-09	17:13:00	238	252	60.8996	31.555	-0.00423682	0.947507	31.4023	0.999118	1.45963	24	0.0842633	0	0	0	1.51989	1	0	0	0	1.54651
2011-02-09	17:14:00	276	287	59.7695	31.5987	-0.182046	0.885307	31.4241	0.931382	1.244	23	0.0842633	0	0	0	1.66046	1	0	0	0	1.68954
2011-02-09	17:15:00	210	212	60.3191	31.555	-0.0677401	0.972387	31.4023	0.389487	1.31035	42	0.0813319	0	0	0	2.34365	1	0	0	0	2.3847
2011-02-09	17:16:00	91	102	57.9673	31.5113	-0.0381052	0.972387	31.3587	0.237079	0.381493	0	0.0791334	0	0	0	1.27762	1	0	0	0	1.3
2011-02-09	17:17:00	118	110	55.3422	31.4895	-0.0931414	0.959947	31.3587	0.32175	0.29856	0	0.0784006	0	0	0	1.27762	1	0	0	0	1.3
2011-02-09	17:18:00	218	259	53.629	31.5332	-0.287885	0.814813	31.3805	0.711237	0.79616	3	0.0820647	0	0	0	1.38419	1	0	0	0	1.40844
2011-02-09	17:19:00	92	117	54.4858	31.5113	-0.18628	0.9558	31.3805	0.220145	0.265387	0	0.0791334	0	0	0	1.27762	1	0	0	0	1.3
2011-02-09	17:20:00	183	161	53.8919	31.4895	-0.148178	0.964093	31.3587	0.355618	1.01179	32	0.0762021	0	0	0	1.43982	1	0	0	0	1.46504
2011-02-09	17:21:00	197	190	53.2984	31.4677	-0.114309	0.96824	31.3369	0.338684	1.27717	32	0.0740036	0	0	0	1.59487	1	0	0	0	1.62281
2011-02-09	17:22:00	125	117	53.8784	31.4677	-0.0846743	0.964093	31.3151	0.254013	0.44784	10	0.072538	0	0	0	1.50804	1	0	0	0	1.53445
2011-02-09	17:23:00	121	146	50.4111	31.4895	-0.0635066	0.935067	31.3369	0.287882	0.364907	0	0.0710724	0	0	0	1.27762	1	0	0	0	1.3
2011-02-09	17:24:00	151	183	48.4166	31.555	-0.0846743	0.922627	31.4241	0.406421	0.44784	0	0.0732708	0	0	0	1.32126	1	0	0	0	1.3444
2011-02-09	17:25:00	97	120	46.1396	31.6425	-0.00847037	0.91848	31.5113	0.287882	0.381493	0	0.0732708	0	0	0	1.27762	1	0	0	0	1.3
2011-02-09	17:26:00	93	121	43.8575	31.73	-0.0127039	0.922627	31.5987	0.287882	0.281973	0	0.0732708	0	0	0	1.2544	1	0	0	0	1.27637
2011-02-09	17:27:00	77	82	46.7919	31.7738	-0.0677401	0.939213	31.6425	0.203211	0.19904	0	0.072538	0	0	0	1.18131	1	0	0	0	1.202
[truncated: 1,144 more rows]

## Sheet: Participant 2
Date	Time (GMT+03:00 July/October, GMT+02:00 February)	Transverse accel - peaks	Longitudinal accel - peaks	Heat flux - average	Skin temp - average	Transverse accel - average	Longitudinal accel - average	Near-body temp - average	Transverse accel - MAD	Longitudinal accel - MAD	Step Counter	GSR - average	Lying down	Sleep	Physical Activity	Energy expenditure	Sedentary	Moderate	Vigorous	Very Vigorous	METS
2010-07-15	16:40:00	253	271	-4.94322	33.8645	-0.261997	0.947589	34.1135	0.848392	0.675337	0	1.79396	0	0	0	3.83599	1	0	0	0	2.8765
2010-07-15	16:41:00	230	215	-2.36123	33.9549	-0.374284	0.884276	34.2043	0.715311	0.692221	0	1.47835	0	0	1	4.27188	0	1	0	0	3.20336
2010-07-15	16:42:00	270	325	0.799692	34.0681	-0.536476	0.550828	34.2952	1.28091	0.962356	0	1.34058	0	0	1	4.64691	0	1	0	0	3.48458
2010-07-15	16:43:00	271	340	-0.273902	34.1816	-0.590541	0.487515	34.4091	1.64688	1.18184	0	1.41498	0	0	1	6.25577	0	1	0	0	4.69102
2010-07-15	16:44:00	295	314	4.14665	34.2725	-0.578064	0.626804	34.5003	1.48053	1.02989	3	2.27586	0	0	1	6.63376	0	1	0	0	4.97447
2010-07-15	16:45:00	281	323	4.01844	34.3635	-0.507365	0.694337	34.5688	1.01474	0.894822	0	2.07832	0	0	1	6.54466	0	1	0	0	4.90765
2010-07-15	16:46:00	273	279	-1.8971	34.4547	-0.266155	0.947589	34.6832	0.748581	0.742871	0	2.03711	0	0	1	6.52218	0	1	0	0	4.89079
2010-07-15	16:47:00	320	291	-9.12816	34.5917	-0.162186	0.964472	34.8436	1.01474	0.574037	0	2.18144	0	0	1	6.47492	0	1	0	0	4.85536
2010-07-15	16:48:00	320	349	-18.9709	34.7977	-0.241203	0.934926	35.0736	1.31418	1.11431	0	2.86501	0	0	1	6.99655	0	1	0	0	5.2465
2010-07-15	16:49:00	273	301	-15.2318	34.9355	-0.241203	0.922264	35.1889	1.14782	1.33379	18	3.33259	0	0	1	6.70102	0	1	0	0	5.0249
2010-07-15	16:50:00	316	326	-12.6283	35.0275	-0.207932	0.964472	35.2813	1.11455	0.709104	0	3.62201	0	0	1	6.68149	0	1	0	0	5.01025
2010-07-15	16:51:00	309	321	-19.3479	35.1658	-0.316061	0.95181	35.4202	0.931568	0.742871	0	3.74559	0	0	1	6.54449	0	1	0	0	4.90752
2010-07-15	16:52:00	288	331	-5.85748	35.212	-0.228726	0.922264	35.4666	1.39735	1.40133	4	3.85856	0	0	1	6.65259	0	1	0	0	4.98858
2010-07-15	16:53:00	312	347	-3.38961	35.212	-0.303584	0.896939	35.4666	1.36408	1.45198	15	3.96493	0	0	1	6.25719	0	1	0	0	4.69208
2010-07-15	16:54:00	346	343	-2.22947	35.2582	-0.187138	0.95181	35.4898	1.16446	0.894822	0	4.478	0	0	1	5.41089	0	1	0	0	4.05746
2010-07-15	16:55:00	345	355	5.79548	35.2582	-0.303584	0.95181	35.4666	1.18109	0.945472	0	4.78877	0	0	1	4.50817	0	1	0	0	3.38055
2010-07-15	16:56:00	250	250	12.2754	35.2582	-0.274473	0.95181	35.4434	0.898297	0.894822	0	4.76424	0	0	0	3.98197	1	0	0	0	2.98597
2010-07-15	16:57:00	246	203	14.1569	35.2351	-0.266155	0.960252	35.4202	0.532324	0.48962	0	4.73186	0	0	0	3.87143	1	0	0	0	2.90308
2010-07-15	16:58:00	306	273	9.18991	35.2582	-0.191297	0.947589	35.4666	0.831757	0.624687	0	4.50756	0	0	0	3.29393	1	0	0	0	2.47002
2010-07-15	16:59:00	296	272	4.14898	35.3276	-0.311902	0.947589	35.5594	0.848392	0.59092	0	4.42701	0	0	0	3.93004	1	0	0	0	2.94702
2010-07-15	17:00:00	312	335	2.49806	35.397	-0.282791	0.90538	35.6292	1.49716	1.30002	3	4.52995	0	0	0	3.45143	1	0	0	0	2.58812
2010-07-15	17:01:00	310	366	4.9385	35.4202	-0.237044	0.956031	35.6524	1.38072	0.945472	0	4.46333	0	0	0	1.54427	1	0	0	0	1.158
2010-07-15	17:02:00	319	365	14.1902	35.4434	-0.286949	0.956031	35.6292	1.48053	0.962356	0	4.32784	0	0	0	2.59801	1	0	0	0	1.94817
2010-07-15	17:03:00	327	351	8.96133	35.4202	-0.35349	0.863172	35.6292	1.86314	2.00913	31	4.43424	0	0	0	3.06734	1	0	0	0	2.30011
2010-07-15	17:04:00	352	385	15.4584	35.4202	-0.332696	0.829405	35.6059	2.19584	2.02601	36	4.71581	0	0	0	3.45672	1	0	0	0	2.59209
2010-07-15	17:05:00	250	276	10.5084	35.4202	-0.303584	0.90538	35.6292	1.09792	1.06366	13	4.77239	0	0	0	1.54427	1	0	0	0	1.158
2010-07-15	17:06:00	260	282	-1.05308	35.4898	-0.303584	0.892718	35.7223	1.09792	1.19872	16	4.73992	0	0	0	1.54427	1	0	0	0	1.158
2010-07-15	17:07:00	262	301	10.0361	35.5362	-0.278632	0.918043	35.7223	1.63024	1.95848	40	4.61361	0	0	0	3.182	1	0	0	0	2.38609
2010-07-15	17:08:00	265	291	37.1037	35.4202	-0.274473	0.888497	35.5594	1.14782	1.38444	13	4.55252	0	0	0	3.21468	1	0	0	0	2.4106
2010-07-15	17:09:00	181	136	22.0642	35.3276	-0.191297	0.960252	35.513	0.382608	0.354552	0	4.52247	0	0	0	1.65617	1	0	0	0	1.24191
2010-07-15	17:10:00	224	178	18.3297	35.3507	-0.21625	0.964472	35.5362	0.449149	0.438969	0	4.50756	0	0	0	1.93631	1	0	0	0	1.45198
2010-07-15	17:11:00	292	306	16.1371	35.3739	-0.278632	0.918043	35.5594	0.998108	1.08054	11	4.43424	0	0	0	1.54427	1	0	0	0	1.158
2010-07-15	17:12:00	287	317	15.7979	35.397	-0.278632	0.939147	35.5827	2.06276	3.0559	62	4.515	0	0	0	1.54427	1	0	0	0	1.158
2010-07-15	17:13:00	329	344	-5.39228	35.4898	-0.228726	0.943368	35.7223	1.49716	1.63769	23	4.4198	0	0	0	3.60971	1	0	0	0	2.70682
2010-07-15	17:14:00	322	318	11.244	35.5594	-0.220409	0.934926	35.7689	1.28091	0.928589	0	4.13998	0	0	0	3.10829	1	0	0	0	2.33081
2010-07-15	17:15:00	337	381	16.8559	35.5362	-0.316061	0.930706	35.7456	1.43062	1.04677	0	3.9892	0	0	0	2.74913	1	0	0	0	2.06149
2010-07-15	17:16:00	267	300	17.1957	35.513	-0.295267	0.913822	35.7223	1.04801	1.18184	3	3.98311	0	0	0	2.70994	1	0	0	0	2.03211
2010-07-15	17:17:00	282	277	6.9016	35.5594	-0.253679	0.863172	35.7689	1.33081	1.21561	16	4.03847	0	0	0	2.78381	1	0	0	0	2.0875
2010-07-15	17:18:00	290	304	18.3467	35.5827	-0.245361	0.956031	35.7689	1.14782	0.810405	0	3.8818	0	0	0	2.58762	1	0	0	0	1.94038
2010-07-15	17:19:00	346	317	28.9159	35.5594	-0.303584	0.95181	35.7223	1.03138	0.759755	0	3.75112	0	0	0	2.38608	1	0	0	0	1.78925
2010-07-15	17:20:00	325	352	31.1581	35.4898	-0.257838	0.909601	35.6292	2.16257	2.80265	40	3.81273	0	0	0	3.32921	1	0	0	0	2.49648
2010-07-15	17:21:00	346	371	29.6845	35.4202	-0.316061	0.867393	35.5827	2.91115	3.02214	64	4.10144	0	0	0	4.10392	0	1	0	0	3.07741
2010-07-15	17:22:00	291	320	12.9522	35.4434	-0.278632	0.934926	35.6292	1.43062	1.50263	11	4.13998	0	0	0	3.80517	1	0	0	0	2.85339
2010-07-15	17:23:00	321	347	15.3977	35.4666	-0.170503	0.972914	35.6757	1.29754	0.945472	0	3.94089	0	0	0	3.11535	1	0	0	0	2.33611
2010-07-15	17:24:00	277	313	13.1677	35.513	-0.341013	0.922264	35.7223	0.931568	0.725988	0	3.87015	0	0	0	2.53075	1	0	0	0	1.89774
2010-07-15	17:25:00	320	316	21.5609	35.4898	-0.316061	0.888497	35.6757	1.04801	1.09742	0	3.85856	0	0	0	2.50699	1	0	0	0	1.87992
2010-07-15	17:26:00	210	192	14.1593	35.4666	-0.224568	0.947589	35.6757	0.64877	0.675337	5	3.81273	0	0	0	2.34682	1	0	0	0	1.75981
2010-07-15	17:27:00	211	193	13.8186	35.4898	-0.241203	0.960252	35.6757	0.881662	1.01301	15	3.68567	0	0	0	2.42085	1	0	0	0	1.81533
2010-07-15	17:28:00	254	279	16.0169	35.4666	-0.307743	0.791417	35.6757	1.09792	1.43509	29	3.75112	0	0	0	2.74318	1	0	0	0	2.05703
2010-07-15	17:29:00	282	316	21.8984	35.4666	-0.299426	0.90538	35.6292	1.43062	1.53639	11	3.71817	0	0	0	3.02101	1	0	0	0	2.26537
2010-07-15	17:30:00	323	323	25.9741	35.4202	-0.212091	0.95181	35.5827	1.231	0.844172	0	3.57026	0	0	0	2.7745	1	0	0	0	2.08052
2010-07-15	17:31:00	286	334	34.0583	35.3739	-0.328537	0.892718	35.5362	1.24764	0.894822	0	3.53977	0	0	0	2.55093	1	0	0	0	1.91287
2010-07-15	17:32:00	316	329	28.2391	35.3276	-0.307743	0.930706	35.513	1.28091	1.02989	0	3.53472	0	0	0	2.53645	1	0	0	0	1.90201
2010-07-15	17:33:00	276	288	37.2114	35.3045	-0.207932	0.926485	35.4434	0.964838	0.742871	0	3.52969	0	0	0	2.40333	1	0	0	0	1.80219
2010-07-15	17:34:00	313	301	35.4047	35.2582	-0.278632	0.95181	35.397	1.03138	0.759755	0	3.48984	0	0	0	2.30153	1	0	0	0	1.72585
2010-07-15	17:35:00	256	238	29.2389	35.2582	-0.336855	0.740767	35.4202	1.03138	1.23249	13	3.66959	0	0	0	2.52806	1	0	0	0	1.89572
2010-07-15	17:36:00	263	264	29.8312	35.2813	-0.349331	0.736546	35.4434	0.898297	1.24937	17	3.72363	0	0	0	2.7462	1	0	0	0	2.0593
2010-07-15	17:37:00	321	333	28.289	35.2813	-0.153868	0.972914	35.4434	1.29754	0.844172	0	3.65362	0	0	0	2.60598	1	0	0	0	1.95415
2010-07-15	17:38:00	295	288	36.6377	35.2582	-0.32022	0.943368	35.397	0.848392	0.709104	0	3.55496	0	0	0	2.35322	1	0	0	0	1.76461
2010-07-15	17:39:00	331	329	46.2446	35.1889	-0.237044	0.964472	35.3045	1.28091	0.996123	0	3.44099	0	0	0	2.39343	1	0	0	0	1.79476
2010-07-15	17:40:00	288	278	44.164	35.0966	-0.299426	0.95181	35.2351	1.14782	0.776638	0	3.32341	0	0	0	2.35878	1	0	0	0	1.76878
2010-07-15	17:41:00	316	331	40.1686	35.0966	-0.307743	0.926485	35.2351	1.19773	0.979239	0	3.34643	0	0	0	2.4373	1	0	0	0	1.82766
2010-07-15	17:42:00	279	275	41.1492	35.0275	-0.349331	0.808301	35.1658	1.16446	0.793522	0	3.37907	0	0	0	2.39457	1	0	0	0	1.79562
2010-07-15	17:43:00	341	341	39.6342	35.0045	-0.295267	0.939147	35.1428	1.14782	0.945472	0	3.36502	0	0	0	2.44292	1	0	0	0	1.83187
2010-07-15	17:44:00	304	329	35.3591	34.9815	-0.245361	0.95181	35.1428	1.11455	0.759755	0	3.15616	0	0	0	2.3717	1	0	0	0	1.77846
2010-07-15	17:45:00	315	340	40.2874	34.9585	-0.278632	0.918043	35.0966	1.53043	1.65458	0	3.21625	0	0	0	2.80065	1	0	0	0	2.10013
2010-07-15	17:46:00	348	342	34.1539	34.9585	-0.332696	0.918043	35.0966	1.33081	0.979239	0	3.19029	0	0	0	2.7949	1	0	0	0	2.09581
2010-07-15	17:47:00	345	370	30.1427	34.9815	-0.311902	0.913822	35.1428	1.82986	1.46886	0	3.18599	0	0	0	2.94645	1	0	0	0	2.20946
2010-07-15	17:48:00	299	343	22.1092	35.0275	-0.336855	0.918043	35.212	1.39735	0.996123	0	3.06917	0	0	0	2.80665	1	0	0	0	2.10462
2010-07-15	17:49:00	329	334	24.8481	35.0506	-0.336855	0.922264	35.212	1.38072	1.24937	0	3.00137	0	0	0	2.81874	1	0	0	0	2.11369
2010-07-15	17:50:00	280	283	19.3162	35.0506	-0.619652	0.698558	35.2351	1.18109	0.962356	0	3.10188	0	0	0	2.692	1	0	0	0	2.01865
2010-07-15	17:51:00	324	333	16.5498	35.0506	-0.432507	0.820963	35.2582	1.48053	1.13119	0	3.0773	0	0	0	2.6858	1	0	0	0	2.01401
2010-07-15	17:52:00	311	355	13.753	35.0736	-0.286949	0.896939	35.2813	1.58034	1.72211	22	3.11014	0	0	0	3.00976	1	0	0	0	2.25693
2010-07-15	17:53:00	256	263	17.4145	35.0966	-0.212091	0.956031	35.2813	1.18109	1.45198	27	3.13511	0	0	0	3.13121	1	0	0	0	2.348
2010-07-15	17:54:00	297	280	15.2314	35.1197	-0.18298	0.95181	35.3045	1.06465	0.692221	0	3.08137	0	0	0	2.69022	1	0	0	0	2.01731
2010-07-15	17:55:00	281	266	31.2772	35.0736	-0.299426	0.947589	35.2351	0.781851	0.557153	0	2.98575	0	0	0	2.22836	1	0	0	0	1.67098
2010-07-15	17:56:00	263	247	33.2113	34.9815	-0.299426	0.922264	35.1428	0.781851	0.692221	0	2.95869	0	0	0	2.09689	1	0	0	0	1.5724
2010-07-15	17:57:00	276	314	26.153	34.9815	-0.291108	0.909601	35.1428	1.48053	1.31691	9	3.04098	0	0	0	2.48244	1	0	0	0	1.86151
2010-07-15	17:58:00	218	198	26.4599	34.9815	-0.291108	0.892718	35.1658	0.632135	0.675337	3	3.07323	0	0	0	2.4105	1	0	0	0	1.80756
2010-07-15	17:59:00	232	222	27.0985	34.9585	-0.303584	0.829405	35.1197	0.765216	0.641571	0	3.04899	0	0	0	2.22518	1	0	0	0	1.6686
2010-07-15	18:00:00	213	176	27.0737	34.9815	-0.291108	0.922264	35.1428	0.815122	0.725988	3	3.04098	0	0	0	2.15732	1	0	0	0	1.61771
2010-07-15	18:01:00	288	299	30.4965	34.9355	-0.241203	0.934926	35.0966	1.09792	0.928589	0	3.12259	0	0	0	2.30813	1	0	0	0	1.7308
2010-07-15	18:02:00	274	220	25.9468	34.8895	-0.324378	0.939147	35.0506	0.781851	0.422086	0	3.09776	0	0	0	2.06353	1	0	0	0	1.54738
2010-07-15	18:03:00	276	269	21.3764	34.8666	-0.415872	0.787196	35.0506	1.11455	0.945472	4	3.11843	0	0	0	2.21042	1	0	0	0	1.65753
2010-07-15	18:04:00	295	282	20.1235	34.8895	-0.528159	0.782975	35.0506	1.49716	0.979239	4	3.16889	0	0	0	2.40738	1	0	0	0	1.80523
2010-07-15	18:05:00	277	267	19.5105	34.8895	-0.253679	0.947589	35.0736	0.931568	0.574037	0	3.22498	0	0	0	2.2503	1	0	0	0	1.68743
2010-07-15	18:06:00	278	263	16.445	34.8895	-0.390919	0.918043	35.0966	0.731946	0.557153	0	3.17742	0	0	0	2.05071	1	0	0	0	1.53777
2010-07-15	18:07:00	300	304	15.4962	34.9125	-0.295267	0.922264	35.0966	1.11455	1.09742	8	3.21625	0	0	0	2.30151	1	0	0	0	1.72583
2010-07-15	18:08:00	220	231	17.0296	34.9125	-0.390919	0.863172	35.0966	0.931568	0.962356	9	3.21625	0	0	0	2.47427	1	0	0	0	1.85538
2010-07-15	18:09:00	309	324	21.0161	34.9125	-0.199615	0.926485	35.0966	1.68015	1.08054	12	3.14351	0	0	0	2.60373	1	0	0	0	1.95246
2010-07-15	18:10:00	275	301	23.495	34.8895	-0.224568	0.968693	35.0736	1.231	0.759755	0	3.04098	0	0	0	2.45454	1	0	0	0	1.84059
2010-07-15	18:11:00	284	299	31.8143	34.8436	-0.291108	0.943368	35.0045	1.28091	0.894822	0	2.95869	0	0	0	2.40934	1	0	0	0	1.8067
2010-07-15	18:12:00	300	326	28.7765	34.8207	-0.207932	0.90116	34.9815	1.26427	1.01301	6	2.97798	0	0	0	2.4916	1	0	0	0	1.86837
2010-07-15	18:13:00	300	317	26.9645	34.7977	-0.32022	0.939147	34.9585	1.08128	0.759755	0	2.91692	0	0	0	2.40857	1	0	0	0	1.80612
2010-07-15	18:14:00	296	339	28.8003	34.7977	-0.261997	0.930706	34.9585	1.5138	1.80653	8	2.95103	0	0	0	2.87757	1	0	0	0	2.15781
2010-07-15	18:15:00	282	291	26.989	34.7748	-0.307743	0.858951	34.9355	1.28091	1.36756	20	3.21625	0	0	0	3.04999	1	0	0	0	2.2871
2010-07-15	18:16:00	240	247	26.4019	34.7519	-0.324378	0.867393	34.9125	0.682041	0.658454	0	3.22936	0	0	0	2.63577	1	0	0	0	1.97649
2010-07-15	18:17:00	270	255	18.1177	34.7748	-0.494888	0.808301	34.9585	0.798486	0.641571	0	3.19029	0	0	0	2.25505	1	0	0	0	1.691
2010-07-15	18:18:00	187	204	18.3959	34.7977	-0.307743	0.871614	34.9815	0.731946	0.709104	0	3.19029	0	0	0	2.12796	1	0	0	0	1.5957
2010-07-15	18:19:00	227	241	26.3526	34.7977	-0.349331	0.892718	34.9585	0.964838	1.09742	16	3.15616	0	0	0	2.37305	1	0	0	0	1.77948
2010-07-15	18:20:00	282	317	27.9546	34.729	-0.282791	0.892718	34.8895	2.04612	1.72211	23	3.06107	0	0	0	2.89866	1	0	0	0	2.17362
2010-07-15	18:21:00	273	280	36.2879	34.6374	-0.303584	0.85473	34.7748	1.33081	1.63769	32	3.18599	0	0	0	3.20037	1	0	0	0	2.39986
2010-07-15	18:22:00	204	209	34.1739	34.6145	-0.228726	0.884276	34.7519	0.548959	0.641571	0	3.07323	0	0	0	2.72352	1	0	0	0	2.04229
2010-07-15	18:23:00	253	259	37.8732	34.5688	-0.24952	0.947589	34.7061	0.848392	0.911706	9	2.97411	0	0	0	2.48094	1	0	0	0	1.86039
2010-07-15	18:24:00	216	213	34.2592	34.5231	-0.224568	0.956031	34.6832	0.781851	0.692221	3	2.97411	0	0	0	2.28483	1	0	0	0	1.71333
2010-07-15	18:25:00	255	282	27.2784	34.5003	-0.336855	0.867393	34.6603	1.33081	1.68834	26	3.00923	0	0	0	2.75541	1	0	0	0	2.0662
2010-07-15	18:26:00	208	175	26.0605	34.5003	-0.253679	0.850509	34.6603	0.698676	0.557153	0	3.01317	0	0	0	2.48971	1	0	0	0	1.86696
2010-07-15	18:27:00	231	205	22.1277	34.4775	-0.220409	0.956031	34.6603	0.815122	0.54027	0	2.9358	0	0	0	2.14373	1	0	0	0	1.60752
2010-07-15	18:28:00	285	271	19.6656	34.5003	-0.191297	0.964472	34.6832	1.08128	0.861055	10	2.88339	0	0	0	2.17352	1	0	0	0	1.62986
2010-07-15	18:29:00	299	284	29.4096	34.5003	-0.332696	0.939147	34.6603	0.865027	0.675337	0	2.78616	0	0	0	2.17391	1	0	0	0	1.63015
2010-07-15	18:30:00	322	346	24.2336	34.5003	-0.336855	0.884276	34.6832	1.24764	1.04677	0	2.80379	0	0	0	2.39071	1	0	0	0	1.79272
2010-07-15	18:31:00	245	254	27.2784	34.5003	-0.332696	0.875834	34.6603	0.914932	0.844172	6	2.81089	0	0	0	2.42422	1	0	0	0	1.81785
2010-07-15	18:32:00	200	220	28.2386	34.4547	-0.24952	0.871614	34.6145	0.815122	0.844172	8	2.79319	0	0	0	2.40875	1	0	0	0	1.80625
2010-07-15	18:33:00	191	158	23.0662	34.4547	-0.21625	0.909601	34.6374	0.58223	0.506503	0	2.80379	0	0	0	2.13569	1	0	0	0	1.60149
2010-07-15	18:34:00	198	220	34.6477	34.4319	-0.42003	0.795638	34.5917	0.731946	0.776638	7	2.77915	0	0	0	2.13612	1	0	0	0	1.60181
2010-07-15	18:35:00	215	234	29.5013	34.4091	-0.361807	0.825184	34.5688	0.682041	0.692221	0	2.75828	0	0	0	2.15228	1	0	0	0	1.61393
2010-07-15	18:36:00	296	261	25.245	34.4091	-0.212091	0.947589	34.5917	0.798486	0.59092	0	2.79672	0	0	0	2.08628	1	0	0	0	1.56444
2010-07-15	18:37:00	272	260	23.3956	34.4319	-0.378443	0.909601	34.6145	0.781851	0.658454	0	2.76521	0	0	0	2.07235	1	0	0	0	1.55399
2010-07-15	18:38:00	247	254	27.0455	34.4319	-0.266155	0.858951	34.5917	0.898297	0.844172	6	2.75137	0	0	0	2.20507	1	0	0	0	1.65352
2010-07-15	18:39:00	266	284	33.4742	34.3863	-0.449142	0.816742	34.5231	1.26427	1.14807	11	2.74793	0	0	0	2.5007	1	0	0	0	1.8752
2010-07-15	18:40:00	187	139	26.1812	34.3863	-0.399236	0.875834	34.546	0.432514	0.354552	0	2.75482	0	0	0	1.5529	1	0	0	0	1.16448
2010-07-15	18:41:00	135	143	15.8182	34.4091	-0.361807	0.867393	34.6145	0.432514	0.405202	0	2.74106	0	0	0	1.73363	1	0	0	0	1.3
2010-07-15	18:42:00	185	181	21.5705	34.4319	-0.395078	0.795638	34.6145	0.598865	0.675337	0	2.75482	0	0	0	1.86711	1	0	0	0	1.40009
2010-07-15	18:43:00	252	231	29.8279	34.3863	-0.432507	0.618362	34.546	1.36408	0.861055	4	2.68701	0	0	0	2.1507	1	0	0	0	1.61275
2010-07-15	18:44:00	227	248	31.3693	34.3635	-0.291108	0.888497	34.5231	1.26427	1.16496	13	2.68701	0	0	0	2.50721	1	0	0	0	1.88008
2010-07-15	18:45:00	219	236	34.7518	34.318	-0.266155	0.918043	34.4775	0.981473	0.962356	3	2.6088	0	0	0	2.58726	1	0	0	0	1.94011
2010-07-15	18:46:00	163	177	25.6457	34.318	-0.207932	0.964472	34.4775	0.482419	0.523387	0	2.60561	0	0	0	2.25956	1	0	0	0	1.69438
2010-07-15	18:47:00	241	247	26.5802	34.2952	-0.311902	0.846288	34.4775	0.981473	1.01301	6	2.58976	0	0	0	2.33656	1	0	0	0	1.75212
2010-07-15	18:48:00	284	272	23.2169	34.318	-0.228726	0.95181	34.4775	1.06465	0.996123	4	2.56158	0	0	0	2.47271	1	0	0	0	1.85421
2010-07-15	18:49:00	182	174	30.2215	34.2952	-0.245361	0.892718	34.4547	0.598865	0.641571	6	2.52774	0	0	0	2.32692	1	0	0	0	1.74489
2010-07-15	18:50:00	146	137	30.8724	34.2497	-0.291108	0.892718	34.4091	0.365973	0.354552	3	2.47964	0	0	0	1.73363	1	0	0	0	1.3
2010-07-15	18:51:00	189	168	24.2014	34.2497	-0.603017	0.761871	34.4319	0.831757	0.692221	9	2.44151	0	0	0	1.93883	1	0	0	0	1.45387
2010-07-15	18:52:00	176	186	25.087	34.2725	-0.195456	0.960252	34.4319	0.598865	0.574037	0	2.40421	0	0	0	1.96686	1	0	0	0	1.47489
2010-07-15	18:53:00	202	158	22.66	34.2725	-0.128916	0.968693	34.4319	0.365973	0.303902	0	2.39855	0	0	0	1.92755	1	0	0	0	1.44542
2010-07-15	18:54:00	287	286	21.4464	34.2725	-0.24952	0.892718	34.4547	1.11455	0.877939	0	2.35664	0	0	0	1.99749	1	0	0	0	1.49786
2010-07-15	18:55:00	297	254	19.5996	34.2952	-0.307743	0.913822	34.4775	0.931568	0.692221	3	1.95782	0	0	0	2.14085	1	0	0	0	1.60536
2010-07-15	18:56:00	302	262	25.3663	34.2952	-0.270314	0.943368	34.4775	0.948203	0.810405	8	1.51741	0	0	0	2.26532	1	0	0	0	1.6987
2010-07-15	18:57:00	293	271	21.1173	34.2952	-0.274473	0.943368	34.4775	1.08128	1.14807	5	1.49383	0	0	0	2.52024	1	0	0	0	1.88985
2010-07-15	18:58:00	310	273	14.4108	34.318	-0.166345	0.968693	34.5231	0.931568	0.641571	0	1.45256	0	0	0	2.37512	1	0	0	0	1.78103
2010-07-15	18:59:00	288	288	12.2266	34.3635	-0.299426	0.943368	34.5688	1.16446	0.776638	0	1.38993	0	0	0	2.2913	1	0	0	0	1.71818
2010-07-15	19:00:00	299	312	12.4724	34.4091	-0.378443	0.888497	34.6145	1.04801	0.861055	0	1.36783	0	0	0	2.31985	1	0	0	0	1.73958
2010-07-15	19:01:00	295	317	16.7306	34.4091	-0.349331	0.896939	34.5917	1.31418	1.13119	0	1.34353	0	0	0	2.53055	1	0	0	0	1.89758
2010-07-15	19:02:00	280	308	14.6016	34.4091	-0.237044	0.892718	34.6145	1.08128	1.13119	6	1.29271	0	0	0	2.67831	1	0	0	0	2.00839
2010-07-15	19:03:00	283	267	15.486	34.4319	-0.261997	0.922264	34.6145	0.981473	0.776638	4	1.30302	0	0	0	2.51728	1	0	0	0	1.88763
2010-07-15	19:04:00	282	255	15.486	34.4319	-0.291108	0.922264	34.6145	0.881662	0.827288	0	1.29124	0	0	0	2.39622	1	0	0	0	1.79686
2010-07-15	19:05:00	267	270	21.2663	34.4319	-0.345172	0.892718	34.6145	0.865027	0.810405	5	1.25884	0	0	0	2.33481	1	0	0	0	1.7508
2010-07-15	19:06:00	217	200	26.4851	34.3863	-0.220409	0.947589	34.546	0.715311	0.658454	0	1.27283	0	0	0	2.22247	1	0	0	0	1.66656
2010-07-15	19:07:00	162	100	18.3051	34.3635	-0.124757	0.968693	34.546	0.365973	0.270135	0	1.30376	0	0	0	1.45558	1	0	0	0	1.0915
2010-07-15	19:08:00	256	226	18.3051	34.3635	-0.266155	0.888497	34.546	0.898297	0.759755	5	1.30081	0	0	0	1.9078	1	0	0	0	1.43061
2010-07-15	19:09:00	286	264	20.1021	34.3863	-0.199615	0.90538	34.5688	0.914932	0.641571	0	1.26105	0	0	0	2.02018	1	0	0	0	1.51487
2010-07-15	19:10:00	276	223	23.1669	34.3635	-0.203774	0.934926	34.546	0.731946	0.455853	0	1.27209	0	0	0	1.92714	1	0	0	0	1.44511
2010-07-15	19:11:00	285	296	23.7746	34.3635	-0.266155	0.918043	34.5231	1.21436	1.16496	5	1.35826	0	0	0	2.29196	1	0	0	0	1.71868
2010-07-15	19:12:00	264	266	22.5592	34.3635	-0.311902	0.842067	34.5231	1.33081	1.24937	11	1.34868	0	0	0	2.65611	1	0	0	0	1.99174
2010-07-15	19:13:00	285	287	25.9013	34.3635	-0.212091	0.943368	34.5231	1.28091	1.08054	8	1.33395	0	0	0	2.73958	1	0	0	0	2.05433
2010-07-15	19:14:00	273	285	21.9515	34.3635	-0.191297	0.939147	34.5231	1.13119	0.692221	0	1.30007	0	0	0	2.46285	1	0	0	0	1.84682
2010-07-15	19:15:00	300	307	21.6477	34.3635	-0.266155	0.947589	34.546	1.19773	0.844172	0	1.28314	0	0	0	2.35136	1	0	0	0	1.76322
2010-07-15	19:16:00	305	311	21.9515	34.3635	-0.291108	0.90538	34.546	1.39735	1.38444	21	1.34721	0	0	0	2.64825	1	0	0	0	1.98585
2010-07-15	19:17:00	189	190	20.7101	34.3863	-0.482412	0.702779	34.546	0.848392	0.725988	0	1.35384	0	0	0	2.51539	1	0	0	0	1.88622
2010-07-15	19:18:00	324	349	29.6372	34.2725	-0.349331	0.80408	34.4319	2.1792	1.58704	14	2.10642	0	0	0	2.82588	1	0	0	0	2.11904
2010-07-15	19:19:00	170	140	24.8321	34.227	-0.21625	0.960252	34.4091	0.515689	0.422086	0	2.70373	0	0	0	2.36866	1	0	0	0	1.77619
2010-07-15	19:20:00	199	163	22.0532	34.2725	-0.395078	0.837847	34.4319	0.632135	0.557153	0	2.71384	0	0	0	2.0562	1	0	0	0	1.54189
2010-07-15	19:21:00	278	283	22.66	34.2725	-0.307743	0.90538	34.4547	1.13119	0.928589	0	2.74449	0	0	0	2.19173	1	0	0	0	1.64351
2010-07-15	19:22:00	220	206	23.8735	34.2725	-0.299426	0.896939	34.4547	0.831757	0.776638	0	2.76868	0	0	0	2.28463	1	0	0	0	1.71318
2010-07-15	19:23:00	227	204	25.3904	34.2725	-0.307743	0.90538	34.4319	0.914932	0.658454	0	2.76868	0	0	0	2.22122	1	0	0	0	1.66563
2010-07-15	19:24:00	221	210	22.3566	34.2725	-0.241203	0.956031	34.4547	0.964838	0.810405	3	2.74106	0	0	0	2.24648	1	0	0	0	1.68457
2010-07-15	19:25:00	194	142	24.1769	34.2725	-0.21625	0.964472	34.4319	0.482419	0.388319	0	2.7274	0	0	0	1.50689	1	0	0	0	1.12997
2010-07-15	19:26:00	237	194	20.2067	34.2952	-0.0873277	0.930706	34.4775	0.715311	0.624687	3	2.70373	0	0	0	1.93771	1	0	0	0	1.45303
2010-07-15	19:27:00	305	240	21.4208	34.2952	-0.232885	0.939147	34.4775	0.881662	0.523387	1	2.71384	0	0	0	1.90685	1	0	0	0	1.42989
2010-07-15	19:28:00	305	263	26.2767	34.2952	-0.349331	0.918043	34.4547	1.03138	0.692221	0	2.724	0	0	0	2.0203	1	0	0	0	1.51497
2010-07-15	19:29:00	315	173	24.7593	34.2952	-0.341013	0.926485	34.4547	0.632135	0.438969	0	2.70709	0	0	0	1.90458	1	0	0	0	1.42819
2010-07-15	19:30:00	285	279	22.6349	34.2952	-0.274473	0.909601	34.4775	1.43062	0.979239	3	2.71384	0	0	0	2.17671	1	0	0	0	1.63225
2010-07-15	19:31:00	315	289	21.6988	34.318	-0.270314	0.896939	34.5003	1.34745	0.810405	3	2.68368	0	0	0	2.30907	1	0	0	0	1.73151
2010-07-15	19:32:00	277	256	24.1278	34.318	-0.303584	0.918043	34.5003	1.09792	0.709104	0	2.66056	0	0	0	2.27655	1	0	0	0	1.70712
2010-07-15	19:33:00	242	232	28.0743	34.318	-0.328537	0.90116	34.4775	1.11455	0.793522	3	2.61839	0	0	0	2.27072	1	0	0	0	1.70274
2010-07-15	19:34:00	207	235	24.1278	34.318	-0.207932	0.896939	34.4775	1.5138	1.24937	10	2.32928	0	0	0	2.55536	1	0	0	0	1.91619
2010-07-16	16:26:00	249	269	7.29458	32.7889	-0.266155	0.90538	32.9892	1.16446	1.13119	6	1.66708	0	0	0	2.79184	1	0	0	0	2.09352
2010-07-16	16:27:00	212	256	12.2344	32.8778	-0.237044	0.863172	33.0784	0.865027	0.877939	4	1.60514	0	0	0	2.59914	1	0	0	0	1.94902
2010-07-16	16:28:00	215	228	25.8713	32.9001	-0.0498986	0.939147	33.0784	0.482419	0.506503	0	1.52847	0	0	0	2.23425	1	0	0	0	1.6754
2010-07-16	16:29:00	262	231	24.8939	32.9892	-0.18298	0.977135	33.1678	0.499054	0.405202	0	1.68552	0	0	0	1.96971	1	0	0	0	1.47703
2010-07-16	16:30:00	252	257	24.5307	33.0561	-0.0790101	0.956031	33.2349	0.682041	0.776638	0	1.46066	0	0	0	2.0164	1	0	0	0	1.51204
2010-07-16	16:31:00	260	289	21.7596	33.1455	-0.0374223	0.913822	33.3245	1.24764	1.31691	8	2.00212	0	0	0	2.50599	1	0	0	0	1.87917
2010-07-16	16:32:00	158	189	21.4383	33.1678	-0.137233	0.964472	33.3469	0.565595	0.692221	6	1.9246	0	0	0	2.4711	1	0	0	0	1.853
2010-07-16	16:33:00	180	214	26.1656	33.2125	-0.120598	0.934926	33.3693	0.665405	0.810405	0	1.86628	0	0	0	2.38395	1	0	0	0	1.78766
2010-07-16	16:34:00	208	222	28.2539	33.2125	-0.199615	0.888497	33.3693	1.31418	1.65458	3	2.00877	0	0	0	2.80372	1	0	0	0	2.10243
2010-07-16	16:35:00	247	282	28.7669	33.3021	-0.440824	0.694337	33.459	1.68015	1.51951	15	2.25238	0	0	0	3.08729	1	0	0	0	2.31507
2010-07-16	16:36:00	333	347	32.0128	33.3469	-0.0748513	0.922264	33.504	1.31418	1.08054	5	2.3929	0	0	0	2.97194	1	0	0	0	2.22857
2010-07-16	16:37:00	318	355	34.6646	33.3917	-0.228726	0.858951	33.5489	1.64688	1.14807	0	2.60243	0	0	0	2.84335	1	0	0	0	2.13215
2010-07-16	16:38:00	312	359	43.0376	33.3917	-0.266155	0.774534	33.5264	1.89641	1.63769	4	2.80025	0	0	0	3.0384	1	0	0	0	2.27841
2010-07-16	16:39:00	340	369	45.4294	33.3917	-0.0374223	0.981356	33.504	1.06465	0.877939	0	3.04498	0	0	0	2.81963	1	0	0	0	2.11436
2010-07-16	16:40:00	321	363	39.1328	33.4142	-0.203774	0.939147	33.5489	1.34745	0.996123	0	3.22498	0	0	0	2.661	1	0	0	0	1.9954
2010-07-16	16:41:00	322	366	32.4911	33.4815	-0.133074	0.964472	33.6164	1.14782	0.962356	0	3.40268	0	0	0	2.56472	1	0	0	0	1.92321
2010-07-16	16:42:00	305	347	31.831	33.5489	-0.145551	0.964472	33.7065	1.13119	0.877939	0	3.65362	0	0	0	2.48676	1	0	0	0	1.86475
2010-07-16	16:43:00	336	369	39.0262	33.5489	-0.195456	0.968693	33.7065	1.28091	1.13119	0	3.91708	0	0	0	2.59988	1	0	0	0	1.94957
2010-07-16	16:44:00	322	342	38.4267	33.5489	-0.062375	0.930706	33.684	1.06465	0.844172	0	4.18569	0	0	0	2.52732	1	0	0	0	1.89516
2010-07-16	16:45:00	322	342	40.8247	33.5489	-0.241203	0.964472	33.684	1.08128	0.877939	0	4.27278	0	0	0	2.46832	1	0	0	0	1.85092
2010-07-16	16:46:00	333	341	40.5423	33.5264	-0.158027	0.943368	33.6614	1.43062	1.85718	17	4.41262	0	0	0	2.94391	1	0	0	0	2.20755
2010-07-16	16:47:00	325	343	38.7444	33.5264	-0.378443	0.90538	33.6614	1.16446	1.33379	15	4.78877	0	0	0	3.07448	1	0	0	0	2.30546
2010-07-16	16:48:00	280	315	34.21	33.5714	-0.24952	0.913822	33.729	0.964838	1.14807	0	5.20222	0	0	0	2.95503	1	0	0	0	2.21589
2010-07-16	16:49:00	256	251	38.6903	33.5939	-0.0873277	0.956031	33.729	0.731946	0.742871	0	4.96648	0	0	0	2.57797	1	0	0	0	1.93314
2010-07-16	16:50:00	262	269	33.5505	33.6389	-0.0956452	0.913822	33.7742	0.731946	0.692221	0	4.65248	0	0	0	2.29894	1	0	0	0	1.72391
2010-07-16	16:51:00	243	237	57.271	33.6164	-0.158027	0.947589	33.7065	0.632135	0.607804	0	4.48536	0	0	0	2.12487	1	0	0	0	1.59337
2010-07-16	16:52:00	260	278	50.1292	33.5264	-0.170503	0.922264	33.6389	1.01474	0.877939	0	4.77239	0	0	0	2.25018	1	0	0	0	1.68734
2010-07-16	16:53:00	252	254	44.4214	33.5489	-0.207932	0.956031	33.6614	0.698676	0.641571	0	4.5829	0	0	0	2.20463	1	0	0	0	1.65319
2010-07-16	16:54:00	266	303	38.1087	33.5714	-0.133074	0.926485	33.7065	0.948203	1.01301	0	4.71581	0	0	0	2.38375	1	0	0	0	1.7875
2010-07-16	16:55:00	287	298	42.873	33.6164	-0.0831689	0.956031	33.7516	0.931568	0.759755	0	4.64466	0	0	0	2.37232	1	0	0	0	1.77893
2010-07-16	16:56:00	273	241	33.5305	33.6614	-0.124757	0.943368	33.8193	0.765216	0.675337	0	4.59054	0	0	0	2.25622	1	0	0	0	1.69187
2010-07-16	16:57:00	291	300	37.0969	33.7065	-0.257838	0.956031	33.8419	0.848392	0.776638	0	4.5829	0	0	0	2.2329	1	0	0	0	1.67438
2010-07-16	16:58:00	295	307	34.1114	33.684	-0.137233	0.930706	33.8419	0.931568	0.928589	0	4.44148	0	0	0	2.35743	1	0	0	0	1.76777
2010-07-16	16:59:00	290	282	33.4904	33.7065	0.0124831	0.947589	33.8645	0.632135	0.675337	0	4.34178	0	0	0	2.28201	1	0	0	0	1.71122
2010-07-16	17:00:00	280	253	31.6246	33.7742	-0.178821	0.972914	33.9323	0.598865	0.472736	0	4.20553	0	0	0	2.02204	1	0	0	0	1.51627
2010-07-16	17:01:00	233	245	34.3325	33.7742	-0.166345	0.960252	33.9323	0.64877	0.827288	9	4.23894	0	0	0	2.11188	1	0	0	0	1.58364
2010-07-16	17:02:00	126	163	33.1697	33.729	-0.158027	0.972914	33.8645	0.382608	0.48962	0	4.13352	0	0	0	1.73363	1	0	0	0	1.3
2010-07-16	17:03:00	176	202	28.0579	33.729	-0.108122	0.968693	33.8871	0.465784	0.675337	3	4.03226	0	0	0	2.04212	1	0	0	0	1.53133
2010-07-16	17:04:00	216	237	32.869	33.729	-0.311902	0.863172	33.8871	0.948203	1.21561	11	4.08872	0	0	0	2.41919	1	0	0	0	1.81408
2010-07-16	17:05:00	155	182	30.4635	33.729	-0.378443	0.842067	33.8871	0.399243	0.48962	0	4.03847	0	0	0	2.23331	1	0	0	0	1.67469
2010-07-16	17:06:00	291	319	28.6593	33.729	-0.0748513	0.95181	33.8871	1.04801	1.13119	0	3.89938	0	0	0	2.41901	1	0	0	0	1.81394
2010-07-16	17:07:00	258	273	31.5828	33.8193	-0.0706925	0.972914	33.9775	0.781851	0.658454	0	3.57539	0	0	0	2.30305	1	0	0	0	1.72699
2010-07-16	17:08:00	272	271	41.5524	33.7742	-0.203774	0.972914	33.9097	0.731946	0.658454	0	3.52467	0	0	0	2.18623	1	0	0	0	1.63939
2010-07-16	17:09:00	295	292	33.7509	33.7516	-0.124757	0.934926	33.9097	0.848392	0.894822	0	3.51466	0	0	0	2.28056	1	0	0	0	1.71013
2010-07-16	17:10:00	216	218	26.8099	33.7742	-0.124757	0.95181	33.9323	0.715311	0.793522	5	3.50968	0	0	0	2.31883	1	0	0	0	1.73882
2010-07-16	17:11:00	208	204	28.9164	33.7742	-0.103963	0.934926	33.9549	0.598865	0.709104	4	3.52969	0	0	0	2.25951	1	0	0	0	1.69434
2010-07-16	17:12:00	145	169	32.5273	33.7742	-0.141392	0.977135	33.9323	0.399243	0.48962	0	3.45554	0	0	0	1.73363	1	0	0	0	1.3
2010-07-16	17:13:00	136	154	31.0649	33.729	-0.0706925	0.943368	33.8871	0.415878	0.54027	6	3.3557	0	0	0	1.91516	1	0	0	0	1.43612
2010-07-16	17:14:00	184	178	25.907	33.7742	-0.0956452	0.981356	33.9323	0.632135	0.877939	14	3.3932	0	0	0	2.12675	1	0	0	0	1.59479
2010-07-16	17:15:00	196	200	27.6904	33.7967	-0.0831689	0.918043	33.9549	0.565595	0.658454	4	3.31428	0	0	0	2.16879	1	0	0	0	1.62631
2010-07-16	17:16:00	208	244	37.9613	33.7516	-0.11228	0.956031	33.9097	1.16446	1.21561	15	3.17742	0	0	0	2.4895	1	0	0	0	1.8668
2010-07-16	17:17:00	246	252	39.5189	33.684	-0.195456	0.888497	33.8193	1.28091	1.60393	27	3.13931	0	0	0	2.91572	1	0	0	0	2.18641
2010-07-16	17:18:00	175	205	32.9298	33.6614	-0.0831689	0.964472	33.7967	0.548959	0.692221	0	3.04899	0	0	0	2.66207	1	0	0	0	1.99621
2010-07-16	17:19:00	274	296	31.687	33.7065	-0.0956452	0.888497	33.8645	1.13119	1.09742	4	2.98575	0	0	0	2.60308	1	0	0	0	1.95197
2010-07-16	17:20:00	260	261	35.5554	33.7516	-0.0540574	0.918043	33.8871	0.848392	0.692221	0	3.09365	0	0	0	2.36702	1	0	0	0	1.77496
2010-07-16	17:21:00	277	291	47.5827	33.7516	-0.191297	0.943368	33.8871	0.964838	0.810405	0	3.08955	0	0	0	2.30998	1	0	0	0	1.73219
2010-07-16	17:22:00	237	263	50.3448	33.6614	-0.170503	0.90116	33.7742	1.01474	0.979239	8	3.08955	0	0	0	2.41892	1	0	0	0	1.81387
2010-07-16	17:23:00	207	200	31.1068	33.684	-0.162186	0.930706	33.8419	0.565595	0.59092	4	3.05301	0	0	0	2.23881	1	0	0	0	1.67882
2010-07-16	17:24:00	269	289	48.2287	33.684	-0.0873277	0.930706	33.7967	1.48053	1.65458	28	3.01712	0	0	0	2.69601	1	0	0	0	2.02166
2010-07-16	17:25:00	235	274	44.9891	33.5939	-0.303584	0.820963	33.729	0.948203	1.33379	22	2.86501	0	0	0	2.93403	1	0	0	0	2.20014
2010-07-16	17:26:00	181	202	39.5368	33.6614	-0.282791	0.880055	33.7967	0.781851	0.810405	3	2.40705	0	0	0	2.70174	1	0	0	0	2.02595
2010-07-16	17:27:00	128	123	43.4401	33.6614	-0.0914865	0.981356	33.7967	0.465784	0.574037	4	1.80872	0	0	0	2.28495	1	0	0	0	1.71342
2010-07-16	17:28:00	244	240	39.8902	33.5939	-0.103963	0.943368	33.729	0.731946	0.861055	12	1.5926	0	0	0	2.24778	1	0	0	0	1.68554
2010-07-16	17:29:00	240	231	53.9721	33.6164	-0.241203	0.956031	33.7065	0.632135	0.641571	0	1.56164	0	0	0	2.16564	1	0	0	0	1.62395
2010-07-16	17:30:00	232	254	42.3401	33.5264	-0.133074	0.95181	33.6614	0.6155	0.59092	0	1.59776	0	0	0	2.063	1	0	0	0	1.54699
2010-07-16	17:31:00	119	151	29.0896	33.5939	-0.103963	0.977135	33.7516	0.316068	0.388319	0	1.58228	0	0	0	1.73363	1	0	0	0	1.3
2010-07-16	17:32:00	183	195	41.6899	33.5939	0.0499122	0.95181	33.729	0.449149	0.472736	0	1.52773	0	0	0	1.72413	1	0	0	0	1.29287
2010-07-16	17:33:00	268	317	39.9078	33.5714	-0.18298	0.939147	33.7065	1.46389	1.58704	31	1.70617	0	0	0	2.41352	1	0	0	0	1.80983
2010-07-16	17:34:00	390	470	37.5641	33.504	-0.332696	0.884276	33.6389	3.04423	3.08967	0	1.915	0	0	0	3.56591	1	0	0	0	2.67397
2010-07-16	17:35:00	476	631	52.6167	33.3693	-0.449142	0.888497	33.4815	3.87599	4.54164	0	2.18144	0	0	1	4.72874	0	1	0	0	3.54594
2010-07-16	17:36:00	442	586	52.9665	33.2797	-0.411713	0.884276	33.3693	3.27712	3.83254	0	2.25757	0	0	1	5.12558	0	1	0	0	3.84352
2010-07-16	17:37:00	182	225	36.8496	33.2797	-0.0914865	0.939147	33.4142	0.58223	0.692221	0	2.3705	0	0	0	3.82031	1	0	0	0	2.86474
2010-07-16	17:38:00	229	265	36.7948	33.3469	-0.0914865	0.960252	33.4815	0.848392	1.01301	11	2.27324	0	0	0	2.95018	1	0	0	0	2.21225
2010-07-16	17:39:00	290	297	31.9325	33.4366	-0.0124696	0.943368	33.5939	0.981473	0.793522	3	2.22668	0	0	0	2.4984	1	0	0	0	1.87348
2010-07-16	17:40:00	296	308	36.6654	33.504	-0.0706925	0.934926	33.6614	1.16446	0.911706	0	2.17155	0	0	0	2.44222	1	0	0	0	1.83135
2010-07-16	17:41:00	233	274	37.2461	33.5264	-0.120598	0.947589	33.6614	0.831757	0.996123	3	2.20893	0	0	0	2.51968	1	0	0	0	1.88944
2010-07-16	17:42:00	128	136	24.9111	33.5714	-0.0207871	0.947589	33.7516	0.731946	0.607804	5	2.19888	0	0	0	2.31359	1	0	0	0	1.73489
2010-07-16	17:43:00	289	328	26.9445	33.6389	-0.191297	0.896939	33.8193	1.71342	1.78964	25	2.14711	0	0	0	2.79246	1	0	0	0	2.09399
2010-07-16	17:44:00	207	237	27.5009	33.684	-0.195456	0.960252	33.8419	0.665405	0.861055	12	2.12304	0	0	0	2.73345	1	0	0	0	2.04973
2010-07-16	17:45:00	316	423	22.3917	33.684	-0.349331	0.871614	33.8645	1.82986	2.2455	3	2.21146	0	0	0	3.24438	1	0	0	0	2.43286
2010-07-16	17:46:00	228	226	20.8643	33.7065	-0.0457398	0.947589	33.8871	0.715311	0.641571	0	2.25238	0	0	0	2.81484	1	0	0	0	2.11077
2010-07-16	17:47:00	188	48	22.3436	33.729	0.0332771	0.985577	33.9097	0.332703	0.253252	0	2.24979	0	0	0	1.52354	1	0	0	0	1.14246
2010-07-16	17:48:00	184	159	26.2535	33.729	-0.0831689	0.964472	33.8871	0.532324	0.59092	6	2.29436	0	0	0	1.82302	1	0	0	0	1.36703
2010-07-16	17:49:00	202	237	12.3608	33.7742	-0.415872	0.829405	33.9775	1.14782	1.09742	20	2.33199	0	0	0	2.22153	1	0	0	0	1.66586
2010-07-16	17:50:00	147	162	26.208	33.7742	-0.0873277	0.960252	33.9323	0.748581	0.844172	12	2.37328	0	0	0	2.41401	1	0	0	0	1.8102
2010-07-16	17:51:00	249	265	21.0913	33.7742	0.153882	0.943368	33.9549	0.781851	0.624687	0	2.28905	0	0	0	2.27387	1	0	0	0	1.70511
2010-07-16	17:52:00	235	245	26.1623	33.8193	0.112294	0.943368	33.9775	0.682041	0.658454	0	2.24979	0	0	0	2.14561	1	0	0	0	1.60893
2010-07-16	17:53:00	232	239	30.9806	33.8193	6.78748e-06	0.960252	33.9775	0.58223	0.523387	0	2.24721	0	0	0	1.99796	1	0	0	0	1.49821
2010-07-16	17:54:00	225	188	24.6329	33.8419	-0.0332635	0.968693	34.0228	0.598865	0.455853	0	2.27586	0	0	0	1.8478	1	0	0	0	1.38561
2010-07-16	17:55:00	266	274	26.3948	33.8871	-0.0706925	0.918043	34.0455	0.765216	0.996123	13	2.31038	0	0	0	2.14162	1	0	0	0	1.60594
2010-07-16	17:56:00	241	272	32.1434	33.8645	-0.0665338	0.926485	34.0228	0.865027	0.945472	14	2.30235	0	0	0	2.38449	1	0	0	0	1.78806
2010-07-16	17:57:00	250	252	30.9381	33.8645	-0.103963	0.918043	34.0002	0.831757	0.810405	0	2.32115	0	0	0	2.40682	1	0	0	0	1.8048
2010-07-16	17:58:00	149	124	30.9381	33.8645	-0.00831078	0.896939	34.0002	0.432514	0.506503	12	2.31307	0	0	0	1.73363	1	0	0	0	1.3
2010-07-16	17:59:00	234	254	38.8268	33.7967	-0.108122	0.960252	33.9323	0.898297	1.35067	17	2.29702	0	0	0	2.47004	1	0	0	0	1.85221
2010-07-16	18:00:00	198	225	37.9799	33.729	-0.145551	0.934926	33.8645	0.598865	0.624687	0	2.22414	0	0	0	2.36506	1	0	0	0	1.77349
2010-07-16	18:01:00	139	169	34.9736	33.729	-0.162186	0.95181	33.8871	0.482419	0.438969	3	2.17649	0	0	0	2.03773	1	0	0	0	1.52804
2010-07-16	18:02:00	250	268	28.6155	33.7742	-0.062375	0.934926	33.9323	0.715311	0.675337	0	2.12066	0	0	0	1.98974	1	0	0	0	1.49205
2010-07-16	18:03:00	251	248	31.6037	33.7967	-0.245361	0.956031	33.9549	0.682041	0.641571	0	1.93641	0	0	0	2.0255	1	0	0	0	1.51886
2010-07-16	18:04:00	240	265	31.9255	33.7742	-0.149709	0.766092	33.9323	0.848392	0.945472	4	1.91131	0	0	0	2.26242	1	0	0	0	1.69652
2010-07-16	18:05:00	242	263	31.9463	33.7516	-0.108122	0.956031	33.9097	0.914932	0.844172	6	2.22923	0	0	0	2.36072	1	0	0	0	1.77023
2010-07-16	18:06:00	269	278	29.2391	33.7516	-0.0831689	0.972914	33.9097	0.731946	0.725988	0	2.1544	0	0	0	2.30458	1	0	0	0	1.72813
2010-07-16	18:07:00	317	340	31.6455	33.7516	-0.162186	0.939147	33.9097	1.06465	1.18184	0	2.07368	0	0	0	2.51996	1	0	0	0	1.88964
2010-07-16	18:08:00	274	325	32.5683	33.729	-0.170503	0.875834	33.8871	1.68015	1.46886	20	2.0281	0	0	0	2.85403	1	0	0	0	2.14016
2010-07-16	18:09:00	308	354	31.1068	33.684	-0.128916	0.90116	33.8419	1.44726	1.80653	10	1.96816	0	0	0	3.21891	1	0	0	0	2.41377
2010-07-16	18:10:00	229	266	28.1238	33.6614	-0.187138	0.922264	33.8193	1.06465	1.65458	5	2.03937	0	0	0	3.34604	1	0	0	0	2.50909
2010-07-16	18:11:00	316	322	25.0736	33.7065	-0.374284	0.913822	33.8871	1.34745	2.16108	41	2.26278	0	0	0	3.59792	1	0	0	0	2.69797
2010-07-16	18:12:00	372	387	20.2132	33.7516	-0.270314	0.934926	33.9323	2.37882	2.41433	14	2.35941	0	0	0	3.90968	1	0	0	0	2.93176
2010-07-16	18:13:00	358	436	31.0649	33.729	-0.158027	0.728104	33.8871	3.32703	2.49875	16	2.52469	0	0	1	4.03627	0	1	0	0	3.02668
2010-07-16	18:14:00	329	354	29.8835	33.7065	-0.361807	0.909601	33.8645	1.97958	2.87018	50	2.52165	0	0	1	4.75101	0	1	0	0	3.56264
2010-07-16	18:15:00	351	393	31.9876	33.7065	-0.245361	0.90116	33.8645	2.44536	3.37669	67	2.50653	0	0	1	5.09212	0	1	0	0	3.81843
2010-07-16	18:16:00	290	342	41.0207	33.684	-0.336855	0.922264	33.8193	1.59697	3.22474	85	2.49453	0	0	1	4.87615	0	1	0	0	3.65648
2010-07-16	18:17:00	273	339	23.8945	33.684	-0.203774	0.918043	33.8645	1.29754	1.82341	9	2.47667	0	0	1	4.17591	0	1	0	0	3.1314
2010-07-16	18:18:00	282	256	15.2914	33.8419	-0.0873277	0.964472	34.0228	0.598865	0.523387	0	2.47076	0	0	0	2.99457	1	0	0	0	2.24554
2010-07-16	18:19:00	258	247	15.4584	33.9549	-0.203774	0.934926	34.1589	0.682041	0.641571	0	2.45024	0	0	0	2.31305	1	0	0	0	1.73449
2010-07-16	18:20:00	287	302	19.0039	34.0228	-0.187138	0.875834	34.2043	1.01474	1.23249	18	2.49752	0	0	0	2.45862	1	0	0	0	1.84365
2010-07-16	18:21:00	264	272	18.0446	34.0681	0.054071	0.95181	34.2497	0.731946	0.624687	0	2.43283	0	0	0	1.54427	1	0	0	0	1.158
2010-07-16	18:22:00	257	278	27.419	34.0681	-0.108122	0.960252	34.2497	0.898297	0.742871	0	2.31307	0	0	0	1.54427	1	0	0	0	1.158
2010-07-16	18:23:00	279	296	28.326	34.0681	-0.203774	0.943368	34.227	0.948203	0.827288	0	2.2039	0	0	0	1.54427	1	0	0	0	1.158
2010-07-16	18:24:00	280	296	20.7665	34.0681	-0.153868	0.833626	34.2497	1.11455	1.01301	3	2.19138	0	0	0	1.54427	1	0	0	0	1.158
2010-07-16	18:25:00	313	342	23.4638	34.0908	-0.103963	0.926485	34.2725	1.18109	1.28314	3	2.1864	0	0	0	2.70166	1	0	0	0	2.02589
2010-07-16	18:26:00	281	317	27.0935	34.0908	-0.278632	0.888497	34.2497	1.11455	1.23249	6	2.35941	0	0	0	2.82423	1	0	0	0	2.11781
2010-07-16	18:27:00	273	282	23.742	34.1135	-0.311902	0.943368	34.2952	0.781851	1.04677	8	2.53384	0	0	0	2.75854	1	0	0	0	2.06855
2010-07-16	18:28:00	188	204	23.1367	34.1135	-0.224568	0.964472	34.2725	0.598865	0.844172	15	2.47076	0	0	0	2.55735	1	0	0	0	1.91769
2010-07-16	18:29:00	318	335	30.701	34.1135	-0.390919	0.888497	34.2725	1.5138	2.73512	83	2.49453	0	0	0	3.30083	1	0	0	0	2.4752
2010-07-16	18:30:00	242	284	39.5102	34.0681	-0.332696	0.934926	34.2043	0.948203	1.70523	48	2.55229	0	0	0	3.51348	1	0	0	0	2.63466
2010-07-16	18:31:00	340	407	52.8591	33.9775	-0.328537	0.736546	34.0908	2.49527	2.19485	10	2.65075	0	0	0	3.69416	1	0	0	0	2.77015
2010-07-16	18:31:05.810000
2010-07-16	18:32:00	253	306	39.8675	34.0002	-0.191297	0.947589	34.1362	1.08128	1.35067	17	2.67044	0	0	0	3.38536	1	0	0	0	2.53858
2010-07-16	18:33:00	221	246	44.3787	34.0228	-0.282791	0.892718	34.1362	0.682041	0.810405	3	2.53997	0	0	0	2.82261	1	0	0	0	2.11659
2010-07-16	18:34:00	253	296	52.5575	33.9775	-0.237044	0.913822	34.0681	1.06465	0.861055	0	2.38446	0	0	0	2.50868	1	0	0	0	1.88119
2010-07-16	18:35:00	203	199	40.4893	33.9775	-0.35349	0.930706	34.1135	0.432514	0.405202	0	2.13503	0	0	0	1.53398	1	0	0	0	1.15028
2010-07-16	18:36:00	208	256	61.0339	33.9097	-0.291108	0.75765	34.0002	0.765216	0.641571	0	1.88842	0	0	0	1.97598	1	0	0	0	1.48173
2010-07-16	18:37:00	188	224	50.8189	33.8645	-0.357649	0.880055	33.9775	0.515689	0.54027	0	1.81388	0	0	0	1.93307	1	0	0	0	1.44955
2010-07-16	18:38:00	212	237	35.1366	33.8871	-0.224568	0.930706	34.0455	0.731946	0.810405	0	1.75486	0	0	0	2.10521	1	0	0	0	1.57863
2010-07-16	18:39:00	288	343	39.3191	33.9323	-0.212091	0.913822	34.0681	1.11455	1.04677	6	1.70396	0	0	0	2.38519	1	0	0	0	1.78859
2010-07-16	18:40:00	260	289	47.1742	33.9097	-0.207932	0.913822	34.0228	1.08128	1.01301	0	1.57712	0	0	0	2.53539	1	0	0	0	1.90121
2010-07-16	18:41:00	172	189	45.9847	33.8871	-0.18298	0.960252	34.0002	0.515689	0.725988	0	1.56238	0	0	0	2.40143	1	0	0	0	1.80076
2010-07-16	18:42:00	245	269	47.8228	33.8419	-0.224568	0.867393	33.9775	0.931568	0.844172	5	1.55574	0	0	0	2.35153	1	0	0	0	1.76334
2010-07-16	18:43:00	267	312	55.6736	33.7967	-0.124757	0.909601	33.9097	1.14782	1.57016	3	1.55058	0	0	0	2.76226	1	0	0	0	2.07134
2010-07-16	18:44:00	197	222	51.7636	33.7967	-0.149709	0.968693	33.9097	1.11455	1.16496	19	1.52478	0	0	0	2.88308	1	0	0	0	2.16193
2010-07-16	18:45:00	217	149	62.6196	33.729	-0.099804	0.858951	33.8193	0.781851	0.472736	0	1.45993	0	0	0	2.40686	1	0	0	0	1.80484
2010-07-16	18:46:00	221	225	50.0019	33.729	-0.191297	0.892718	33.8193	0.715311	0.742871	0	1.39804	0	0	0	2.21708	1	0	0	0	1.66252
2010-07-16	18:47:00	119	136	38.2435	33.7742	-0.108122	0.956031	33.9097	0.432514	0.438969	3	1.36636	0	0	0	1.73363	1	0	0	0	1.3
2010-07-16	18:48:00	234	262	33.6499	33.8645	-0.270314	0.947589	34.0228	0.715311	0.962356	0	1.36268	0	0	0	2.17328	1	0	0	0	1.62968
2010-07-16	18:49:00	146	192	41.1461	33.9097	-0.253679	0.943368	34.0455	0.499054	0.624687	0	1.3067	0	0	0	2.15038	1	0	0	0	1.6125
2010-07-16	18:50:00	206	198	30.2707	33.9323	-0.0166283	0.964472	34.0908	0.565595	0.523387	0	1.26915	0	0	0	2.00327	1	0	0	0	1.50219
2010-07-16	18:51:00	200	223	38.6599	34.0002	-0.21625	0.960252	34.1362	0.632135	0.624687	0	1.22424	0	0	0	1.97424	1	0	0	0	1.48042
2010-07-16	18:52:00	196	230	49.5557	33.9549	-0.187138	0.947589	34.0681	0.64877	0.54027	0	1.21246	0	0	0	1.93025	1	0	0	0	1.44744
2010-07-16	18:53:00	228	254	70.0839	33.8645	-0.266155	0.766092	33.9323	0.964838	0.827288	0	1.16682	0	0	0	2.12139	1	0	0	0	1.59077
2010-07-16	18:54:00	297	322	76.7375	33.7065	-0.286949	0.884276	33.7516	1.38072	0.979239	0	1.30597	0	0	0	2.3827	1	0	0	0	1.78672
2010-07-16	18:55:00	264	280	61.7387	33.684	-0.203774	0.90538	33.7742	0.781851	0.675337	0	1.34279	0	0	0	2.32535	1	0	0	0	1.74371
2010-07-16	18:56:00	303	290	43.9421	33.7967	-0.00831078	0.960252	33.9323	1.09792	0.996123	0	1.31333	0	0	0	2.4171	1	0	0	0	1.81251
2010-07-16	18:57:00	252	274	58.091	33.7742	-0.174662	0.918043	33.8871	0.981473	1.13119	0	1.27577	0	0	0	2.59842	1	0	0	0	1.94848
2010-07-16	18:58:00	256	252	52.9668	33.7967	-0.099804	0.947589	33.9097	0.682041	0.607804	3	1.26399	0	0	0	2.38607	1	0	0	0	1.78925
2010-07-16	18:59:00	269	269	41.8013	33.8419	-0.286949	0.918043	33.9775	0.698676	0.641571	0	1.28829	0	0	0	2.18789	1	0	0	0	1.64063
2010-07-16	19:00:00	220	211	47.5217	33.8419	-0.207932	0.918043	33.9549	0.64877	0.641571	3	1.2662	0	0	0	2.09523	1	0	0	0	1.57115
2010-07-16	19:01:00	184	204	51.7222	33.8645	-0.099804	0.960252	33.9775	0.632135	0.725988	4	1.22718	0	0	0	2.13727	1	0	0	0	1.60268
2010-07-16	19:02:00	253	279	40.579	33.8645	-0.174662	0.90538	34.0002	0.848392	0.692221	0	1.22129	0	0	0	2.16462	1	0	0	0	1.62318
2010-07-16	19:03:00	228	245	29.9473	33.9549	-0.224568	0.930706	34.1135	0.815122	0.996123	10	1.23749	0	0	0	2.35724	1	0	0	0	1.76762
2010-07-16	19:04:00	147	173	36.8679	33.9775	-0.124757	0.947589	34.1135	1.34745	0.962356	8	1.20951	0	0	0	2.48834	1	0	0	0	1.86594
2010-07-16	19:05:00	321	355	45.6351	33.9549	-0.253679	0.787196	34.0681	1.77996	1.19872	8	1.20804	0	0	0	2.67894	1	0	0	0	2.00886
2010-07-16	19:06:00	190	188	44.4452	33.9323	-0.561429	0.761871	34.0681	0.665405	0.641571	0	1.19258	0	0	0	2.44496	1	0	0	0	1.8334
2010-07-16	19:07:00	181	120	38.6973	33.9549	-0.582223	0.808301	34.0908	0.482419	0.405202	0	1.14916	0	0	0	1.52639	1	0	0	0	1.1446
2010-07-16	19:08:00	150	169	31.7367	33.9775	-0.282791	0.90116	34.1362	0.565595	0.675337	0	1.12413	0	0	0	1.98713	1	0	0	0	1.49009
2010-07-16	19:09:00	151	146	32.2983	34.0228	-0.623811	0.719663	34.1816	0.515689	0.523387	0	1.11089	0	0	0	1.94331	1	0	0	0	1.45723
2010-07-16	19:10:00	132	136	33.1838	34.0455	-0.253679	0.918043	34.2043	0.432514	0.54027	3	1.07704	0	0	0	1.92354	1	0	0	0	1.4424
2010-07-16	19:11:00	176	185	29.233	34.0681	-0.21625	0.90116	34.227	0.632135	0.624687	3	1.07998	0	0	0	1.9675	1	0	0	0	1.47537
2010-07-16	19:12:00	109	128	18.8737	34.1362	-0.0914865	0.981356	34.318	0.282797	0.354552	4	1.08145	0	0	0	1.73363	1	0	0	0	1.3
2010-07-16	19:13:00	212	221	26.7212	34.1589	-0.162186	0.90538	34.318	0.914932	0.911706	0	1.06821	0	0	0	2.04261	1	0	0	0	1.53169
2010-07-16	19:14:00	177	205	25.5338	34.1362	-0.128916	0.943368	34.2952	0.632135	0.776638	3	1.06306	0	0	0	2.21404	1	0	0	0	1.66025
2010-07-16	19:15:00	253	299	34.3312	34.1135	-0.187138	0.95181	34.2725	1.33081	1.95848	42	1.0535	0	0	0	2.89133	1	0	0	0	2.16812
2010-07-16	19:16:00	172	197	36.7901	34.0681	-0.153868	0.960252	34.2043	0.532324	0.574037	0	1.00421	0	0	0	2.60038	1	0	0	0	1.94995
2010-07-16	19:17:00	175	197	37.4139	34.0455	-0.11228	0.972914	34.1816	0.532324	0.658454	3	0.996855	0	0	0	2.27966	1	0	0	0	1.70945
2010-07-16	19:18:00	299	305	34.3924	34.0455	-0.11228	0.939147	34.1816	0.914932	0.742871	3	0.9895	0	0	0	2.17034	1	0	0	0	1.62748
2010-07-16	19:19:00	272	270	34.3924	34.0455	-0.324378	0.934926	34.2043	0.715311	0.658454	0	0.975526	0	0	0	2.13017	1	0	0	0	1.59735
2010-07-16	19:20:00	284	293	42.8862	34.0002	-0.245361	0.930706	34.1362	0.815122	0.894822	5	0.968907	0	0	0	2.27359	1	0	0	0	1.7049
2010-07-16	19:21:00	255	294	52.2834	33.9323	-0.212091	0.820963	34.0455	1.18109	1.11431	5	0.990236	0	0	0	2.51918	1	0	0	0	1.88906
2010-07-16	19:22:00	186	177	40.5253	33.9323	-0.158027	0.934926	34.0681	0.465784	0.422086	0	0.988029	0	0	0	2.18216	1	0	0	0	1.63634
2010-07-16	19:23:00	150	172	39.6207	33.9323	-0.133074	0.972914	34.0908	0.365973	0.422086	3	0.966701	0	0	0	1.84583	1	0	0	0	1.38413
2010-07-16	19:24:00	162	191	36.5855	33.9549	-0.178821	0.943368	34.1135	0.548959	0.523387	0	0.965965	0	0	0	1.77545	1	0	0	0	1.33136
2010-07-16	19:25:00	178	213	37.7923	33.9549	-0.149709	0.956031	34.0908	0.765216	0.759755	3	0.952728	0	0	0	1.99525	1	0	0	0	1.49618
2010-07-16	19:26:00	311	300	32.0596	33.9549	-0.0665338	0.977135	34.1135	0.931568	0.742871	0	0.951257	0	0	0	2.15753	1	0	0	0	1.61787
2010-07-16	19:27:00	271	270	70.9726	33.9097	-0.274473	0.947589	33.9775	0.798486	0.641571	0	0.92699	0	0	0	2.14683	1	0	0	0	1.60984
2010-07-16	19:28:00	298	309	69.5194	33.7516	-0.270314	0.926485	33.8193	1.01474	0.894822	0	0.929196	0	0	0	2.2935	1	0	0	0	1.71983
2010-07-16	19:29:00	288	298	54.1956	33.7516	-0.18298	0.850509	33.8645	1.08128	0.742871	0	0.940962	0	0	0	2.29654	1	0	0	0	1.72211
2010-07-16	19:30:00	292	299	46.3333	33.8193	-0.282791	0.95181	33.9549	0.731946	0.641571	0	0.924049	0	0	0	2.19548	1	0	0	0	1.64632
2010-07-16	19:31:00	277	310	39.9585	33.8871	-0.178821	0.858951	34.0228	1.26427	1.14807	3	0.948315	0	0	0	2.43408	1	0	0	0	1.82525
2010-07-16	19:32:00	280	294	41.7665	33.8871	-0.228726	0.884276	34.0228	0.881662	0.844172	3	0.934343	0	0	0	2.47754	1	0	0	0	1.85784
2010-07-16	19:33:00	187	217	37.2081	33.9323	-0.349331	0.829405	34.0681	0.682041	0.692221	11	0.938756	0	0	0	2.33076	1	0	0	0	1.74777
2010-07-16	19:34:00	209	218	48.696	33.8871	-0.178821	0.918043	34.0002	0.682041	0.641571	3	0.926255	0	0	0	2.17587	1	0	0	0	1.63162
2010-07-16	19:35:00	269	290	46.2701	33.9097	-0.253679	0.934926	34.0228	0.848392	0.793522	0	0.917431	0	0	0	2.20455	1	0	0	0	1.65313
2010-07-16	19:36:00	308	283	32.3822	33.9323	-0.282791	0.934926	34.0908	0.881662	0.709104	0	0.916696	0	0	0	2.20488	1	0	0	0	1.65337
2010-07-16	19:37:00	190	226	31.1115	34.0002	-0.35349	0.812522	34.1589	0.815122	0.810405	3	0.915225	0	0	0	2.25574	1	0	0	0	1.69151
2010-07-16	19:38:00	182	203	40.1875	33.9775	-0.245361	0.90116	34.1135	0.565595	0.725988	3	0.908608	0	0	0	2.23434	1	0	0	0	1.67547
2010-07-16	19:39:00	97	121	41.1107	33.9549	-0.731939	0.685896	34.0908	0.266162	0.270135	0	0.899785	0	0	0	1.73363	1	0	0	0	1.3
2010-07-16	19:40:00	144	161	38.094	33.9549	-0.332696	0.892718	34.0908	0.432514	0.472736	0	0.888021	0	0	0	1.64443	1	0	0	0	1.23311
2010-07-16	19:41:00	193	226	46.5557	33.9323	-0.24952	0.943368	34.0681	0.499054	0.59092	0	0.884345	0	0	0	1.69026	1	0	0	0	1.26748
2010-07-16	19:42:00	200	221	45.9527	33.9323	-0.499047	0.799859	34.0455	0.898297	1.06366	21	0.888021	0	0	0	1.86474	1	0	0	0	1.39831
2010-07-16	19:43:00	197	218	48.1087	33.8645	-0.270314	0.774534	34.0002	0.64877	0.861055	8	0.879199	0	0	0	1.93181	1	0	0	0	1.44861
2010-07-16	19:44:00	259	292	63.7926	33.7967	-0.212091	0.707	33.8871	1.16446	1.41821	16	0.869642	0	0	0	2.06858	1	0	0	0	1.55117
2010-07-16	19:45:00	236	257	56.2872	33.7742	-0.212091	0.871614	33.8645	0.948203	1.11431	0	0.88214	0	0	0	2.09045	1	0	0	0	1.56757
2010-07-16	19:46:00	166	198	83.3465	33.6389	-0.166345	0.787196	33.684	0.632135	0.911706	10	0.85788	0	0	0	2.03103	1	0	0	0	1.52301
2010-07-16	19:47:00	216	234	64.1859	33.5714	-0.137233	0.871614	33.6614	0.848392	0.877939	5	0.865231	0	0	0	1.97077	1	0	0	0	1.47782
2010-07-16	19:48:00	318	350	61.779	33.5939	-0.166345	0.80408	33.684	2.41209	2.2455	37	0.826272	0	0	0	3.09475	1	0	0	0	2.32067
2010-07-16	19:49:00	160	172	64.1859	33.5714	-0.428348	0.880055	33.6389	0.598865	0.557153	3	0.795403	0	0	0	2.055	1	0	0	0	1.54098
2010-07-16	19:50:00	251	274	80.384	33.4142	-0.291108	0.896939	33.459	1.18109	0.996123	0	0.787318	0	0	0	1.98705	1	0	0	0	1.49003
2010-07-16	19:51:00	317	348	66.939	33.4142	-0.311902	0.858951	33.4815	1.5637	1.28314	0	0.807162	0	0	0	2.04081	1	0	0	0	1.53034
2010-07-16	19:52:00	145	138	60.9513	33.4366	-0.18298	0.90538	33.5264	0.499054	0.472736	0	0.798342	0	0	0	1.89291	1	0	0	0	1.41944
2010-07-16	19:53:00	74	71	58.8473	33.459	-0.740257	0.685896	33.5489	0.232892	0.219485	0	0.802752	0	0	0	1.69978	1	0	0	0	1.27461
2010-07-16	19:54:00	252	238	49.5584	33.4815	-0.232885	0.90116	33.5939	1.08128	0.928589	6	0.797607	0	0	0	1.73925	1	0	0	0	1.30421
2010-07-16	19:55:00	207	185	46.2349	33.5264	-0.170503	0.846288	33.6614	0.682041	0.607804	0	0.785114	0	0	0	1.78514	1	0	0	0	1.33863
2010-07-16	19:56:00	258	271	48.6314	33.5264	-0.108122	0.913822	33.6389	1.11455	1.04677	0	0.792463	0	0	0	1.90858	1	0	0	0	1.43118
2010-07-16	19:57:00	260	255	35.0904	33.5939	-0.170503	0.960252	33.7516	0.748581	0.759755	0	0.777765	0	0	0	1.9122	1	0	0	0	1.4339
2010-07-16	19:58:00	229	249	36.8529	33.6389	-0.245361	0.926485	33.7742	0.665405	0.607804	0	0.760128	0	0	0	1.84501	1	0	0	0	1.38352
2010-07-16	19:59:00	87	91	36.8341	33.6614	-0.133074	0.968693	33.7967	0.299432	0.303902	0	0.760128	0	0	0	1.72767	1	0	0	0	1.29553
2010-07-16	20:00:00	120	167	38.3356	33.6614	-0.153868	0.972914	33.7967	0.316068	0.455853	0	0.760863	0	0	0	1.68606	1	0	0	0	1.26432
2010-07-16	20:01:00	153	176	44.0569	33.6389	-0.133074	0.977135	33.7516	0.465784	0.523387	3	0.756454	0	0	0	1.66659	1	0	0	0	1.24973
2010-07-16	20:02:00	161	199	48.5731	33.6164	-0.195456	0.968693	33.729	0.432514	0.557153	0	0.756454	0	0	0	1.70881	1	0	0	0	1.28139
2010-07-16	20:03:00	186	201	48.5877	33.5939	-0.18298	0.960252	33.7065	0.532324	0.725988	3	0.766007	0	0	0	1.78045	1	0	0	0	1.3351
2010-07-16	20:04:00	260	241	54.2973	33.5714	-0.195456	0.939147	33.6614	0.665405	0.675337	0	0.771886	0	0	0	1.81066	1	0	0	0	1.35776
2010-07-16	20:05:00	266	299	48.3319	33.5264	-0.0540574	0.930706	33.6389	1.14782	0.877939	3	0.75131	0	0	0	1.87323	1	0	0	0	1.40468
2010-07-16	20:06:00	276	268	51.3137	33.5489	-0.195456	0.926485	33.6614	1.04801	0.810405	3	0.729267	0	0	0	1.89698	1	0	0	0	1.42249
2010-07-16	20:07:00	296	314	50.1152	33.5489	-0.224568	0.918043	33.6614	1.26427	1.24937	13	0.725594	0	0	0	2.00798	1	0	0	0	1.50573
2010-07-16	20:08:00	220	228	45.9353	33.5264	-0.174662	0.960252	33.6614	0.698676	0.725988	0	0.766742	0	0	0	1.95702	1	0	0	0	1.46751
2010-07-16	20:09:00	213	251	64.5214	33.4815	-0.195456	0.956031	33.5714	0.815122	0.844172	6	0.767477	0	0	0	1.92439	1	0	0	0	1.44304
2010-07-16	20:10:00	164	195	51.953	33.4815	-0.133074	0.956031	33.5939	0.632135	0.59092	0	0.73735	0	0	0	1.84003	1	0	0	0	1.37978
2010-07-16	20:11:00	197	187	42.9558	33.504	-0.170503	0.968693	33.6389	0.432514	0.574037	0	0.741758	0	0	0	1.78096	1	0	0	0	1.33549
2010-07-16	20:12:00	288	291	38.1269	33.5489	-0.153868	0.922264	33.684	1.33081	1.30002	17	0.743962	0	0	0	1.94872	1	0	0	0	1.46129
2010-07-16	20:13:00	299	264	47.1186	33.5489	-0.0914865	0.985577	33.6614	0.964838	0.641571	0	0.70943	0	0	0	1.9118	1	0	0	0	1.4336
2010-07-16	20:14:00	264	256	54.0355	33.504	-0.270314	0.960252	33.5939	0.831757	0.725988	0	0.693268	0	0	0	1.8721	1	0	0	0	1.40383
2010-07-16	20:15:00	294	292	52.2523	33.4815	-0.24952	0.896939	33.5939	1.06465	0.810405	0	0.695472	0	0	0	1.87103	1	0	0	0	1.40303
2010-07-16	20:16:00	226	244	47.7327	33.5264	-0.103963	0.972914	33.6389	0.58223	0.48962	0	0.701349	0	0	0	1.78952	1	0	0	0	1.34191
2010-07-16	20:17:00	232	228	61.5294	33.4815	-0.286949	0.913822	33.5489	0.665405	0.574037	0	0.690329	0	0	0	1.75206	1	0	0	0	1.31382
2010-07-16	20:18:00	296	294	60.6523	33.4366	-0.187138	0.918043	33.5264	1.24764	1.38444	19	0.713838	0	0	0	1.95546	1	0	0	0	1.46634
2010-07-16	20:19:00	240	276	51.6671	33.459	-0.228726	0.934926	33.5489	0.698676	0.692221	0	0.732206	0	0	0	1.93819	1	0	0	0	1.45339
2010-07-16	20:20:00	207	202	57.3515	33.459	-0.203774	0.95181	33.5489	0.482419	0.523387	0	0.721185	0	0	0	1.82746	1	0	0	0	1.37036
2010-07-16	20:21:00	122	121	40.5596	33.504	-0.266155	0.896939	33.6389	0.349338	0.371436	0	0.712369	0	0	0	1.73085	1	0	0	0	1.29791
2010-07-16	20:22:00	286	284	42.0404	33.5264	-0.133074	0.960252	33.6614	1.11455	0.793522	3	0.694737	0	0	0	1.753	1	0	0	0	1.31453
2010-07-16	20:23:00	258	286	49.5301	33.5264	-0.303584	0.930706	33.6614	0.881662	0.793522	0	0.660211	0	0	0	1.83603	1	0	0	0	1.37679
2010-07-16	20:24:00	264	300	53.1114	33.5489	-0.199615	0.922264	33.6614	1.01474	1.16496	3	0.683718	0	0	0	1.96995	1	0	0	0	1.47721
2010-07-16	20:25:00	133	153	54.0355	33.504	-0.740257	0.681675	33.6164	0.316068	0.354552	0	0.705022	0	0	0	1.73363	1	0	0	0	1.3
2010-07-16	20:26:00	303	209	57.3515	33.459	-0.415872	0.871614	33.5489	1.09792	0.996123	0	0.690329	0	0	0	1.86009	1	0	0	0	1.39483
2010-07-16	20:27:00	285	282	48.0909	33.4366	-0.42003	0.909601	33.5714	0.798486	1.02989	21	0.713838	0	0	0	1.94688	1	0	0	0	1.45991
2010-07-16	20:28:00	318	353	47.777	33.459	-0.582223	0.770313	33.5714	1.231	1.72211	53	0.699879	0	0	0	2.93064	1	0	0	0	2.1976
2010-07-16	20:29:00	351	340	45.0836	33.459	-0.603017	0.799859	33.5714	1.18109	1.40133	35	0.711634	0	0	0	3.08787	1	0	0	0	2.31551
2010-07-16	20:30:00	349	347	42.6728	33.4815	-0.573905	0.825184	33.5939	1.231	1.55328	60	0.708695	0	0	1	5.61196	0	1	0	0	4.20824
2010-07-16	20:31:00	375	356	44.1858	33.459	-0.623811	0.787196	33.5939	1.31418	1.65458	45	0.73441	0	0	1	5.75388	0	1	0	0	4.31467
2010-07-16	20:32:00	346	354	52.8768	33.4366	-0.565588	0.825184	33.5489	1.36408	1.70523	49	0.762333	0	0	1	5.71694	0	1	0	0	4.28696
2010-07-16	20:33:00	354	332	56.2019	33.3693	-0.486571	0.875834	33.459	1.34745	1.80653	71	0.800547	0	0	1	5.89622	0	1	0	0	4.4214
2010-07-16	20:34:00	349	314	70.2468	33.3469	-0.415872	0.892718	33.4142	1.33081	1.68834	46	0.807162	0	0	1	5.65742	0	1	0	0	4.24233
2010-07-16	20:35:00	344	310	66.7046	33.2349	-0.38676	0.909601	33.3245	1.29754	1.80653	69	0.815247	0	0	1	5.77384	0	1	0	0	4.32964
2010-07-16	20:36:00	335	353	58.0385	33.2797	-0.374284	0.880055	33.3693	1.5637	2.43121	60	0.86229	0	0	1	5.97013	0	1	0	0	4.47683
2010-07-16	20:37:00	273	322	66.3904	33.2797	-0.253679	0.909601	33.3469	1.231	2.6507	89	0.891697	0	0	1	5.62955	0	1	0	0	4.22144
2010-07-16	20:38:00	290	340	63.417	33.2573	-0.316061	0.90116	33.3469	1.26427	2.29615	62	0.935814	0	0	1	6.25055	0	1	0	0	4.68711
2010-07-16	20:39:00	282	338	60.4351	33.2573	-0.224568	0.896939	33.3469	1.28091	1.26626	12	0.985823	0	0	0	2.40887	1	0	0	0	1.80634
2010-07-16	20:40:00	305	270	57.4306	33.3021	-0.266155	0.939147	33.3917	0.731946	0.523387	0	0.999797	0	0	0	2.02103	1	0	0	0	1.51551
2010-07-16	20:41:00	336	397	72.9627	33.2349	-0.18298	0.896939	33.2797	2.62835	2.39745	7	1.05497	0	0	0	3.07663	1	0	0	0	2.30708
2010-07-16	20:42:00	299	294	59.2633	33.2125	-0.21625	0.939147	33.3021	1.06465	0.759755	0	1.03952	0	0	0	2.10532	1	0	0	0	1.57872
2010-07-16	20:43:00	233	287	58.0603	33.2349	-0.21625	0.934926	33.3245	0.865027	0.793522	0	0.974055	0	0	0	1.98343	1	0	0	0	1.48732
2010-07-16	20:44:00	273	304	61.0513	33.2125	-0.207932	0.90538	33.3021	1.38072	1.38444	11	0.98141	0	0	0	2.04547	1	0	0	0	1.53384
2010-07-17	19:02:00	241	254	10.218	34.2725	-0.303584	0.909601	34.4775	1.29754	1.09742	6	1.62136	0	0	1	5.63305	0	1	0	0	4.22406
2010-07-17	19:03:00	230	202	19.7042	34.2043	-0.407554	0.829405	34.3863	0.914932	0.709104	6	2.43861	0	0	1	5.29858	0	1	0	0	3.97325
2010-07-17	19:04:00	168	123	17.333	34.1589	-0.532318	0.75765	34.3407	0.548959	0.388319	0	2.77915	0	0	0	3.4291	1	0	0	0	2.57138
2010-07-17	19:05:00	138	92	22.5067	34.1362	-0.270314	0.943368	34.318	0.349338	0.253252	0	3.11014	0	0	0	1.71286	1	0	0	0	1.28443
2010-07-17	19:06:00	144	105	29.8155	34.0908	-0.440824	0.812522	34.2497	0.499054	0.388319	0	3.33259	0	0	0	2.49268	1	0	0	0	1.86919
2010-07-17	19:07:00	221	156	26.5119	34.0681	-0.21625	0.968693	34.2497	0.881662	0.658454	0	3.43617	0	0	0	3.63103	1	0	0	0	2.7228
2010-07-17	19:08:00	318	303	20.7157	34.1135	-0.328537	0.842067	34.2952	1.81323	1.18184	4	3.62201	0	0	0	2.36105	1	0	0	0	1.77048
2010-07-17	19:09:00	164	119	16.2028	34.0908	-0.124757	0.968693	34.2725	0.6155	0.557153	0	2.5369	0	0	0	1.87743	1	0	0	0	1.40783
2010-07-17	19:10:00	236	238	20.1617	34.0681	-0.178821	0.947589	34.2497	0.998108	0.911706	3	2.03711	0	0	0	1.92247	1	0	0	0	1.4416
2010-07-17	19:11:00	248	206	22.3034	34.0455	-0.158027	0.943368	34.227	0.848392	0.557153	0	1.95413	0	0	0	1.82787	1	0	0	0	1.37067
2010-07-17	19:12:00	236	188	24.1171	34.0455	-0.153868	0.968693	34.2043	0.58223	0.405202	0	1.86333	0	0	0	1.43213	1	0	0	0	1.07391
2010-07-17	19:13:00	257	205	23.5125	34.0455	-0.149709	0.943368	34.2043	0.765216	0.54027	0	1.7733	0	0	0	1.69619	1	0	0	0	1.27192
2010-07-17	19:14:00	206	180	30.4858	34.0228	-0.137233	0.947589	34.1816	0.748581	0.675337	3	1.78732	0	0	0	1.75015	1	0	0	0	1.31239
2010-07-17	19:15:00	198	129	40.1875	33.9775	-0.607176	0.732325	34.1135	0.831757	0.54027	3	1.97702	0	0	0	1.95418	1	0	0	0	1.46538
2010-07-17	19:16:00	70	9	35.6804	33.9549	-0.573905	0.825184	34.1135	0.182986	0.101301	0	2.32115	0	0	0	1.62573	1	0	0	0	1.21909
2010-07-17	19:17:00	135	44	33.2666	33.9549	-0.544794	0.837847	34.1135	0.382608	0.185718	0	2.29436	0	0	0	1.52137	1	0	0	0	1.14083
2010-07-17	19:18:00	221	172	32.9648	33.9549	-0.428348	0.812522	34.0908	0.682041	0.506503	0	2.78265	0	0	0	1.4002	1	0	0	0	1.04997
2010-07-17	19:19:00	194	164	34.5137	33.9097	0.224581	0.934926	34.0455	0.6155	0.574037	3	3.14772	0	0	0	1.73374	1	0	0	0	1.30008
2010-07-17	19:20:00	204	190	43.6246	33.8193	-0.141392	0.985577	33.9549	0.6155	0.709104	7	3.2119	0	0	0	2.00928	1	0	0	0	1.5067
2010-07-17	19:21:00	267	239	39.4287	33.7967	-0.261997	0.871614	33.9323	1.11455	0.894822	8	3.2826	0	0	0	2.25417	1	0	0	0	1.69033
2010-07-17	19:22:00	205	170	47.5827	33.7516	-0.286949	0.934926	33.8645	0.6155	0.523387	0	3.29612	0	0	0	2.12266	1	0	0	0	1.59172
2010-07-17	19:23:00	197	182	39.4649	33.7516	-0.207932	0.977135	33.8871	0.598865	0.59092	7	3.45068	0	0	0	2.01537	1	0	0	0	1.51127
2010-07-17	19:24:00	239	226	34.6334	33.7742	-0.32022	0.80408	33.9097	1.04801	1.04677	14	3.60636	0	0	0	2.27578	1	0	0	0	1.70654
2010-07-17	19:25:00	258	227	32.2264	33.7742	-0.332696	0.884276	33.9323	1.43062	1.50263	34	3.80706	0	0	0	2.78568	1	0	0	0	2.0889
2010-07-17	19:26:00	178	173	39.4468	33.7742	-0.166345	0.972914	33.9097	0.731946	0.844172	12	4.08872	0	0	0	2.68998	1	0	0	0	2.01714
2010-07-17	19:27:00	219	215	42.1882	33.729	0.0623885	0.939147	33.8645	1.34745	1.30002	27	4.31396	0	0	0	2.78377	1	0	0	0	2.08747
2010-07-17	19:28:00	268	247	44.0243	33.684	0.357662	0.922264	33.8193	2.16257	1.84029	35	4.62134	0	0	0	3.20585	1	0	0	0	2.40397
2010-07-17	19:29:00	263	237	27.5009	33.684	0.311916	0.930706	33.8419	2.21247	1.70523	39	5.07301	0	0	0	3.39634	1	0	0	0	2.54682
2010-07-17	19:30:00	238	193	23.2222	33.7516	0.224581	0.934926	33.9097	0.948203	0.675337	6	5.72331	0	0	0	2.84494	1	0	0	0	2.13334
2010-07-17	19:31:00	230	229	29.8192	33.7742	-0.162186	0.909601	33.9323	1.31418	1.24937	16	6.28759	0	0	0	2.74649	1	0	0	0	2.05951
2010-07-17	19:32:00	243	190	30.1201	33.7742	-0.153868	0.985577	33.9323	1.26427	1.38444	0	6.39321	0	0	0	2.90143	1	0	0	0	2.1757
2010-07-17	19:33:00	201	176	10.1385	33.8645	-0.199615	0.95181	34.0681	0.964838	0.979239	11	6.02418	0	0	0	2.79886	1	0	0	0	2.09878
2010-07-17	19:34:00	164	105	10.2672	34.0002	-0.137233	0.989798	34.2043	0.382608	0.405202	0	5.77915	0	0	0	1.58872	1	0	0	0	1.19134
2010-07-17	19:35:00	169	107	9.60416	34.0455	-0.103963	0.960252	34.2497	0.449149	0.405202	0	5.80175	0	0	0	1.47236	1	0	0	0	1.10408
2010-07-17	19:36:00	248	195	18.6756	34.0455	-0.0873277	0.981356	34.227	0.781851	0.810405	10	5.80175	0	0	0	2.00563	1	0	0	0	1.50397
2010-07-17	19:37:00	284	246	11.39	34.0681	-0.336855	0.80408	34.2725	1.24764	0.996123	0	5.89366	0	0	0	2.31977	1	0	0	0	1.73953
2010-07-17	19:38:00	266	237	14.3596	34.1135	-0.278632	0.909601	34.318	1.13119	1.04677	7	5.96425	0	0	0	2.53418	1	0	0	0	1.90031
2010-07-17	19:39:00	262	319	18.0183	34.0908	-0.332696	0.922264	34.2952	1.31418	1.72211	43	5.8131	0	0	0	2.95037	1	0	0	0	2.2124
2010-07-17	19:40:00	272	308	-5.80287	34.227	-0.374284	0.909601	34.4547	1.49716	1.80653	58	5.72331	0	0	0	3.24681	1	0	0	0	2.43469
2010-07-17	19:41:00	186	186	20.8909	34.227	-0.170503	0.968693	34.4091	0.565595	0.574037	0	5.42685	0	0	1	6.08535	0	1	0	0	4.56322
2010-07-17	19:42:00	287	344	33.4445	34.0908	-0.266155	0.909601	34.2497	1.29754	2.0429	18	5.29793	0	0	1	6.93906	0	1	0	0	5.20339
2010-07-17	19:43:00	271	291	33.2045	34.0228	-0.0249459	0.947589	34.1816	2.41209	2.32991	70	5.31742	0	0	1	7.20459	0	1	0	0	5.40251
2010-07-17	19:44:00	292	330	49.2985	33.8871	0.311916	0.939147	34.0228	4.42495	2.63382	82	5.28822	0	0	1	7.71089	0	1	0	0	5.78217
2010-07-17	19:45:00	256	296	62.0289	33.7065	0.341027	0.930706	33.7967	3.52665	2.36368	61	5.24015	0	0	1	7.80935	0	1	0	0	5.856
2010-07-17	19:46:00	241	240	10.8553	33.7742	0.341027	0.926485	33.9775	2.34555	1.51951	44	5.22113	0	0	1	7.48939	0	1	0	0	5.61607
2010-07-17	19:47:00	145	118	-10.4737	34.1135	0.328551	0.930706	34.3635	0.682041	0.523387	11	5.14618	0	0	1	5.62963	0	1	0	0	4.2215
2010-07-17	19:48:00	97	58	10.6977	34.1362	0.286963	0.947589	34.3407	0.316068	0.236368	0	4.96648	0	0	0	1.73363	1	0	0	0	1.3
2010-07-17	19:49:00	127	87	23.1613	34.0908	0.282804	0.95181	34.2725	0.432514	0.354552	3	4.889	0	0	0	1.73363	1	0	0	0	1.3
2010-07-17	19:50:00	188	181	31.3921	34.0228	0.0873412	0.943368	34.1816	0.781851	0.776638	10	4.83845	0	0	0	1.81348	1	0	0	0	1.35988
2010-07-17	19:51:00	198	213	37.4906	33.9549	-0.245361	0.922264	34.0908	1.09792	1.06366	13	4.73186	0	0	0	2.28611	1	0	0	0	1.71429
2010-07-17	19:52:00	175	145	36.9257	33.9097	-0.232885	0.918043	34.0455	0.515689	0.472736	0	4.62909	0	0	0	2.13932	1	0	0	0	1.60421
2010-07-17	19:53:00	180	194	41.1815	33.8645	-0.174662	0.956031	34.0002	0.58223	0.59092	3	4.47065	0	0	0	2.0002	1	0	0	0	1.49989
2010-07-17	19:54:00	193	165	44.5438	33.7967	-0.212091	0.943368	33.9323	0.748581	0.658454	4	4.34878	0	0	0	2.00593	1	0	0	0	1.50419
2010-07-17	19:55:00	243	219	42.4718	33.7516	-0.361807	0.740767	33.8871	1.14782	0.996123	9	4.30705	0	0	0	2.2733	1	0	0	0	1.70468
2010-07-17	19:56:00	253	266	38.5811	33.729	-0.207932	0.943368	33.8871	0.914932	0.759755	4	4.28643	0	0	0	2.32333	1	0	0	0	1.7422
2010-07-17	19:57:00	289	207	49.4299	33.684	-0.274473	0.956031	33.7967	0.665405	0.405202	0	4.11422	0	0	0	1.52863	1	0	0	0	1.14627
2010-07-17	19:58:00	284	270	45.2732	33.6164	-0.241203	0.939147	33.7516	1.44726	1.51951	30	4.02606	0	0	1	5.42976	0	1	0	0	4.07162
2010-07-17	19:59:00	296	321	43.7731	33.6164	-0.257838	0.95181	33.729	2.37882	2.56628	83	4.01372	0	0	1	5.99066	0	1	0	0	4.49222
2010-07-17	20:00:00	284	272	51.5998	33.5714	-0.228726	0.956031	33.684	2.1792	2.41433	74	3.8935	0	0	1	6.87845	0	1	0	0	5.15794
2010-07-17	20:01:00	299	282	25.7886	33.5939	-0.24952	0.95181	33.7516	2.07939	2.27926	73	3.73458	0	0	1	7.30005	0	1	0	0	5.47409
2010-07-17	20:02:00	209	192	-1.55873	33.8193	-0.116439	0.934926	34.0681	1.231	1.19872	29	3.76776	0	0	1	6.50345	0	1	0	0	4.87675
2010-07-17	20:03:00	233	226	15.814	33.9097	0.12477	0.867393	34.0908	1.11455	0.911706	6	3.68567	0	0	0	2.89645	1	0	0	0	2.17197
2010-07-17	20:04:00	129	103	22.1737	33.8871	-0.141392	0.989798	34.0681	0.382608	0.388319	0	3.61157	0	0	0	1.73363	1	0	0	0	1.3
2010-07-17	20:05:00	146	136	31.2606	33.8419	-0.133074	0.985577	34.0002	0.548959	0.59092	3	3.6325	0	0	0	1.95646	1	0	0	0	1.4671
2010-07-17	20:06:00	243	243	9.80811	33.8871	-0.278632	0.95181	34.0908	0.964838	1.18184	32	3.59599	0	0	0	2.3096	1	0	0	0	1.7319
2010-07-17	20:07:00	264	254	-8.08601	34.1362	-0.220409	0.918043	34.3635	1.14782	1.06366	12	3.62725	0	0	0	2.54193	1	0	0	0	1.90612
2010-07-17	20:08:00	272	265	15.2402	34.1362	-0.241203	0.956031	34.3407	1.13119	0.675337	3	3.58052	0	0	0	2.37646	1	0	0	0	1.78204
2010-07-17	20:09:00	305	260	51.6525	33.9775	-0.224568	0.943368	34.0908	1.26427	0.793522	6	3.47017	0	0	0	2.29551	1	0	0	0	1.72133
2010-07-17	20:10:00	283	272	52.9266	33.8645	-0.195456	0.956031	33.9549	1.19773	0.624687	0	3.44583	0	0	0	2.1799	1	0	0	0	1.63464
2010-07-17	20:11:00	313	280	41.8532	33.7742	-0.32022	0.918043	33.9097	1.19773	0.793522	0	3.40268	0	0	0	2.24318	1	0	0	0	1.6821
2010-07-17	20:12:00	253	239	41.2516	33.7742	-0.232885	0.960252	33.9097	0.981473	1.04677	13	3.36502	0	0	0	2.46313	1	0	0	0	1.84703
2010-07-17	20:13:00	296	298	38.8817	33.729	-0.365966	0.896939	33.8871	1.13119	0.861055	3	3.30518	0	0	0	2.50934	1	0	0	0	1.88168
2010-07-17	20:14:00	217	186	10.7986	33.8193	-0.187138	0.964472	34.0228	0.765216	0.776638	7	3.2916	0	0	0	2.4177	1	0	0	0	1.81297
2010-07-17	20:15:00	251	203	0.627427	33.9775	-0.187138	0.977135	34.2043	1.16446	1.57016	45	3.22936	0	0	0	2.78875	1	0	0	0	2.0912
2010-07-17	20:16:00	204	201	1.34001	34.1135	-0.174662	0.972914	34.3407	1.03138	1.31691	24	3.22498	0	0	0	2.96295	1	0	0	0	2.22183
2010-07-17	20:17:00	147	121	-2.96857	34.1589	-0.120598	0.972914	34.3863	0.532324	0.506503	3	3.19459	0	0	0	2.46824	1	0	0	0	1.85086
2010-07-17	20:18:00	198	183	1.27479	34.1589	0.270328	0.930706	34.3863	1.31418	1.21561	28	3.17315	0	0	0	2.49957	1	0	0	0	1.87435
2010-07-17	20:19:00	170	147	12.4862	34.1589	-0.062375	0.972914	34.3635	0.665405	0.54027	4	3.14772	0	0	0	2.22403	1	0	0	0	1.66773
2010-07-17	20:20:00	154	128	-17.3378	34.227	-0.124757	0.985577	34.5003	0.6155	0.59092	6	3.0773	0	0	0	2.03172	1	0	0	0	1.52353
2010-07-17	20:21:00	180	152	7.15165	34.2952	-0.141392	0.981356	34.5231	0.798486	0.675337	0	3.08137	0	0	0	2.00805	1	0	0	0	1.50578
2010-07-17	20:22:00	155	164	38.8681	34.1135	-0.162186	0.981356	34.2497	0.64877	0.641571	0	3.0773	0	0	0	2.0167	1	0	0	0	1.51226
2010-07-17	20:23:00	72	48	50.7762	33.9323	-0.11228	0.985577	34.0455	0.216257	0.202601	0	3.02504	0	0	0	1.73363	1	0	0	0	1.3
2010-07-17	20:24:00	112	79	48.4398	33.8193	0.0415946	0.968693	33.9323	0.299432	0.270135	0	2.92068	0	0	0	1.64058	1	0	0	0	1.23023
2010-07-17	20:25:00	197	214	54.234	33.684	0.0415946	0.95181	33.7967	1.16446	1.16496	18	2.81802	0	0	0	1.95171	1	0	0	0	1.46353
2010-07-17	20:26:00	177	140	63.287	33.5714	-0.212091	0.968693	33.6614	0.499054	0.371436	3	2.78265	0	0	0	1.44181	1	0	0	0	1.08117
2010-07-17	20:27:00	203	206	62.7262	33.4815	-0.245361	0.846288	33.5714	0.914932	0.979239	11	2.724	0	0	0	2.17724	1	0	0	0	1.63265
2010-07-17	20:28:00	216	212	75.012	33.3917	-0.162186	0.977135	33.4366	0.881662	0.861055	12	2.68036	0	0	0	2.30048	1	0	0	0	1.72506
2010-07-17	20:29:00	186	163	65.7856	33.3021	-0.207932	0.922264	33.3917	0.781851	0.861055	17	2.63127	0	0	0	2.37291	1	0	0	0	1.77937
2010-07-17	20:30:00	238	227	69.0888	33.2349	-0.166345	0.977135	33.3021	0.948203	0.759755	4	2.56158	0	0	0	2.12576	1	0	0	0	1.59405
2010-07-17	20:31:00	286	315	55.985	33.2125	-0.266155	0.926485	33.3245	1.41399	1.30002	18	2.49453	0	0	0	2.57691	1	0	0	0	1.93235
2010-07-17	20:32:00	284	252	58.3693	33.2125	-0.187138	0.968693	33.3021	0.848392	0.48962	0	2.43861	0	0	0	1.96042	1	0	0	0	1.47006
2010-07-17	20:33:00	308	283	70.9093	33.1231	-0.274473	0.930706	33.1902	1.06465	0.827288	0	2.38166	0	0	0	2.18614	1	0	0	0	1.63932
2010-07-17	20:34:00	99	83	71.523	33.0561	-0.158027	0.985577	33.1231	0.382608	0.405202	3	2.33471	0	0	0	1.73363	1	0	0	0	1.3
2010-07-17	20:35:00	215	237	64.4069	33.0115	-0.237044	0.922264	33.0784	0.898297	1.08054	14	2.26538	0	0	0	2.22176	1	0	0	0	1.66603
2010-07-17	20:36:00	259	287	59.0697	32.9892	-0.124757	0.960252	33.1008	1.58034	1.38444	17	2.25757	0	0	0	2.66532	1	0	0	0	1.99865
2010-07-17	20:37:00	304	274	66.8064	32.9446	-0.0956452	0.977135	33.0338	1.38072	0.810405	4	2.14227	0	0	0	2.6052	1	0	0	0	1.95357
2010-07-17	20:38:00	282	256	64.1442	32.9224	-0.178821	0.977135	32.9892	1.16446	0.658454	0	2.076	0	0	0	2.26393	1	0	0	0	1.69765
2010-07-17	20:39:00	306	269	62.6789	32.8778	-0.0582162	0.964472	32.9669	1.16446	0.810405	0	2.03937	0	0	0	2.22627	1	0	0	0	1.66942
2010-07-17	20:40:00	229	234	57.3525	32.8556	-0.24952	0.943368	32.9669	0.881662	0.692221	0	2.03035	0	0	0	1.97106	1	0	0	0	1.47804
2010-07-17	20:41:00	209	217	57.3525	32.8556	-0.212091	0.960252	32.9446	1.09792	1.13119	23	2.08297	0	0	0	2.44583	1	0	0	0	1.83406
2010-07-17	20:42:00	318	324	48.4581	32.8556	-0.158027	0.956031	32.9892	1.5138	0.894822	5	2.04617	0	0	0	2.48849	1	0	0	0	1.86604
2010-07-17	20:43:00	312	303	49.6442	32.8556	-0.241203	0.943368	32.9892	1.54707	0.861055	0	1.92017	0	0	0	2.44706	1	0	0	0	1.83498
2010-07-17	20:44:00	272	251	56.1779	32.8333	-0.232885	0.960252	32.9446	1.04801	0.607804	0	1.86111	0	0	0	2.10706	1	0	0	0	1.58002
2010-07-17	20:45:00	270	243	54.1151	32.8111	-0.212091	0.947589	32.9001	0.914932	0.725988	7	1.87071	0	0	0	2.0954	1	0	0	0	1.57128
2010-07-17	20:46:00	219	175	59.7536	32.7889	0.182993	0.934926	32.8778	0.715311	0.54027	0	1.86407	0	0	0	1.79389	1	0	0	0	1.34518
2010-07-17	20:47:00	359	343	67.481	32.7	-0.0790101	0.960252	32.7666	1.5637	1.16496	3	1.83455	0	0	0	2.35299	1	0	0	0	1.76444
2010-07-17	20:48:00	313	315	53.8777	32.7	-0.228726	0.939147	32.7889	1.69678	1.13119	0	1.82421	0	0	0	2.6076	1	0	0	0	1.95536
2010-07-17	20:49:00	326	298	59.2015	32.7	-0.21625	0.943368	32.7889	1.33081	1.26626	7	1.79691	0	0	0	2.79439	1	0	0	0	2.09543
2010-07-17	20:50:00	329	327	59.507	32.6778	-0.291108	0.922264	32.7666	1.21436	0.793522	0	1.74305	0	0	0	2.57897	1	0	0	0	1.93389
2010-07-17	20:51:00	283	274	58.3347	32.6556	-0.24952	0.95181	32.7666	1.11455	0.979239	9	1.74379	0	0	0	2.51914	1	0	0	0	1.88903
2010-07-17	20:52:00	253	229	59.2312	32.6334	-0.149709	0.934926	32.7222	1.09792	1.14807	22	1.71797	0	0	0	2.62638	1	0	0	0	1.96945
2010-07-17	20:53:00	190	189	60.4225	32.6113	-0.141392	0.972914	32.7	0.831757	0.894822	19	1.71428	0	0	0	2.57615	1	0	0	0	1.93178
2010-07-17	20:54:00	168	168	59.2509	32.5891	-0.149709	0.981356	32.6778	0.682041	0.759755	5	1.70248	0	0	0	2.01696	1	0	0	0	1.51246
2010-07-17	20:55:00	224	209	55.7186	32.5669	-0.212091	0.934926	32.6778	0.964838	0.742871	6	1.66487	0	0	0	2.19169	1	0	0	0	1.64348
2010-07-17	20:56:00	309	297	49.8141	32.5669	-0.278632	0.888497	32.7	1.41399	0.844172	0	1.64053	0	0	0	2.30243	1	0	0	0	1.72653
2010-07-17	20:57:00	299	287	46.5382	32.6113	-0.274473	0.95181	32.7222	1.28091	0.827288	7	1.67667	0	0	0	2.32575	1	0	0	0	1.74401
2010-07-17	20:58:00	278	284	49.7883	32.6113	-0.253679	0.922264	32.7222	1.06465	0.844172	0	1.66339	0	0	0	2.31695	1	0	0	0	1.73741
2010-07-17	20:59:00	182	141	48.0156	32.6113	-0.187138	0.918043	32.7222	0.64877	0.455853	4	1.63242	0	0	0	1.81833	1	0	0	0	1.36351
2010-07-17	21:00:00	266	262	50.0838	32.6113	-0.120598	0.972914	32.7222	1.11455	1.08054	14	1.61546	0	0	0	2.27088	1	0	0	0	1.70287
2010-07-17	21:01:00	271	236	64.2862	32.5448	-0.237044	0.926485	32.6334	0.748581	0.48962	0	1.55943	0	0	0	1.83076	1	0	0	0	1.37284
2010-07-17	21:02:00	213	200	60.1746	32.5005	-0.399236	0.732325	32.5891	0.781851	0.455853	0	1.61988	0	0	0	1.72979	1	0	0	0	1.29712
2010-07-17	21:03:00	186	167	54.288	32.4784	-0.378443	0.825184	32.5669	0.532324	0.422086	0	1.6597	0	0	0	1.66424	1	0	0	0	1.24797
2010-07-17	21:04:00	138	126	62.5594	32.4341	-0.158027	0.960252	32.5226	0.449149	0.438969	3	1.59113	0	0	0	1.64589	1	0	0	0	1.2342
2010-07-17	21:05:00	216	194	63.4597	32.3899	-0.166345	0.892718	32.4784	0.998108	0.894822	14	1.5985	0	0	0	2.03915	1	0	0	0	1.5291
2010-07-17	21:06:00	211	199	63.4597	32.3899	-0.598858	0.694337	32.4562	0.815122	0.624687	0	1.54247	0	0	0	1.81486	1	0	0	0	1.36091
2010-07-17	21:07:00	176	91	64.0565	32.3678	-0.0207871	0.922264	32.4341	0.64877	0.455853	3	1.53952	0	0	0	1.7529	1	0	0	0	1.31445
2010-07-17	21:08:00	191	185	66.7192	32.3236	0.203787	0.913822	32.3899	0.848392	0.725988	8	1.54026	0	0	0	1.92997	1	0	0	0	1.44723
2010-07-17	21:09:00	255	216	58.4944	32.3016	-0.253679	0.846288	32.3899	0.931568	0.641571	3	1.54026	0	0	0	1.8442	1	0	0	0	1.38291
2010-07-17	21:10:00	280	238	50.2354	32.3457	-0.174662	0.947589	32.4562	1.08128	0.624687	0	1.48498	0	0	0	1.97955	1	0	0	0	1.4844
2010-07-17	21:11:00	289	274	46.9708	32.3899	-0.220409	0.90116	32.5226	1.26427	0.793522	3	1.46509	0	0	0	2.16725	1	0	0	0	1.62516
2010-07-17	21:12:00	322	315	49.6087	32.412	-0.245361	0.909601	32.5448	1.53043	1.04677	9	1.4673	0	0	0	2.41621	1	0	0	0	1.81185
2010-07-17	21:13:00	288	270	48.7119	32.4341	-0.191297	0.884276	32.5448	1.06465	0.692221	0	1.52183	0	0	0	2.27951	1	0	0	0	1.70934
2010-07-17	21:14:00	301	274	50.7623	32.4562	-0.224568	0.947589	32.5669	1.06465	0.675337	0	1.67519	0	0	0	2.13188	1	0	0	0	1.59864
2010-07-17	21:15:00	200	236	56.9622	32.4341	-0.241203	0.95181	32.5226	0.831757	0.759755	5	2.24721	0	0	0	2.00567	1	0	0	0	1.50399
2010-07-17	21:16:00	266	261	55.2055	32.412	-0.324378	0.833626	32.5226	1.26427	0.996123	4	2.35113	0	0	0	2.37295	1	0	0	0	1.7794
2010-07-17	21:17:00	242	270	47.8278	32.4341	-0.232885	0.934926	32.5448	1.11455	1.26626	15	2.34564	0	0	0	2.66408	1	0	0	0	1.99771
2010-07-17	21:18:00	243	271	46.649	32.4341	-0.174662	0.956031	32.5669	0.981473	0.894822	6	2.35389	0	0	0	2.60293	1	0	0	0	1.95186
2010-07-17	21:19:00	267	254	48.4172	32.4341	-0.11228	0.943368	32.5448	0.931568	0.675337	0	2.35941	0	0	0	2.16474	1	0	0	0	1.62328
2010-07-17	21:20:00	281	284	46.3543	32.4341	-0.220409	0.90116	32.5669	1.36408	0.776638	0	2.34017	0	0	0	2.25906	1	0	0	0	1.694
2010-07-17	21:21:00	311	273	55.2055	32.412	-0.237044	0.913822	32.5226	1.09792	0.675337	0	2.28641	0	0	0	2.10824	1	0	0	0	1.58091
2010-07-17	21:22:00	297	305	55.5108	32.3899	-0.349331	0.85473	32.4784	1.5637	1.33379	8	2.39855	0	0	0	2.54326	1	0	0	0	1.90712
2010-07-17	21:23:00	278	272	56.9933	32.3678	-0.116439	0.888497	32.4784	1.13119	0.759755	3	2.45608	0	0	0	2.45437	1	0	0	0	1.84046
2010-07-17	21:24:00	292	277	52.578	32.3678	-0.18298	0.871614	32.4784	1.24764	0.658454	0	2.37607	0	0	0	2.26205	1	0	0	0	1.69624
2010-07-17	21:25:00	319	264	52.578	32.3678	-0.162186	0.934926	32.4784	1.11455	0.861055	0	2.35113	0	0	0	2.25906	1	0	0	0	1.694
2010-07-17	21:26:00	264	256	52.2836	32.3678	-0.207932	0.972914	32.4784	0.948203	0.962356	3	2.39855	0	0	0	2.3481	1	0	0	0	1.76077
2010-07-17	21:27:00	249	221	55.5216	32.3678	-0.166345	0.968693	32.4562	0.748581	0.827288	13	2.37886	0	0	0	2.3992	1	0	0	0	1.79909
2010-07-17	21:28:00	223	211	57.0139	32.3236	-0.21625	0.956031	32.412	0.698676	0.607804	0	2.3705	0	0	0	1.88145	1	0	0	0	1.41085
2010-07-17	21:29:00	205	151	50.542	32.3236	-0.220409	0.926485	32.4341	0.731946	0.574037	0	2.34839	0	0	0	1.81228	1	0	0	0	1.35898
2010-07-17	21:30:00	158	157	51.4246	32.3236	-0.21625	0.972914	32.4341	0.482419	0.624687	7	2.39572	0	0	0	1.7921	1	0	0	0	1.34384
2010-07-17	21:31:00	223	227	52.013	32.3236	-0.241203	0.947589	32.4341	0.815122	0.945472	12	2.33199	0	0	0	2.234	1	0	0	0	1.67521
2010-07-17	21:32:00	180	162	60.5617	32.2795	-0.224568	0.934926	32.3899	0.765216	0.641571	5	2.3429	0	0	0	1.91101	1	0	0	0	1.43301
2010-07-17	21:33:00	295	253	55.5752	32.2574	-0.191297	0.934926	32.3678	1.09792	0.675337	8	2.32928	0	0	0	2.14575	1	0	0	0	1.60904
2010-07-17	21:34:00	296	259	55.5752	32.2574	-0.203774	0.930706	32.3457	1.03138	0.624687	0	2.26538	0	0	0	1.95128	1	0	0	0	1.46321
2010-07-17	21:35:00	303	282	50.5788	32.2574	-0.191297	0.918043	32.3899	1.16446	0.894822	10	2.26278	0	0	0	2.24132	1	0	0	0	1.6807
2010-07-17	21:36:00	285	264	59.3954	32.2574	-0.307743	0.711221	32.3457	1.43062	0.759755	0	2.33744	0	0	0	2.06099	1	0	0	0	1.54547
2010-07-17	21:37:00	274	271	52.9301	32.2574	-0.224568	0.943368	32.3678	1.38072	0.776638	0	2.27062	0	0	0	2.28414	1	0	0	0	1.71281
2010-07-17	21:38:00	281	275	51.1546	32.2795	-0.282791	0.892718	32.3899	1.28091	0.725988	0	2.23691	0	0	0	2.22974	1	0	0	0	1.67201
2010-07-17	21:39:00	199	139	53.5066	32.2795	-0.133074	0.994018	32.3678	0.349338	0.303902	0	2.22668	0	0	0	1.42931	1	0	0	0	1.0718
2010-07-17	21:40:00	254	282	53.2241	32.2574	-0.378443	0.80408	32.3678	1.16446	0.810405	0	2.22159	0	0	0	1.89035	1	0	0	0	1.41752
2010-07-17	21:41:00	246	224	51.7545	32.2574	-0.32022	0.888497	32.3678	0.865027	0.692221	3	2.27324	0	0	0	1.89821	1	0	0	0	1.42341
2010-07-17	21:42:00	270	246	61.4611	32.2354	-0.232885	0.871614	32.3236	1.34745	1.09742	17	2.23691	0	0	0	2.4159	1	0	0	0	1.81162
2010-07-17	21:43:00	297	309	58.2396	32.2133	-0.257838	0.922264	32.3016	1.13119	0.810405	0	2.35113	0	0	0	2.40054	1	0	0	0	1.80009
2010-07-17	21:44:00	224	196	54.9982	32.2354	-0.32022	0.888497	32.3236	1.04801	0.877939	8	2.45315	0	0	0	2.42053	1	0	0	0	1.81509
2010-07-17	21:45:00	155	101	50.2972	32.2354	-0.432507	0.618362	32.3457	0.332703	0.303902	0	2.43861	0	0	0	1.44135	1	0	0	0	1.08083
2010-07-17	21:46:00	122	102	52.9416	32.2354	-0.212091	0.871614	32.3457	0.432514	0.388319	0	2.39855	0	0	0	1.72302	1	0	0	0	1.29204
2010-07-17	21:47:00	146	73	48.2273	32.2574	-0.370125	0.782975	32.3678	0.299432	0.219485	0	2.34839	0	0	0	1.62022	1	0	0	0	1.21495
2010-07-17	21:48:00	203	177	47.6394	32.2574	-0.274473	0.732325	32.3899	0.482419	0.523387	0	2.37607	0	0	0	1.59372	1	0	0	0	1.19509
2010-07-17	21:49:00	224	231	52.3423	32.2574	-0.195456	0.960252	32.3678	0.881662	0.894822	3	2.32386	0	0	0	1.77363	1	0	0	0	1.32999
2010-07-17	21:50:00	145	142	52.9416	32.2354	-0.137233	0.956031	32.3457	0.499054	0.506503	4	2.31307	0	0	0	1.78053	1	0	0	0	1.33517
2010-07-17	21:51:00	107	99	47.6394	32.2574	0.0374358	0.981356	32.3899	0.266162	0.303902	0	2.38166	0	0	0	1.73363	1	0	0	0	1.3
2010-07-17	21:52:00	174	186	53.2354	32.2354	-0.199615	0.846288	32.3457	0.964838	0.675337	0	2.32386	0	0	0	1.69953	1	0	0	0	1.27443
2010-07-17	21:53:00	190	170	54.9982	32.2354	-0.18298	0.896939	32.3236	0.765216	0.574037	0	2.28905	0	0	0	1.7358	1	0	0	0	1.30163
2010-07-17	21:54:00	177	173	59.4236	32.1913	-0.224568	0.947589	32.2795	0.482419	0.422086	0	2.24979	0	0	0	1.69892	1	0	0	0	1.27397
2010-07-17	21:55:00	125	91	50.3217	32.1913	-0.203774	0.825184	32.3016	0.299432	0.253252	0	2.23691	0	0	0	1.66792	1	0	0	0	1.25073
2010-07-17	21:56:00	271	274	46.1832	32.2354	-0.328537	0.690117	32.3678	0.898297	0.742871	0	2.31038	0	0	0	1.6847	1	0	0	0	1.26331
2010-07-17	21:57:00	356	358	50.8848	32.2354	-0.457459	0.728104	32.3457	2.62835	1.82341	22	1.87145	0	0	0	2.02763	1	0	0	0	1.52046
2010-07-18	11:25:00	204	193	-1.58243	32.9892	-0.515682	0.774534	33.2125	0.715311	0.607804	0	1.12119	0	0	1	7.34719	0	1	0	0	5.50944
2010-07-18	11:26:00	297	385	-1.32643	33.2349	-0.307743	0.761871	33.459	1.91304	2.22861	10	1.15578	0	0	1	7.69955	0	1	0	0	5.77367
2010-07-18	11:27:00	353	491	-18.7718	33.4815	-0.469936	0.812522	33.7516	1.89641	2.66758	0	1.95191	0	0	1	8.83128	0	0	1	0	6.62232
2010-07-18	11:28:00	343	493	-16.3703	33.6614	-0.257838	0.825184	33.9323	1.33081	2.26238	0	2.37886	0	0	1	9.50192	0	0	1	0	7.12521
2010-07-18	11:29:00	394	483	-22.7502	33.8645	-0.145551	0.896939	34.1362	1.87977	3.3598	0	2.71384	0	0	1	9.74116	0	0	1	0	7.30461
2010-07-18	11:30:00	379	578	-13.0123	34.0002	-0.332696	0.770313	34.2497	2.02949	3.90007	0	2.42133	0	0	1	10.6341	0	0	1	0	7.97423
2010-07-18	11:31:00	394	623	-37.6402	34.2043	-0.382601	0.740767	34.5231	1.87977	4.05202	0	2.69702	0	0	1	10.6385	0	0	1	0	7.97748
2010-07-18	11:32:00	405	561	-23.5302	34.4547	-0.365966	0.837847	34.729	2.34555	3.42734	0	2.98186	0	0	1	9.25463	0	0	1	0	6.93977
2010-07-18	11:33:00	334	353	-41.8696	34.6145	-0.237044	0.913822	34.9585	2.32892	1.63769	7	3.35106	0	0	1	7.5645	0	1	0	0	5.6724
2010-07-18	11:34:00	241	245	-55.9461	34.8666	-0.35349	0.867393	35.2351	0.881662	0.776638	3	3.59599	0	0	1	6.15743	0	1	0	0	4.61728
2010-07-18	11:35:00	221	197	-57.0778	35.0736	-0.286949	0.918043	35.4434	0.532324	0.523387	0	3.75665	0	0	1	6.17582	0	1	0	0	4.63106
2010-07-18	11:36:00	246	278	-49.7013	35.212	-0.390919	0.85473	35.5594	1.13119	1.36756	18	3.87015	0	0	1	5.89098	0	1	0	0	4.41747
2010-07-18	11:37:00	258	296	-44.9189	35.2813	-0.316061	0.90116	35.6059	1.5637	1.50263	16	3.94089	0	0	1	5.51909	0	1	0	0	4.1386
2010-07-18	11:38:00	289	268	-40.4888	35.3739	-0.224568	0.939147	35.699	0.948203	0.574037	4	3.91117	0	0	1	5.18215	0	1	0	0	3.88595
2010-07-18	11:39:00	300	292	-42.6155	35.4898	-0.282791	0.918043	35.8156	1.06465	0.996123	9	3.85278	0	0	0	1.54427	1	0	0	0	1.158
2010-07-18	11:40:00	275	342	-46.308	35.6059	-0.316061	0.858951	35.9323	1.81323	1.48574	24	3.87597	0	0	0	1.54427	1	0	0	0	1.158
2010-07-18	11:41:00	311	339	-40.924	35.699	-0.299426	0.918043	36.0025	1.74669	1.14807	0	3.71272	0	0	0	1.54427	1	0	0	0	1.158
2010-07-18	11:42:00	295	332	-17.881	35.699	-0.237044	0.922264	35.9791	1.18109	0.962356	0	3.52969	0	0	0	1.54427	1	0	0	0	1.158
2010-07-18	11:43:00	251	259	-6.59871	35.6524	-0.341013	0.880055	35.909	0.881662	0.793522	0	3.42175	0	0	0	1.54427	1	0	0	0	1.158
2010-07-18	11:44:00	301	313	-17.7036	35.6059	-0.282791	0.842067	35.8622	1.06465	0.928589	0	3.35106	0	0	0	1.54427	1	0	0	0	1.158
2010-07-18	11:45:00	203	219	-26.5015	35.6524	-0.324378	0.918043	35.9323	0.632135	0.59092	0	3.38377	0	0	0	1.54427	1	0	0	0	1.158
2010-07-18	11:46:00	264	281	-32.8254	35.699	-0.49073	0.795638	36.0025	1.14782	1.01301	6	3.27811	0	0	0	1.54427	1	0	0	0	1.158
2010-07-18	11:47:00	286	329	-52.1238	35.8156	-0.336855	0.795638	36.1666	2.01285	1.75588	27	3.20323	0	0	0	1.54427	1	0	0	0	1.158
2010-07-18	11:48:00	264	296	-51.2279	35.9557	-0.332696	0.884276	36.3077	1.231	1.75588	44	3.13093	0	0	0	1.54427	1	0	0	0	1.158
2010-07-18	11:49:00	297	336	-10.3925	35.8622	-0.133074	0.964472	36.1432	1.49716	1.38444	24	3.00923	0	0	0	4.86274	0	1	0	0	3.64643
2010-07-18	11:50:00	302	333	-2.36146	35.7223	-0.0914865	0.977135	35.9557	1.53043	0.979239	0	2.87601	0	0	0	3.53271	1	0	0	0	2.64907
2010-07-18	11:51:00	292	303	3.03612	35.6524	-0.207932	0.947589	35.8622	1.11455	0.827288	0	2.78265	0	0	1	6.40375	0	1	0	0	4.80198
2010-07-18	11:52:00	266	313	6.9016	35.5594	-0.357649	0.918043	35.7922	2.51191	3.4611	76	2.74793	0	0	1	5.36634	0	1	0	0	4.02406
2010-07-18	11:53:00	266	329	-3.06465	35.5827	-0.345172	0.922264	35.8156	2.42873	4.01826	103	2.62482	0	0	1	5.96283	0	1	0	0	4.47135
2010-07-18	11:54:00	280	341	-16.0136	35.699	-0.291108	0.934926	35.9557	2.71153	4.00137	93	2.3705	0	0	1	6.76658	0	1	0	0	5.07406
2010-07-18	11:55:00	237	253	-26.9367	35.8622	-0.286949	0.766092	36.1666	1.21436	1.92471	56	2.23691	0	0	1	6.66637	0	1	0	0	4.99891
2010-07-18	11:56:00	234	230	-3.52833	35.8622	-0.282791	0.614141	36.1197	0.731946	1.50263	29	2.10642	0	0	1	5.89839	0	1	0	0	4.42303
2010-07-18	11:57:00	297	381	-15.1617	35.909	-0.32022	0.711221	36.1666	2.44536	4.91308	19	2.053	0	0	1	7.02125	0	1	0	0	5.26503
2010-07-18	11:58:00	307	329	-18.956	35.9323	-0.332696	0.896939	36.2136	2.89451	4.32216	117	2.07137	0	0	1	7.53017	0	1	0	0	5.64666
2010-07-18	11:59:00	303	343	-8.95664	35.9323	-0.332696	0.922264	36.1901	2.7947	4.13644	109	2.11115	0	0	1	7.938	0	1	0	0	5.95248
2010-07-18	12:00:00	276	309	1.84826	35.8156	-0.237044	0.892718	36.0494	1.74669	2.16108	46	2.07832	0	0	1	7.26623	0	1	0	0	5.44874
2010-07-18	12:01:00	282	285	-22.2064	35.8389	-0.278632	0.896939	36.1197	1.69678	1.95848	28	2.1017	0	0	0	1.54427	1	0	0	0	1.158
2010-07-18	12:02:00	271	272	-40.3822	36.0025	-0.32022	0.863172	36.3312	1.24764	1.24937	8	2.1544	0	0	0	1.54427	1	0	0	0	1.158
2010-07-18	12:03:00	284	335	-11.5415	35.9791	-0.332696	0.892718	36.2371	1.81323	2.07666	27	2.15684	0	0	0	1.54427	1	0	0	0	1.158
2010-07-18	12:04:00	267	261	-35.1111	36.0259	-0.149709	0.922264	36.3312	0.998108	0.709104	0	2.11828	0	0	0	1.54427	1	0	0	0	1.158
2010-07-18	12:05:00	302	297	-47.7396	36.1901	-0.232885	0.956031	36.5199	1.04801	1.01301	0	2.04617	0	0	0	1.54427	1	0	0	0	1.158
2010-07-18	12:06:00	331	355	-26.7873	36.2371	-0.24952	0.888497	36.5199	1.5637	1.60393	0	2.05758	0	0	0	1.54427	1	0	0	0	1.158
2010-07-18	12:07:00	234	289	-15.9658	36.1666	-0.266155	0.930706	36.4255	1.14782	1.08054	0	2.15197	0	0	0	1.54427	1	0	0	0	1.158
2010-07-18	12:08:00	217	199	-15.2038	36.0963	-0.361807	0.888497	36.3548	0.682041	0.793522	7	2.11115	0	0	0	1.54427	1	0	0	0	1.158
2010-07-18	12:09:00	241	286	-22.4132	36.0963	-0.407554	0.85473	36.3783	1.74669	2.00913	46	2.12544	0	0	0	1.54427	1	0	0	0	1.158
2010-07-18	12:10:00	264	269	-9.83403	36.0728	-0.311902	0.939147	36.3077	1.38072	1.68834	32	2.16173	0	0	0	1.54427	1	0	0	0	1.158
2010-07-18	12:11:00	203	209	-5.91335	35.9791	-0.261997	0.913822	36.2371	0.848392	1.21561	26	2.17402	0	0	0	1.54427	1	0	0	0	1.158
2010-07-18	12:12:00	231	211	-6.8105	35.9557	-0.307743	0.939147	36.2136	0.865027	1.08054	18	2.11115	0	0	0	1.54427	1	0	0	0	1.158
2010-07-18	12:13:00	204	203	-13.7306	35.9791	-0.328537	0.943368	36.2371	0.748581	1.02989	15	2.05529	0	0	0	1.54427	1	0	0	0	1.158
2010-07-18	12:14:00	248	249	-6.7698	35.9323	-0.336855	0.842067	36.1666	0.948203	1.09742	14	2.08064	0	0	0	1.54427	1	0	0	0	1.158
2010-07-18	12:15:00	228	256	-23.0669	35.9557	-0.286949	0.922264	36.2371	1.39735	1.75588	37	2.13985	0	0	0	1.54427	1	0	0	0	1.158
2010-07-18	12:16:00	221	260	-22.2705	36.0259	-0.266155	0.947589	36.3077	1.43062	2.1442	56	2.13023	0	0	0	1.54427	1	0	0	0	1.158
2010-07-18	12:17:00	215	219	-31.8199	36.0963	-0.270314	0.956031	36.4019	0.765216	0.928589	17	2.10406	0	0	0	1.54427	1	0	0	0	1.158
2010-07-18	12:18:00	185	176	-31.6613	36.1666	-0.228726	0.968693	36.4491	0.58223	0.692221	9	2.08763	0	0	0	1.54427	1	0	0	0	1.158
2010-07-18	12:19:00	219	247	-34.5406	36.1901	-0.365966	0.884276	36.4963	0.964838	1.31691	22	2.07832	0	0	0	1.54427	1	0	0	0	1.158
2010-07-18	12:20:00	297	323	-24.2238	36.2136	-0.203774	0.90116	36.4963	1.38072	0.894822	3	2.07137	0	0	0	1.54427	1	0	0	0	1.158
2010-07-18	12:21:00	300	326	-10.5887	36.1432	-0.241203	0.913822	36.4019	1.53043	1.06366	8	2.03711	0	0	0	1.54427	1	0	0	0	1.158
2010-07-18	12:22:00	288	303	-19.9988	36.1432	-0.286949	0.922264	36.4255	1.13119	0.877939	0	2.00951	0	0	0	1.54427	1	0	0	0	1.158
2010-07-18	12:23:00	305	327	-18.4764	36.1666	-0.257838	0.922264	36.4255	1.86314	1.30002	7	2.0326	0	0	0	1.54427	1	0	0	0	1.158
2010-07-18	12:24:00	292	264	-23.8123	36.1666	-0.303584	0.947589	36.4491	1.01474	0.692221	0	1.99105	0	0	0	1.54427	1	0	0	0	1.158
2010-07-18	12:25:00	305	312	-8.39351	36.1432	-0.162186	0.926485	36.3783	1.18109	1.08054	0	2.0281	0	0	0	1.54427	1	0	0	0	1.158
2010-07-18	12:26:00	304	320	-8.89442	36.0728	-0.212091	0.930706	36.3312	1.31418	0.996123	0	2.05072	0	0	0	1.54427	1	0	0	0	1.158
2010-07-18	12:27:00	285	271	-6.3481	36.0494	-0.291108	0.939147	36.2842	0.848392	0.641571	0	2.03035	0	0	0	1.54427	1	0	0	0	1.158
2010-07-18	12:28:00	292	304	3.50061	35.9557	-0.291108	0.939147	36.1901	0.748581	0.759755	0	2.06216	0	0	0	1.54427	1	0	0	0	1.158
2010-07-18	12:29:00	249	250	3.88553	35.909	-0.286949	0.930706	36.1432	1.06465	1.26626	6	2.06676	0	0	0	1.54427	1	0	0	0	1.158
2010-07-18	12:30:00	244	277	-6.14502	35.9323	-0.378443	0.774534	36.1901	1.31418	1.48574	22	2.06216	0	0	0	1.54427	1	0	0	0	1.158
2010-07-18	12:31:00	311	321	-5.91335	35.9791	-0.062375	0.960252	36.2371	0.964838	0.759755	0	2.00582	0	0	0	1.54427	1	0	0	0	1.158
2010-07-18	12:32:00	277	297	4.12539	35.9557	0.103976	0.972914	36.1666	1.13119	0.793522	0	1.98292	0	0	0	1.54427	1	0	0	0	1.158
2010-07-18	12:33:00	287	313	22.3231	35.8856	0.0291183	0.888497	36.0728	1.21436	0.776638	0	2.01246	0	0	0	2.3211	1	0	0	0	1.74053
2010-07-18	12:34:00	246	271	18.36	35.8156	0.0707061	0.956031	36.0025	0.914932	0.742871	0	1.994	0	0	0	2.28232	1	0	0	0	1.71145
2010-07-18	12:35:00	264	254	16.2107	35.7922	-0.0374223	0.939147	35.9791	0.848392	0.725988	3	2.00877	0	0	0	2.26324	1	0	0	0	1.69714
2010-07-18	12:36:00	301	318	2.50803	35.7922	-0.24952	0.934926	36.0259	1.59697	1.65458	22	2.04845	0	0	0	2.7758	1	0	0	0	2.08149
2010-07-18	12:37:00	287	311	-11.0589	35.8856	-0.228726	0.943368	36.1432	1.5138	1.85718	50	2.06906	0	0	0	3.26167	1	0	0	0	2.44583
2010-07-18	12:38:00	224	247	-16.2326	35.9791	-0.286949	0.909601	36.2606	0.881662	0.675337	0	2.07368	0	0	0	2.84476	1	0	0	0	2.1332
2010-07-18	12:39:00	259	300	-23.523	36.0259	-0.357649	0.909601	36.3077	1.46389	1.73899	41	2.06906	0	0	0	2.9882	1	0	0	0	2.24076
2010-07-18	12:40:00	326	377	-22.1473	36.1197	-0.274473	0.799859	36.3783	2.1293	2.32991	43	2.14227	0	0	0	3.4624	1	0	0	0	2.59635
2010-07-18	12:41:00	311	350	-42.824	36.2371	-0.261997	0.825184	36.5672	1.73005	1.72211	23	2.20139	0	0	0	3.53916	1	0	0	0	2.65391
2010-07-18	12:42:00	257	264	-29.8223	36.3312	-0.203774	0.939147	36.6382	0.831757	0.658454	0	2.21146	0	0	0	2.85836	1	0	0	0	2.1434
2010-07-18	12:43:00	246	255	-4.51951	36.2606	-0.228726	0.947589	36.4963	0.781851	0.574037	0	2.14711	0	0	0	1.54427	1	0	0	0	1.158
2010-07-18	12:44:00	287	277	-4.35754	36.1666	-0.266155	0.960252	36.4255	0.831757	0.675337	0	2.07137	0	0	0	1.54427	1	0	0	0	1.158
2010-07-18	12:45:00	219	206	-5.49004	36.0963	-0.261997	0.964472	36.3312	0.698676	0.523387	0	2.03937	0	0	0	1.54427	1	0	0	0	1.158
2010-07-18	12:46:00	235	236	-10.4179	36.0494	-0.291108	0.90116	36.3077	0.981473	0.996123	13	2.05758	0	0	0	1.54427	1	0	0	0	1.158
2010-07-18	12:47:00	296	346	-10.731	36.0494	-0.311902	0.850509	36.3077	1.69678	1.51951	26	2.08064	0	0	0	1.54427	1	0	0	0	1.158
2010-07-18	12:48:00	198	227	-10.0624	36.0259	-0.261997	0.95181	36.2842	0.64877	0.607804	0	2.08297	0	0	0	1.54427	1	0	0	0	1.158
2010-07-18	12:49:00	220	247	2.21397	35.9791	-0.241203	0.943368	36.2136	0.815122	1.13119	20	2.0439	0	0	0	1.54427	1	0	0	0	1.158
2010-07-18	12:50:00	248	273	3.64587	35.8622	-0.241203	0.934926	36.0728	1.08128	1.24937	11	1.97333	0	0	0	1.54427	1	0	0	0	1.158
2010-07-18	12:51:00	216	216	-11.3711	35.8856	-0.232885	0.95181	36.1432	0.682041	0.692221	0	1.97554	0	0	0	1.54427	1	0	0	0	1.158
2010-07-18	12:52:00	245	250	-24.053	35.9791	-0.220409	0.926485	36.2606	0.831757	0.557153	0	1.96889	0	0	0	1.54427	1	0	0	0	1.158
2010-07-18	12:53:00	277	248	-23.571	36.0494	-0.207932	0.95181	36.3548	1.39735	0.979239	0	1.9497	0	0	0	1.54427	1	0	0	0	1.158
2010-07-18	12:54:00	275	260	-19.8587	36.0728	-0.253679	0.816742	36.3548	0.931568	1.06366	8	1.99252	0	0	0	1.54427	1	0	0	0	1.158
2010-07-18	12:55:00	260	281	-28.1571	36.1432	-0.311902	0.846288	36.4255	1.19773	1.23249	20	2.00434	0	0	0	1.54427	1	0	0	0	1.158
2010-07-18	12:56:00	225	223	-33.9652	36.2136	-0.382601	0.829405	36.5199	1.03138	0.928589	10	2.03937	0	0	0	1.54427	1	0	0	0	1.158
2010-07-18	12:57:00	263	246	-26.1089	36.2136	-0.291108	0.90116	36.4963	0.731946	0.692221	0	2.05529	0	0	0	1.54427	1	0	0	0	1.158
2010-07-18	12:58:00	275	230	-14.666	36.1432	-0.199615	0.922264	36.4019	0.64877	0.506503	4	2.03711	0	0	0	1.54427	1	0	0	0	1.158
2010-07-18	12:59:00	229	245	-24.3914	36.1432	-0.299426	0.934926	36.4255	0.848392	0.692221	0	2.03486	0	0	0	1.54427	1	0	0	0	1.158
2010-07-18	13:00:00	236	252	-24.4402	36.1666	-0.237044	0.95181	36.4727	0.881662	1.04677	0	2.06446	0	0	0	1.54427	1	0	0	0	1.158
2010-07-18	13:01:00	188	189	-31.1885	36.2371	-0.345172	0.896939	36.5199	0.682041	0.759755	8	2.05758	0	0	0	1.54427	1	0	0	0	1.158
2010-07-18	13:02:00	258	247	-14.7553	36.1901	-0.303584	0.934926	36.4491	1.36408	1.62081	30	2.0132	0	0	0	1.54427	1	0	0	0	1.158
2010-07-18	13:03:00	153	136	-20.0457	36.1666	-0.399236	0.858951	36.4491	0.532324	0.675337	5	1.97554	0	0	0	1.54427	1	0	0	0	1.158
2010-07-18	13:04:00	206	192	-11.7998	36.1197	-0.374284	0.816742	36.3548	0.815122	0.776638	8	1.94158	0	0	0	1.54427	1	0	0	0	1.158
2010-07-18	13:05:00	241	214	-12.3398	36.0728	-0.203774	0.960252	36.3312	0.698676	0.675337	0	1.93788	0	0	0	1.54427	1	0	0	0	1.158
2010-07-18	13:06:00	203	181	-26.8025	36.0963	-0.224568	0.968693	36.4019	0.548959	0.59092	3	1.915	0	0	0	1.54427	1	0	0	0	1.158
2010-07-18	13:07:00	178	181	-32.6034	36.1666	-0.299426	0.816742	36.4727	0.715311	0.624687	0	1.91721	0	0	0	1.54427	1	0	0	0	1.158
2010-07-18	13:08:00	283	298	-24.803	36.1901	-0.295267	0.850509	36.4727	1.34745	1.46886	13	1.85152	0	0	0	1.54427	1	0	0	0	1.158
2010-07-18	13:09:00	379	486	-26.0593	36.1901	-0.403395	0.850509	36.4727	2.39546	3.10655	32	1.7733	0	0	0	1.54427	1	0	0	0	1.158
2010-07-18	13:10:00	278	406	-20.1398	36.2136	-0.349331	0.888497	36.4963	1.16446	1.68834	0	1.82274	0	0	0	1.54427	1	0	0	0	1.158
2010-07-18	13:11:00	409	603	-31.7132	36.1901	-0.291108	0.791417	36.4963	1.77996	3.54552	0	1.80208	0	0	0	1.54427	1	0	0	0	1.158
2010-07-18	13:12:00	455	681	-52.1914	36.3312	-0.212091	0.694337	36.6856	2.16257	5.38582	0	1.80798	0	0	0	1.54427	1	0	0	0	1.158
2010-07-18	13:13:00	467	633	-46.7545	36.4255	-0.245361	0.85473	36.7804	3.04423	5.31828	0	1.84119	0	0	0	1.54427	1	0	0	0	1.158
2010-07-18	13:14:00	403	558	-17.5901	36.3548	-0.278632	0.825184	36.6145	2.86124	4.92996	11	1.99031	0	0	0	1.54427	1	0	0	0	1.158
2010-07-18	13:15:00	408	630	-21.2252	36.2842	-0.382601	0.812522	36.5672	2.77807	4.71048	0	1.94379	0	0	0	1.54427	1	0	0	0	1.158
2010-07-18	13:16:00	353	571	-21.8062	36.2606	-0.461618	0.842067	36.5436	2.81134	3.88319	3	1.94305	0	0	0	1.54427	1	0	0	0	1.158
2010-07-18	13:17:00	372	448	-40.588	36.3548	-0.266155	0.858951	36.6619	2.77807	3.39357	0	1.91721	0	0	0	1.54427	1	0	0	0	1.158
2010-07-18	13:18:00	237	203	-32.1321	36.3783	-0.158027	0.960252	36.6856	0.548959	0.438969	0	1.84266	0	0	0	1.54427	1	0	0	0	1.158
2010-07-18	13:19:00	312	330	-41.3318	36.4019	-0.237044	0.875834	36.733	1.28091	1.48574	3	1.89654	0	0	0	1.54427	1	0	0	0	1.158
2010-07-18	13:20:00	260	264	-32.5534	36.4255	-0.245361	0.90538	36.733	1.31418	0.861055	0	1.87071	0	0	0	1.54427	1	0	0	0	1.158
2010-07-20	10:20:00	299	296	11.8074	32.9892	-0.220409	0.947589	33.1902	0.765216	0.607804	3	1.47172	0	0	1	5.13045	0	1	0	0	3.84717
2010-07-20	10:21:00	238	224	7.74617	33.1455	-0.311902	0.926485	33.3469	0.565595	0.59092	0	1.64643	0	0	1	5.21798	0	1	0	0	3.91281
2010-07-20	10:22:00	299	274	1.53942	33.3245	-0.336855	0.930706	33.5489	0.748581	0.624687	0	1.86997	0	0	1	5.29576	0	1	0	0	3.97113
2010-07-20	10:23:00	302	298	17.2876	33.4142	-0.336855	0.884276	33.5939	1.09792	0.945472	0	2.69368	0	0	1	6.24254	0	1	0	0	4.6811
2010-07-20	10:24:00	283	289	17.8362	33.459	-0.32022	0.884276	33.6614	1.04801	1.08054	12	3.15616	0	0	1	6.90216	0	1	0	0	5.17573
2010-07-20	10:25:00	255	238	18.3353	33.5489	-0.399236	0.85473	33.729	1.16446	1.04677	0	3.20756	0	0	1	6.79586	0	1	0	0	5.09602
2010-07-20	10:26:00	183	180	22.4872	33.5939	-0.311902	0.896939	33.7742	0.565595	0.506503	3	3.33719	0	0	1	5.22827	0	1	0	0	3.92052
2010-07-20	10:27:00	201	147	16.0791	33.684	-0.436666	0.791417	33.8645	0.565595	0.523387	4	3.4122	0	0	1	4.1216	0	1	0	0	3.09067
2010-07-20	10:28:00	177	159	16.9291	33.729	-0.440824	0.833626	33.9323	0.632135	0.658454	13	3.80706	0	0	0	3.83718	1	0	0	0	2.87739
2010-07-20	10:29:00	211	210	8.7183	33.7967	-0.42003	0.867393	34.0002	0.748581	0.827288	16	3.98311	0	0	0	3.38362	1	0	0	0	2.53728
2010-07-20	10:30:00	123	118	0.994172	33.9323	-0.657081	0.728104	34.1589	0.499054	0.506503	7	4.14646	0	0	0	2.23125	1	0	0	0	1.67315
2010-07-20	10:31:00	222	213	16.968	33.9549	-0.278632	0.918043	34.1362	0.815122	0.776638	9	3.15616	0	0	0	2.14573	1	0	0	0	1.60902
2010-07-20	10:32:00	235	168	10.9003	33.9775	-0.336855	0.934926	34.1816	0.499054	0.337669	0	2.52469	0	0	0	2.72199	1	0	0	0	2.04114
2010-07-20	10:33:00	251	251	12.9307	34.0455	-0.35349	0.875834	34.227	0.931568	0.827288	7	2.4156	0	0	0	2.0353	1	0	0	0	1.52621
2010-07-20	10:34:00	245	273	12.6	34.0681	-0.332696	0.918043	34.2725	1.14782	1.02989	5	2.3929	0	0	0	2.34776	1	0	0	0	1.76051
2010-07-20	10:35:00	257	263	24.6738	34.0908	-0.224568	0.892718	34.2725	0.715311	0.607804	0	2.3429	0	0	0	2.26887	1	0	0	0	1.70136
2010-07-20	10:36:00	273	271	36.1659	34.0908	-0.212091	0.884276	34.227	0.548959	0.506503	0	2.22668	0	0	0	2.03987	1	0	0	0	1.52964
2010-07-20	10:37:00	308	319	22.8341	34.1135	-0.336855	0.888497	34.2725	1.49716	1.38444	8	2.17649	0	0	0	2.43675	1	0	0	0	1.82725
2010-07-20	10:38:00	121	100	21.2704	34.1589	-0.540635	0.774534	34.3407	0.332703	0.287018	0	2.14227	0	0	0	1.73363	1	0	0	0	1.3
2010-07-20	10:39:00	170	157	23.4393	34.1135	-0.336855	0.922264	34.2952	0.415878	0.422086	0	2.09465	0	0	0	1.77373	1	0	0	0	1.33007
2010-07-20	10:40:00	207	213	29.8155	34.0908	-0.474095	0.820963	34.2497	0.665405	0.59092	0	2.53079	0	0	0	1.80516	1	0	0	0	1.35364
2010-07-20	10:41:00	190	196	29.8155	34.0908	-0.261997	0.947589	34.2497	0.6155	0.692221	3	2.22923	0	0	0	1.97323	1	0	0	0	1.47967
2010-07-20	10:42:00	161	179	39.2266	34.0455	-0.266155	0.95181	34.1816	0.781851	0.844172	14	2.08297	0	0	0	2.19966	1	0	0	0	1.64946
2010-07-20	10:43:00	177	175	45.6351	33.9549	-0.224568	0.960252	34.0908	0.465784	0.523387	7	2.07137	0	0	0	2.10932	1	0	0	0	1.58171
2010-07-20	10:44:00	235	253	34.7752	33.9549	-0.286949	0.896939	34.1135	1.41399	1.60393	39	2.13744	0	0	0	2.63148	1	0	0	0	1.97327
2010-07-20	10:45:00	120	110	28.9976	34.0002	-0.357649	0.766092	34.1816	0.365973	0.388319	3	2.04845	0	0	0	1.73363	1	0	0	0	1.3
2010-07-20	10:46:00	100	34	73.6886	33.8871	-0.291108	0.960252	33.9549	0.216257	0.168834	0	1.85595	0	0	0	1.67453	1	0	0	0	1.25568
2010-07-20	10:47:00	234	208	37.8301	33.9097	-0.361807	0.922264	34.0455	0.998108	0.759755	12	1.79839	0	0	0	1.66692	1	0	0	0	1.24998
2010-07-20	10:48:00	231	243	13.5075	34.0681	-0.316061	0.930706	34.2725	1.28091	1.62081	38	1.77478	0	0	0	2.56117	1	0	0	0	1.92055
2010-07-20	10:49:00	121	96	11.5194	34.2043	-0.241203	0.90116	34.4091	0.349338	0.320785	0	1.73199	0	0	0	1.73363	1	0	0	0	1.3
2010-07-20	10:50:00	200	197	11.7064	34.2952	-0.307743	0.858951	34.4775	0.632135	0.709104	6	1.73567	0	0	0	1.80688	1	0	0	0	1.35493
2010-07-20	10:51:00	234	175	10.7067	34.3635	-0.548953	0.778755	34.5688	0.898297	1.01301	24	1.94231	0	0	0	1.99126	1	0	0	0	1.49319
2010-07-20	10:52:00	244	225	10.7067	34.3635	-0.407554	0.871614	34.5688	0.748581	0.692221	0	1.96003	0	0	0	1.88801	1	0	0	0	1.41576
2010-07-20	10:53:00	180	147	10.3729	34.3863	-0.232885	0.964472	34.5917	0.465784	0.405202	3	1.7615	0	0	0	1.44579	1	0	0	0	1.08415
2010-07-20	10:54:00	175	164	35.9251	34.3635	-0.336855	0.880055	34.5003	0.482419	0.422086	0	1.68478	0	0	0	1.66996	1	0	0	0	1.25225
2010-07-20	10:55:00	191	185	23.5701	34.2725	-0.332696	0.896939	34.4547	0.515689	0.574037	3	1.6892	0	0	0	1.68948	1	0	0	0	1.26689
2010-07-20	10:56:00	137	155	15.542	34.3863	-0.286949	0.909601	34.5688	0.682041	0.692221	3	1.71797	0	0	0	1.76241	1	0	0	0	1.32158
2010-07-20	10:57:00	154	133	12.8055	34.3863	-0.469936	0.808301	34.5917	0.365973	0.354552	0	1.6479	0	0	0	1.42507	1	0	0	0	1.06862
2010-07-20	10:58:00	146	134	0.200936	34.4775	-0.507365	0.795638	34.7061	0.432514	0.422086	3	1.66044	0	0	0	1.64957	1	0	0	0	1.23697
2010-07-20	10:59:00	157	157	0.674948	34.5688	-0.220409	0.960252	34.7977	0.499054	0.506503	7	1.71059	0	0	0	1.664	1	0	0	0	1.24778
2010-07-20	11:00:00	227	226	17.7834	34.546	-0.257838	0.943368	34.7519	0.815122	0.810405	0	1.70691	0	0	0	1.77672	1	0	0	0	1.33231
2010-07-20	11:01:00	306	299	9.55239	34.546	-0.224568	0.884276	34.7519	1.26427	0.793522	0	1.6597	0	0	0	1.86004	1	0	0	0	1.39479
2010-07-20	11:02:00	285	312	11.9915	34.546	-0.224568	0.846288	34.7519	1.36408	0.742871	0	1.62283	0	0	0	1.8775	1	0	0	0	1.40788
2010-07-20	11:03:00	313	336	18.6978	34.546	-0.253679	0.913822	34.729	1.34745	1.33379	10	1.67298	0	0	0	2.0398	1	0	0	0	1.52959
2010-07-20	11:04:00	314	277	8.60674	34.5688	-0.328537	0.922264	34.7748	0.865027	0.574037	0	1.83455	0	0	0	1.92985	1	0	0	0	1.44714
2010-07-20	11:05:00	303	330	16.2031	34.5917	-0.403395	0.842067	34.7977	1.43062	1.21561	6	1.69732	0	0	0	2.01033	1	0	0	0	1.50749
2010-07-20	11:06:00	207	170	18.6978	34.546	-0.573905	0.75765	34.729	0.682041	0.523387	0	1.63537	0	0	0	1.87395	1	0	0	0	1.40522
2010-07-20	11:07:00	289	275	18.4202	34.5231	-0.266155	0.918043	34.7061	1.03138	0.793522	0	1.67298	0	0	0	1.85711	1	0	0	0	1.39259
2010-07-20	11:08:00	302	290	13.5158	34.546	-0.270314	0.930706	34.7519	0.848392	0.607804	0	1.67814	0	0	0	1.81517	1	0	0	0	1.36115
2010-07-20	11:09:00	282	230	30.9094	34.5231	-0.286949	0.896939	34.6832	0.981473	0.827288	9	1.57859	0	0	0	1.85023	1	0	0	0	1.38744
2010-07-20	11:10:00	197	187	16.2873	34.5231	-0.241203	0.95181	34.7061	0.781851	0.759755	13	1.62578	0	0	0	1.86988	1	0	0	0	1.40216
2010-07-20	11:11:00	242	209	33.3456	34.5231	-0.324378	0.80408	34.6832	0.748581	0.742871	0	1.69953	0	0	0	1.86622	1	0	0	0	1.39942
2010-07-20	11:12:00	179	175	19.361	34.5003	-0.411713	0.863172	34.6832	0.781851	0.877939	17	1.69658	0	0	0	1.90005	1	0	0	0	1.42479
2010-07-20	11:13:00	184	162	10.4671	34.546	-0.399236	0.833626	34.7519	0.715311	0.607804	7	1.63021	0	0	0	1.85108	1	0	0	0	1.38807
2010-07-20	11:14:00	209	212	2.06632	34.6603	-0.440824	0.504399	34.8666	0.632135	0.709104	3	1.68847	0	0	0	1.83867	1	0	0	0	1.37877
2010-07-20	11:15:00	256	275	7.16491	34.729	-0.257838	0.930706	34.9355	1.18109	0.928589	3	1.65675	0	0	0	1.89785	1	0	0	0	1.42314
2010-07-20	11:16:00	134	126	13.6164	34.7061	-0.706986	0.652129	34.9125	0.382608	0.354552	0	1.5985	0	0	0	1.73363	1	0	0	0	1.3
2010-07-20	11:17:00	228	160	9.30577	34.729	-0.316061	0.90116	34.9355	0.665405	0.557153	0	1.7283	0	0	0	1.71927	1	0	0	0	1.28923
2010-07-20	11:18:00	136	131	21.5887	34.6832	-0.524	0.778755	34.8666	0.731946	0.59092	10	1.65602	0	0	0	1.72975	1	0	0	0	1.29709
2010-07-20	11:19:00	90	78	22.5569	34.6374	-0.478253	0.825184	34.7977	0.299432	0.253252	0	1.67445	0	0	0	1.67598	1	0	0	0	1.25677
2010-07-20	11:20:00	214	210	11.2315	34.6603	-0.32022	0.812522	34.8666	0.948203	1.01301	11	1.77846	0	0	0	1.54427	1	0	0	0	1.158
2010-07-20	11:21:00	171	141	1.35313	34.729	-0.719463	0.673233	34.9585	0.598865	0.506503	0	1.82717	0	0	0	1.54427	1	0	0	0	1.158
2010-07-20	11:22:00	100	89	-0.31594	34.8207	-0.665399	0.707	35.0275	0.282797	0.236368	0	1.822	0	0	0	1.69119	1	0	0	0	1.26818
2010-07-20	11:23:00	279	287	0.603254	34.8207	-0.38676	0.880055	35.0506	1.06465	0.945472	5	1.84193	0	0	0	1.54427	1	0	0	0	1.158
2010-07-20	11:24:00	222	222	1.18157	34.8436	-0.424189	0.80408	35.0506	1.01474	0.945472	14	1.853	0	0	0	1.54427	1	0	0	0	1.158
2010-07-20	11:25:00	175	160	-8.43658	34.9125	-0.632128	0.702779	35.1658	0.515689	0.48962	0	1.85373	0	0	0	1.54427	1	0	0	0	1.158
2010-07-20	11:26:00	318	340	-1.71994	34.9355	-0.232885	0.707	35.1658	1.24764	0.996123	0	1.9497	0	0	0	1.54427	1	0	0	0	1.158
2010-07-20	11:27:00	286	272	2.54362	34.9585	-0.137233	0.749209	35.1889	0.881662	0.607804	0	1.90393	0	0	0	1.54427	1	0	0	0	1.158
2010-07-20	11:28:00	297	267	4.07897	34.9585	-0.162186	0.816742	35.1889	0.682041	0.48962	0	1.91795	0	0	0	1.54427	1	0	0	0	1.158
2010-07-20	11:29:00	307	252	10.5265	34.9585	-0.361807	0.871614	35.1658	0.931568	0.709104	0	1.90688	0	0	0	1.54427	1	0	0	0	1.158
2010-07-20	11:30:00	280	250	14.2398	34.9355	-0.702828	0.631025	35.1197	0.981473	0.827288	4	1.86554	0	0	0	1.54427	1	0	0	0	1.158
2010-07-20	11:31:00	320	238	0.70108	34.9585	-0.761051	0.614141	35.1889	1.04801	0.793522	0	1.91057	0	0	0	1.54427	1	0	0	0	1.158
2010-07-20	11:32:00	312	271	-1.62875	35.0736	-0.444983	0.799859	35.3045	1.41399	1.21561	7	1.88842	0	0	0	1.54427	1	0	0	0	1.158
2010-07-20	11:33:00	275	302	-4.23993	35.1658	-0.224568	0.892718	35.397	0.848392	0.810405	3	1.92238	0	0	0	1.54427	1	0	0	0	1.158
2010-07-20	11:34:00	288	272	-0.921964	35.212	-0.295267	0.939147	35.4434	0.914932	0.607804	0	1.90688	0	0	0	1.54427	1	0	0	0	1.158
2010-07-20	11:35:00	323	339	6.75463	35.2351	-0.390919	0.888497	35.4666	1.09792	1.11431	0	1.94601	0	0	0	1.54427	1	0	0	0	1.158
2010-07-20	11:36:00	286	310	-6.89918	35.2813	-0.38676	0.842067	35.5362	1.33081	1.33379	14	1.98957	0	0	0	1.54427	1	0	0	0	1.158
2010-07-20	11:37:00	160	166	-10.8087	35.397	-0.303584	0.939147	35.6524	0.6155	0.658454	9	2.03937	0	0	0	1.54427	1	0	0	0	1.158
2010-07-20	11:38:00	259	284	-4.65694	35.4202	-0.232885	0.939147	35.6757	1.19773	1.11431	14	2.03711	0	0	0	1.54427	1	0	0	0	1.158
2010-07-20	11:39:00	274	324	-5.27613	35.4202	-0.0332635	0.977135	35.6757	1.28091	0.776638	0	2.053	0	0	0	1.54427	1	0	0	0	1.158
2010-07-20	11:40:00	295	310	31.3497	35.3045	-0.099804	0.922264	35.4666	0.964838	0.709104	0	2.00951	0	0	0	1.54427	1	0	0	0	1.158
2010-07-20	11:41:00	278	302	37.6258	35.1889	-0.328537	0.867393	35.3276	1.24764	1.31691	10	2.03486	0	0	0	1.54427	1	0	0	0	1.158
2010-07-20	11:42:00	321	366	11.4441	35.1889	-0.395078	0.867393	35.397	1.77996	1.75588	4	2.09465	0	0	0	1.54427	1	0	0	0	1.158
2010-07-20	11:43:00	210	182	6.75463	35.2351	-0.603017	0.732325	35.4666	0.682041	0.692221	8	2.12544	0	0	0	1.54427	1	0	0	0	1.158
2010-07-20	11:44:00	178	173	9.83916	35.2351	-0.594699	0.744988	35.4434	0.6155	0.557153	0	2.09465	0	0	0	1.54427	1	0	0	0	1.158
2010-07-20	11:45:00	209	183	0.857343	35.2582	-0.424189	0.833626	35.4898	0.532324	0.472736	0	2.05987	0	0	0	1.54427	1	0	0	0	1.158
2010-07-20	11:46:00	241	249	-4.54226	35.3507	-0.449142	0.766092	35.6059	0.914932	0.742871	0	2.06216	0	0	0	2.00894	1	0	0	0	1.50645
2010-07-20	11:47:00	255	257	-5.54704	35.397	-0.357649	0.816742	35.6292	0.898297	0.759755	0	2.0439	0	0	0	2.14296	1	0	0	0	1.60694
2010-07-20	11:48:00	239	252	-4.38562	35.4434	-0.241203	0.892718	35.699	1.06465	1.04677	5	2.06216	0	0	0	2.39836	1	0	0	0	1.79846
2010-07-20	11:49:00	223	237	3.01095	35.4666	-0.474095	0.80408	35.6757	1.13119	1.18184	13	2.05529	0	0	0	2.64212	1	0	0	0	1.98125
2010-07-20	11:50:00	205	222	24.8167	35.3507	-0.316061	0.884276	35.513	0.964838	1.13119	10	2.05072	0	0	0	1.54427	1	0	0	0	1.158
2010-07-20	11:51:00	225	206	20.6043	35.2582	-0.241203	0.934926	35.4434	0.64877	0.607804	3	2.02362	0	0	0	1.54427	1	0	0	0	1.158
2010-07-20	11:52:00	222	222	15.3904	35.2351	-0.274473	0.926485	35.4434	0.881662	0.793522	0	2.0036	0	0	0	1.54427	1	0	0	0	1.158
2010-07-20	11:53:00	221	195	6.68785	35.2813	-0.307743	0.715442	35.513	0.64877	0.54027	3	1.95782	0	0	0	2.06423	1	0	0	0	1.54791
2010-07-20	11:54:00	153	168	-8.64198	35.397	-0.278632	0.95181	35.6292	0.565595	0.607804	3	1.97111	0	0	0	1.99379	1	0	0	0	1.49508
2010-07-20	11:55:00	186	202	-38.7902	35.5827	-0.553111	0.664791	35.909	0.64877	0.557153	0	1.99843	0	0	0	1.91154	1	0	0	0	1.43341
2010-07-20	11:56:00	289	308	-11.7409	35.7456	-0.108122	0.960252	36.0025	1.34745	1.02989	5	2.14469	0	0	0	2.20645	1	0	0	0	1.65455
2010-07-20	11:57:00	262	241	92.6785	35.3276	-0.103963	0.95181	35.3276	0.715311	0.523387	0	1.99917	0	0	0	2.12625	1	0	0	0	1.59442
2010-07-20	11:58:00	294	304	54.3176	35.0736	-0.270314	0.892718	35.1658	1.31418	1.11431	6	1.96225	0	0	0	2.38745	1	0	0	0	1.79028
2010-07-20	11:59:00	322	299	26.5657	35.1658	-0.278632	0.934926	35.3276	0.815122	0.59092	0	1.96373	0	0	0	2.24229	1	0	0	0	1.68143
2010-07-20	12:00:00	307	315	47.5612	35.0736	-0.316061	0.909601	35.1889	1.04801	0.928589	3	1.94379	0	0	0	2.31913	1	0	0	0	1.73905
2010-07-20	12:01:00	312	343	35.2941	35.0506	-0.411713	0.766092	35.1889	1.99622	1.99225	31	1.91352	0	0	1	5.40175	0	1	0	0	4.05061
2010-07-20	12:02:00	284	312	16.184	35.0966	-0.395078	0.867393	35.2813	3.87599	4.57541	93	1.96742	0	0	1	6.52376	0	1	0	0	4.89198
2010-07-20	12:03:00	263	289	27.564	35.0966	-0.42003	0.875834	35.2582	3.09414	3.54552	49	1.91426	0	0	1	7.55607	0	1	0	0	5.66608
2010-07-20	12:04:00	270	309	28.8184	35.0736	-0.440824	0.880055	35.2351	4.07561	4.42346	94	1.95191	0	0	1	7.49719	0	1	0	0	5.62193
2010-07-20	12:05:00	280	318	48.5654	34.9585	-0.449142	0.85473	35.0736	4.14215	4.44034	101	1.97776	0	0	1	7.86537	0	1	0	0	5.89801
2010-07-20	12:06:00	285	335	32.0524	34.9125	-0.382601	0.913822	35.0736	3.54328	4.76113	101	2.00434	0	0	1	8.0159	0	0	1	0	6.01089
2010-07-20	12:07:00	282	321	32.9719	34.9125	-0.345172	0.922264	35.0736	3.57655	5.11568	67	2.01915	0	0	1	8.20147	0	0	1	0	6.15004
2010-07-20	12:08:00	276	320	40.0399	34.8895	-0.361807	0.922264	35.0275	3.51001	5.16633	95	2.07137	0	0	1	8.05973	0	0	1	0	6.04376
2010-07-20	12:09:00	278	330	43.7696	34.8207	-0.365966	0.918043	34.9585	3.54328	4.62606	78	2.10642	0	0	1	8.38299	0	0	1	0	6.28616
2010-07-20	12:10:00	294	338	50.881	34.7061	-0.357649	0.918043	34.8207	3.39357	4.54164	86	2.11115	0	0	1	8.24499	0	0	1	0	6.18267
2010-07-20	12:11:00	296	337	52.1461	34.6374	-0.403395	0.90116	34.7519	3.70964	4.71048	88	2.20893	0	0	1	8.07999	0	0	1	0	6.05895
2010-07-20	12:12:00	332	399	34.7626	34.6374	-0.38676	0.732325	34.7748	4.35841	3.81566	60	2.31576	0	0	1	8.38486	0	0	1	0	6.28756
2010-07-20	12:13:00	287	322	30.3994	34.729	-0.415872	0.896939	34.8895	3.51001	4.7949	91	2.37607	0	0	1	8.00078	0	1	0	0	5.99955
2010-07-20	12:14:00	287	345	36.8159	34.729	-0.403395	0.896939	34.8666	3.87599	4.67671	96	2.45315	0	0	1	8.14675	0	0	1	0	6.10901
2010-07-20	12:15:00	278	327	34.0662	34.729	-0.403395	0.867393	34.8895	3.64309	4.94685	105	2.46782	0	0	1	8.20882	0	0	1	0	6.15555
2010-07-20	12:16:00	278	313	30.9648	34.7748	-0.374284	0.90538	34.9355	2.94442	4.25463	75	2.44732	0	0	1	8.08445	0	0	1	0	6.06229
2010-07-20	12:17:00	304	299	21.1504	34.7977	-0.507365	0.80408	34.9815	3.34366	3.3598	105	2.43572	0	0	1	7.817	0	1	0	0	5.86174
2010-07-20	12:18:00	278	305	-4.86448	34.9815	-0.528159	0.791417	35.212	3.21058	2.92083	90	2.39008	0	0	1	7.12009	0	1	0	0	5.33915
2010-07-20	12:19:00	278	294	20.5456	35.0506	-0.407554	0.888497	35.2351	2.81134	3.24162	100	2.41275	0	0	1	6.83467	0	1	0	0	5.12512
2010-07-20	12:20:00	260	276	33.8027	35.0045	-0.474095	0.799859	35.1658	2.72816	3.20785	48	2.38166	0	0	1	7.14477	0	1	0	0	5.35765
2010-07-20	12:21:00	290	331	30.1663	34.9585	-0.349331	0.926485	35.1197	3.72627	5.18322	84	2.38166	0	0	1	7.40782	0	1	0	0	5.5549
2010-07-20	12:22:00	292	324	40.3266	34.9125	-0.35349	0.922264	35.0506	3.42684	4.94685	78	2.36772	0	0	1	8.03597	0	0	1	0	6.02594
2010-07-20	12:23:00	290	320	51.1255	34.7977	-0.361807	0.926485	34.9125	3.46011	4.55853	58	2.36494	0	0	1	8.04867	0	0	1	0	6.03546
2010-07-20	12:24:00	290	315	27.6007	34.7748	-0.395078	0.880055	34.9355	3.19395	4.27151	66	2.35389	0	0	1	8.01148	0	0	1	0	6.00758
2010-07-20	12:25:00	289	316	4.38603	34.9585	-0.35349	0.926485	35.1658	3.51001	4.74425	90	2.3705	0	0	1	7.92725	0	1	0	0	5.94441
2010-07-20	12:26:00	260	251	-9.17219	35.1658	-0.594699	0.715442	35.397	1.82986	2.09355	42	2.35389	0	0	1	7.69203	0	1	0	0	5.76803
2010-07-20	12:27:00	185	152	6.17121	35.212	-0.719463	0.626804	35.4202	0.698676	0.472736	0	2.27324	0	0	0	3.19919	1	0	0	0	2.39898
2010-07-20	12:28:00	159	144	10.8278	35.1889	-0.515682	0.723883	35.397	0.465784	0.405202	0	2.21905	0	0	0	1.56494	1	0	0	0	1.17351
2010-07-20	12:29:00	162	119	7.74579	35.1889	-0.124757	0.939147	35.397	0.449149	0.371436	0	2.19388	0	0	0	1.42965	1	0	0	0	1.07205
2010-07-20	12:30:00	181	179	0.204017	35.2813	-0.341013	0.875834	35.513	0.948203	0.962356	18	2.2039	0	0	0	2.03305	1	0	0	0	1.52453
2010-07-20	12:31:00	287	278	8.1985	35.3045	-0.232885	0.930706	35.513	0.948203	0.945472	20	2.23179	0	0	0	2.34758	1	0	0	0	1.76038
2010-07-20	12:32:00	266	256	6.96319	35.3045	-0.341013	0.909601	35.513	0.948203	0.725988	0	2.19388	0	0	0	2.34468	1	0	0	0	1.7582
2010-07-20	12:33:00	234	245	3.531	35.3276	-0.282791	0.913822	35.5594	1.21436	1.04677	15	2.23691	0	0	0	2.46355	1	0	0	0	1.84735
2010-07-20	12:34:00	266	269	23.3263	35.3045	-0.24952	0.884276	35.4666	0.948203	0.709104	0	2.21399	0	0	0	2.3637	1	0	0	0	1.77247
2010-07-20	12:35:00	253	232	10.0835	35.2813	-0.286949	0.95181	35.4898	0.665405	0.48962	0	2.17402	0	0	0	2.09976	1	0	0	0	1.57455
2010-07-20	12:36:00	316	311	14.096	35.2813	-0.35349	0.875834	35.4666	1.36408	1.26626	3	2.16173	0	0	0	2.41323	1	0	0	0	1.80961
2010-07-20	12:37:00	219	236	12.5528	35.2813	-0.316061	0.926485	35.4666	0.981473	1.26626	25	2.1864	0	0	0	2.72828	1	0	0	0	2.04586
2010-07-20	12:38:00	163	131	3.56579	35.3045	-0.257838	0.95181	35.5362	0.465784	0.472736	3	2.19138	0	0	0	2.3654	1	0	0	0	1.77374
2010-07-20	12:39:00	160	121	-1.75946	35.3507	-0.286949	0.943368	35.5827	0.432514	0.455853	0	2.16663	0	0	0	1.98099	1	0	0	0	1.48548
2010-07-20	12:40:00	275	254	-2.21775	35.4434	-0.0956452	0.95181	35.699	0.815122	0.574037	4	2.14954	0	0	0	1.8854	1	0	0	0	1.41381
2010-07-20	12:41:00	266	224	11.4366	35.4202	-0.170503	0.95181	35.6059	0.64877	0.438969	0	2.1017	0	0	0	1.80587	1	0	0	0	1.35417
2010-07-20	12:42:00	287	287	14.5916	35.3739	-0.274473	0.918043	35.5827	1.13119	1.24937	15	2.01692	0	0	0	2.29045	1	0	0	0	1.71754
2010-07-20	12:43:00	178	206	5.31659	35.3739	-0.270314	0.90538	35.6059	0.548959	0.624687	4	1.93198	0	0	0	2.27267	1	0	0	0	1.70421
2010-07-20	12:44:00	130	115	0.915036	35.4202	-0.553111	0.749209	35.6292	0.482419	0.354552	0	1.89138	0	0	0	1.73363	1	0	0	0	1.3
2010-07-20	12:45:00	266	289	-3.49448	35.4666	-0.345172	0.888497	35.699	1.14782	1.24937	19	1.88473	0	0	0	2.26168	1	0	0	0	1.69597
2010-07-20	12:46:00	199	198	12.6742	35.4202	-0.278632	0.943368	35.6292	0.698676	0.658454	0	1.87957	0	0	0	2.27571	1	0	0	0	1.70649
2010-07-20	12:47:00	204	214	17.7118	35.3507	-0.224568	0.95181	35.5594	0.815122	0.675337	0	1.82569	0	0	0	2.2045	1	0	0	0	1.65309
2010-07-20	12:48:00	231	242	32.3684	35.212	-0.270314	0.930706	35.3739	0.831757	0.945472	14	1.81757	0	0	0	2.32083	1	0	0	0	1.74032
2010-07-20	12:49:00	219	194	8.2642	35.2582	-0.32022	0.939147	35.4898	0.565595	0.54027	0	1.82864	0	0	0	2.14916	1	0	0	0	1.61159
2010-07-20	12:50:00	242	265	7.88968	35.3045	-0.291108	0.880055	35.513	1.03138	0.861055	0	1.78363	0	0	0	2.21956	1	0	0	0	1.66438
2010-07-20	12:51:00	185	167	16.2563	35.2813	-0.32022	0.871614	35.4666	0.6155	0.523387	0	1.74822	0	0	0	2.07202	1	0	0	0	1.55375
2010-07-20	12:52:00	233	228	26.4893	35.2351	-0.399236	0.669012	35.397	1.01474	0.979239	5	1.8589	0	0	0	2.26506	1	0	0	0	1.6985
2010-07-20	12:53:00	183	138	21.3038	35.1889	-0.203774	0.95181	35.3739	0.349338	0.320785	0	1.86997	0	0	0	1.50245	1	0	0	0	1.12664
2010-07-20	12:54:00	144	109	16.0958	35.1658	-0.220409	0.95181	35.3739	0.299432	0.303902	0	1.80503	0	0	0	1.67352	1	0	0	0	1.25492
2010-07-20	12:55:00	170	136	11.7523	35.1889	-0.515682	0.778755	35.397	0.465784	0.337669	0	1.74895	0	0	0	1.3654	1	0	0	0	1.02388
2010-07-20	12:56:00	181	143	15.7582	35.1889	-0.38676	0.871614	35.3739	0.399243	0.337669	0	1.68109	0	0	0	1.36091	1	0	0	0	1.02051
2010-07-20	12:57:00	155	144	6.5129	35.1889	-0.212091	0.960252	35.4202	0.632135	0.472736	0	1.61915	0	0	0	1.62151	1	0	0	0	1.21593
2010-07-20	12:58:00	274	277	4.59524	35.2351	-0.207932	0.964472	35.4666	1.16446	1.18184	17	1.62726	0	0	0	2.19802	1	0	0	0	1.64823
2010-07-20	12:59:00	278	246	10.7962	35.212	-0.099804	0.981356	35.4202	0.798486	0.658454	0	1.60661	0	0	0	1.54427	1	0	0	0	1.158
2010-07-20	13:00:00	241	230	14.2176	35.1889	-0.170503	0.981356	35.3739	0.665405	0.59092	0	1.55427	0	0	0	1.54427	1	0	0	0	1.158
2010-07-20	13:01:00	214	237	14.2478	35.1658	-0.195456	0.972914	35.3507	0.532324	0.506503	0	1.53436	0	0	0	1.54427	1	0	0	0	1.158
2010-07-20	13:02:00	249	245	2.84857	35.1658	-0.503206	0.778755	35.397	1.08128	1.18184	16	1.48572	0	0	0	1.54427	1	0	0	0	1.158
2010-07-20	13:03:00	287	267	4.62938	35.212	-0.282791	0.909601	35.4202	0.815122	0.675337	0	1.45109	0	0	0	1.54427	1	0	0	0	1.158
2010-07-20	13:04:00	298	274	-15.3247	35.3276	-0.357649	0.90538	35.5827	0.881662	0.658454	0	1.46288	0	0	0	1.54427	1	0	0	0	1.158
2010-07-20	13:05:00	216	191	-15.8474	35.4434	-0.295267	0.943368	35.699	0.598865	0.658454	3	1.45256	0	0	0	1.54427	1	0	0	0	1.158
2010-07-20	13:06:00	245	236	-0.706237	35.4666	-0.307743	0.913822	35.699	0.698676	0.624687	0	1.38109	0	0	0	1.54427	1	0	0	0	1.158
2010-07-20	13:07:00	185	170	-8.4521	35.4666	-0.224568	0.947589	35.7223	0.532324	0.523387	0	1.3671	0	0	0	1.54427	1	0	0	0	1.158
2010-07-20	13:08:00	203	190	-12.6061	35.5362	-0.270314	0.95181	35.7922	0.6155	0.641571	4	1.36857	0	0	0	1.54427	1	0	0	0	1.158
2010-07-20	13:09:00	262	235	-5.50916	35.5594	-0.191297	0.956031	35.8156	0.715311	0.574037	0	1.33837	0	0	0	1.54427	1	0	0	0	1.158
2010-07-20	13:10:00	262	253	16.6361	35.4666	-0.195456	0.968693	35.6524	0.731946	0.641571	0	1.29345	0	0	0	1.54427	1	0	0	0	1.158
2010-07-20	13:11:00	272	248	17.9624	35.397	-0.278632	0.930706	35.6059	1.03138	0.675337	0	1.28829	0	0	0	1.54427	1	0	0	0	1.158
2010-07-20	13:12:00	303	358	25.4606	35.3276	-0.411713	0.715442	35.513	1.69678	1.41821	0	1.29271	0	0	0	1.54427	1	0	0	0	1.158
2010-07-20	13:13:00	295	328	16.844	35.3045	-0.266155	0.884276	35.4898	1.26427	1.19872	3	1.3067	0	0	0	1.54427	1	0	0	0	1.158
2010-07-20	13:14:00	250	227	10.3281	35.3276	-0.345172	0.909601	35.5362	0.898297	0.861055	3	1.3067	0	0	0	1.54427	1	0	0	0	1.158
2010-07-20	13:15:00	169	146	-16.3809	35.397	-0.698669	0.698558	35.6757	0.565595	0.422086	0	1.32585	0	0	0	1.54427	1	0	0	0	1.158
2010-07-20	13:16:00	203	161	-17.9259	35.5594	-0.390919	0.863172	35.8389	0.465784	0.405202	0	1.31333	0	0	0	1.45502	1	0	0	0	1.09108
2010-07-20	13:17:00	204	177	-3.29868	35.5362	-0.253679	0.884276	35.7689	0.548959	0.455853	0	1.2743	0	0	0	1.54427	1	0	0	0	1.158
2010-07-20	13:18:00	219	179	-9.54395	35.5594	-0.224568	0.913822	35.7922	0.58223	0.506503	0	1.24632	0	0	0	1.54427	1	0	0	0	1.158
2010-07-20	13:19:00	211	156	0.0764254	35.5594	-0.149709	0.922264	35.7922	0.415878	0.337669	0	1.1808	0	0	0	1.41238	1	0	0	0	1.0591
2010-07-20	13:20:00	257	255	15.3977	35.4666	-0.220409	0.888497	35.6524	0.748581	0.759755	0	1.04835	0	0	0	1.54427	1	0	0	0	1.158
2010-07-20	13:21:00	221	222	12.3963	35.397	-0.282791	0.90538	35.6059	0.632135	0.742871	3	0.874053	0	0	0	1.54427	1	0	0	0	1.158
2010-07-20	13:22:00	292	268	-0.979051	35.4434	-0.203774	0.880055	35.6757	0.748581	0.574037	0	1.02481	0	0	0	1.54427	1	0	0	0	1.158
2010-07-20	13:23:00	284	254	-6.63218	35.4898	-0.370125	0.918043	35.7223	0.698676	0.506503	0	1.05791	0	0	0	1.54427	1	0	0	0	1.158
2010-07-20	13:24:00	239	182	-2.87484	35.4666	-0.303584	0.922264	35.699	0.499054	0.405202	0	1.05203	0	0	0	1.44659	1	0	0	0	1.08475
2010-07-20	13:25:00	292	274	6.76147	35.4434	-0.274473	0.875834	35.6524	0.964838	0.793522	0	1.04835	0	0	0	1.54427	1	0	0	0	1.158
2010-07-20	13:26:00	246	225	2.49806	35.397	-0.507365	0.778755	35.6292	0.815122	0.742871	3	1.04688	0	0	0	1.54427	1	0	0	0	1.158
2010-07-20	13:27:00	235	238	5.901	35.397	-0.461618	0.812522	35.6059	0.898297	0.979239	11	1.04467	0	0	0	1.54427	1	0	0	0	1.158
2010-07-20	13:28:00	211	216	14.3437	35.3276	-0.590541	0.75765	35.513	1.11455	1.18184	4	1.066	0	0	0	1.54427	1	0	0	0	1.158
2010-07-21	10:36:00	311	370	-13.1629	34.0908	-0.332696	0.842067	34.3407	2.19584	1.99225	8	1.66413	0	0	0	1.54427	1	0	0	0	1.158
2010-07-21	10:37:00	279	288	-15.7806	34.2043	-0.303584	0.918043	34.4775	1.39735	1.35067	18	1.6833	0	0	0	1.54427	1	0	0	0	1.158
2010-07-21	10:38:00	217	209	-29.1879	34.3863	-0.465777	0.833626	34.6603	0.914932	0.759755	6	1.98514	0	0	0	1.54427	1	0	0	0	1.158
2010-07-21	10:39:00	217	238	-24.2693	34.5231	-0.261997	0.943368	34.7977	0.731946	0.894822	5	2.1864	0	0	0	1.54427	1	0	0	0	1.158
2010-07-21	10:40:00	187	208	-16.4168	34.5688	-0.457459	0.808301	34.8436	0.715311	0.692221	0	2.37328	0	0	0	1.54427	1	0	0	0	1.158
2010-07-21	10:41:00	139	124	-27.0224	34.6832	-0.42003	0.850509	34.9585	0.465784	0.438969	3	2.51559	0	0	0	1.73363	1	0	0	0	1.3
2010-07-21	10:42:00	199	225	-25.0129	34.7519	-0.324378	0.875834	35.0506	1.31418	1.11431	7	2.28641	0	0	0	1.54427	1	0	0	0	1.158
2010-07-21	10:43:00	135	126	-40.0733	34.9125	-0.69451	0.707	35.2351	0.365973	0.337669	0	2.3705	0	0	0	1.73363	1	0	0	0	1.3
2010-07-21	10:44:00	151	161	-39.7122	35.0275	-0.519841	0.778755	35.3507	0.831757	0.725988	0	2.49453	0	0	0	1.54427	1	0	0	0	1.158
2010-07-21	10:45:00	198	209	-24.4103	35.0736	-0.603017	0.740767	35.3739	1.24764	1.30002	24	2.71046	0	0	0	1.54427	1	0	0	0	1.158
2010-07-21	10:46:00	215	227	-22.5624	35.0736	-0.544794	0.766092	35.3507	0.665405	0.574037	0	2.91692	0	0	0	1.54427	1	0	0	0	1.158
2010-07-21	10:47:00	279	302	-17.6353	35.0736	-0.42003	0.816742	35.3276	1.11455	1.06366	3	3.03299	0	0	0	1.54427	1	0	0	0	1.158
2010-07-21	10:48:00	260	316	-18.6019	35.0966	-0.349331	0.867393	35.3507	1.31418	1.11431	3	3.08546	0	0	0	1.54427	1	0	0	0	1.158
2010-07-21	10:49:00	288	314	-21.4185	35.1197	-0.228726	0.926485	35.397	2.07939	1.57016	13	3.17742	0	0	0	1.54427	1	0	0	0	1.158
2010-07-21	10:50:00	265	289	-25.2085	35.1658	-0.299426	0.871614	35.4666	1.81323	1.43509	7	3.30972	0	0	0	1.54427	1	0	0	0	1.158
2010-07-21	10:51:00	300	293	-29.1002	35.2582	-0.316061	0.888497	35.5594	1.231	0.793522	0	3.45554	0	0	0	1.54427	1	0	0	0	1.158
2010-07-21	10:52:00	314	285	-17.0941	35.2813	-0.35349	0.871614	35.5362	1.03138	0.709104	0	3.30972	0	0	0	1.54427	1	0	0	0	1.158
2010-07-21	10:53:00	306	266	-19.301	35.3045	-0.345172	0.888497	35.5827	1.09792	0.810405	3	3.23374	0	0	0	1.54427	1	0	0	0	1.158
2010-07-21	10:54:00	277	291	-23.4114	35.3507	-0.407554	0.867393	35.6292	1.06465	0.759755	0	3.14351	0	0	0	1.54427	1	0	0	0	1.158
2010-07-21	10:55:00	227	122	-21.9093	35.3739	-0.328537	0.943368	35.6524	0.515689	0.405202	3	3.05301	0	0	0	1.49928	1	0	0	0	1.12427
2010-07-21	10:56:00	225	112	-15.6765	35.3507	-0.316061	0.947589	35.6292	0.449149	0.287018	0	2.96639	0	0	0	1.40402	1	0	0	0	1.05283
2010-07-21	10:57:00	244	189	-16.2952	35.3507	-0.286949	0.956031	35.6059	0.64877	0.506503	0	2.91692	0	0	0	1.54427	1	0	0	0	1.158
2010-07-21	10:58:00	232	214	-13.8204	35.3507	-0.345172	0.922264	35.6059	0.964838	0.776638	3	2.96639	0	0	0	1.54427	1	0	0	0	1.158
2010-07-21	10:59:00	287	288	-14.1298	35.3507	-0.328537	0.90116	35.6059	1.29754	0.793522	3	2.8945	0	0	0	1.54427	1	0	0	0	1.158
2010-07-21	11:00:00	326	284	-8.17411	35.3045	-0.311902	0.888497	35.5362	1.09792	0.574037	0	2.80379	0	0	0	1.54427	1	0	0	0	1.158
2010-07-21	11:01:00	368	431	-10.2971	35.2813	-0.38676	0.85473	35.5362	1.54707	1.85718	0	2.8216	0	0	0	1.54427	1	0	0	0	1.158
2010-07-21	11:02:00	436	577	-4.39046	35.2582	-0.503206	0.833626	35.513	1.76332	2.41433	0	2.76868	0	0	0	1.54427	1	0	0	0	1.158
2010-07-21	11:03:00	449	620	-4.31503	35.212	-0.544794	0.80408	35.4666	2.1792	2.80265	0	2.39855	0	0	0	1.54427	1	0	0	0	1.158
2010-07-21	11:04:00	412	600	3.73866	35.1889	-0.515682	0.774534	35.397	1.96295	3.20785	0	2.33199	0	0	0	1.54427	1	0	0	0	1.158
2010-07-21	11:05:00	302	362	23.6451	35.0275	-0.415872	0.842067	35.212	1.34745	2.05978	0	2.29436	0	0	0	1.54427	1	0	0	0	1.158
2010-07-21	11:06:00	268	214	20.2934	35.0045	-0.311902	0.90116	35.1658	0.798486	0.658454	3	2.08064	0	0	0	1.54427	1	0	0	0	1.158
2010-07-21	11:07:00	250	211	32.3362	34.9355	-0.282791	0.956031	35.0966	0.898297	0.742871	3	1.69953	0	0	0	1.96322	1	0	0	0	1.47216
2010-07-21	11:08:00	229	179	34.001	34.7977	-0.257838	0.960252	34.9585	0.698676	0.54027	4	1.54174	0	0	0	1.80609	1	0	0	0	1.35434
2010-07-21	11:09:00	283	283	31.9497	34.7061	-0.378443	0.867393	34.8666	1.04801	0.793522	0	1.50046	0	0	0	1.82272	1	0	0	0	1.36681
2010-07-21	11:10:00	195	119	38.7479	34.6145	-0.282791	0.956031	34.7519	0.515689	0.422086	7	1.43856	0	0	0	1.74452	1	0	0	0	1.30817
2010-07-21	11:11:00	226	185	21.6935	34.5917	-0.311902	0.918043	34.7748	0.815122	0.54027	0	1.36047	0	0	0	1.71762	1	0	0	0	1.28799
2010-07-21	11:12:00	196	134	10.8957	34.6832	-0.278632	0.95181	34.8666	0.499054	0.337669	0	1.31112	0	0	0	1.40884	1	0	0	0	1.05645
2010-07-21	11:13:00	262	247	3.49446	34.729	-0.336855	0.943368	34.9585	1.14782	1.23249	28	1.3067	0	0	0	2.22752	1	0	0	0	1.67035
2010-07-21	11:14:00	222	162	-18.2192	34.8895	-0.341013	0.930706	35.1658	0.698676	0.48962	0	1.31112	0	0	0	2.06146	1	0	0	0	1.54583
2010-07-21	11:15:00	353	348	-35.9079	35.1197	-0.469936	0.863172	35.4202	1.74669	2.05978	48	1.36783	0	0	1	4.97601	0	1	0	0	3.73136
2010-07-21	11:16:00	349	363	-15.9556	35.1658	-0.32022	0.934926	35.4434	2.84461	2.6507	64	1.32659	0	0	1	5.78943	0	1	0	0	4.34133
2010-07-21	11:17:00	274	342	11.2613	35.0966	-0.237044	0.930706	35.3045	2.67826	3.78189	91	1.37225	0	0	1	6.18357	0	1	0	0	4.63687
2010-07-21	11:18:00	245	303	18.1435	35.0045	-0.253679	0.913822	35.1889	2.21247	3.12344	90	1.33616	0	0	1	6.30351	0	1	0	0	4.72682
2010-07-21	11:19:00	276	298	30.5432	34.8895	-0.207932	0.926485	35.0506	1.94631	2.81953	69	1.28167	0	0	1	6.44962	0	1	0	0	4.83638
2010-07-21	11:20:00	259	296	41.3982	34.729	-0.212091	0.930706	34.8666	1.69678	2.5494	66	1.29271	0	0	1	6.31985	0	1	0	0	4.73907
2010-07-21	11:21:00	249	316	25.5593	34.6832	-0.299426	0.90538	34.8666	1.44726	1.57016	15	1.26915	0	0	1	6.16733	0	1	0	0	4.6247
2010-07-21	11:22:00	421	607	60.1067	34.5688	-0.407554	0.850509	34.6603	3.04423	4.91308	13	1.2316	0	0	1	4.5382	0	1	0	0	3.40307
2010-07-21	11:23:00	376	472	64.1444	34.3863	-0.32022	0.892718	34.4775	2.7448	4.54164	0	1.34574	0	0	1	5.19607	0	1	0	0	3.89638
2010-07-21	11:24:00	170	191	39.854	34.3863	-0.370125	0.880055	34.5231	0.565595	0.641571	3	1.26326	0	0	0	2.8505	1	0	0	0	2.1375
2010-07-21	11:25:00	238	235	37.1399	34.3635	-0.266155	0.956031	34.5003	1.01474	1.18184	23	1.24559	0	0	0	2.23895	1	0	0	0	1.67892
2010-07-21	11:26:00	186	123	30.784	34.3407	-0.178821	0.977135	34.5003	0.415878	0.405202	0	1.1808	0	0	0	1.47664	1	0	0	0	1.10729
2010-07-21	11:27:00	236	195	33.5378	34.318	-0.395078	0.761871	34.4775	0.898297	0.675337	3	1.15872	0	0	0	1.78964	1	0	0	0	1.342
2010-07-21	11:28:00	194	130	33.5589	34.2952	-0.170503	0.977135	34.4319	0.399243	0.303902	0	1.2419	0	0	0	1.41539	1	0	0	0	1.06136
2010-07-21	11:29:00	218	189	32.6702	34.2725	-0.245361	0.943368	34.4319	0.632135	0.472736	0	1.26399	0	0	0	1.64278	1	0	0	0	1.23187
2010-07-21	11:30:00	323	270	29.6372	34.2725	-0.286949	0.863172	34.4319	0.931568	0.624687	0	1.24632	0	0	0	1.70502	1	0	0	0	1.27855
2010-07-21	11:31:00	281	245	26.6038	34.2725	-0.191297	0.95181	34.4547	0.865027	0.607804	0	1.28535	0	0	0	1.75213	1	0	0	0	1.31387
2010-07-21	11:32:00	275	242	22.0025	34.318	-0.253679	0.947589	34.5003	0.781851	0.624687	3	1.29566	0	0	0	1.7748	1	0	0	0	1.33087
2010-07-21	11:33:00	281	264	26.86	34.318	-0.241203	0.943368	34.5003	0.898297	0.877939	0	1.28461	0	0	0	1.85127	1	0	0	0	1.38822
2010-07-21	11:34:00	256	241	29.9405	34.2725	-0.203774	0.960252	34.4319	1.08128	1.09742	23	1.28829	0	0	0	1.97038	1	0	0	0	1.47753
2010-07-21	11:35:00	309	332	24.8079	34.2497	-0.232885	0.947589	34.4091	1.14782	0.793522	0	1.34205	0	0	0	1.95211	1	0	0	0	1.46383
2010-07-21	11:36:00	250	259	24.7836	34.2725	-0.295267	0.918043	34.4319	0.964838	0.709104	0	1.32438	0	0	0	1.89223	1	0	0	0	1.41893
2010-07-21	11:37:00	238	215	28.4468	34.2497	-0.212091	0.964472	34.4091	0.765216	0.810405	9	1.33837	0	0	0	1.87949	1	0	0	0	1.40937
2010-07-21	11:38:00	226	250	20.5877	34.227	-0.349331	0.837847	34.4091	0.914932	0.979239	6	1.38551	0	0	0	1.93307	1	0	0	0	1.44955
2010-07-21	11:39:00	149	108	19.6258	34.2725	-0.166345	0.981356	34.4547	0.332703	0.303902	0	1.41793	0	0	0	1.73363	1	0	0	0	1.3
2010-07-21	11:40:00	223	219	27.2105	34.2725	-0.21625	0.968693	34.4319	1.19773	1.62081	44	1.43045	0	0	0	2.46725	1	0	0	0	1.85012
2010-07-21	11:41:00	201	165	40.0039	34.2043	-0.153868	0.981356	34.3407	0.598865	0.641571	3	1.44961	0	0	0	1.9347	1	0	0	0	1.45078
2010-07-21	11:42:00	239	232	35.8436	34.1135	-0.174662	0.956031	34.2497	1.44726	1.21561	6	1.44077	0	0	0	2.00947	1	0	0	0	1.50684
2010-07-21	11:43:00	251	248	29.1883	34.1135	-0.274473	0.913822	34.2725	0.948203	0.776638	3	1.43709	0	0	0	1.96063	1	0	0	0	1.47022
2010-07-21	11:44:00	213	159	27.396	34.0908	-0.170503	0.972914	34.2497	0.682041	0.641571	0	1.46066	0	0	0	1.87299	1	0	0	0	1.4045
2010-07-21	11:45:00	217	241	32.5584	34.0681	-0.245361	0.939147	34.227	0.698676	0.725988	6	1.44445	0	0	0	1.84074	1	0	0	0	1.38032
2010-07-21	11:46:00	213	217	25.3024	34.0681	-0.24952	0.922264	34.2497	0.781851	0.861055	4	1.50046	0	0	0	1.87655	1	0	0	0	1.40717
2010-07-21	11:47:00	150	133	30.4204	34.0908	-0.195456	0.972914	34.2497	0.432514	0.405202	0	1.47319	0	0	0	1.44807	1	0	0	0	1.08587
2010-07-21	11:48:00	208	206	32.8816	34.0455	-0.149709	0.960252	34.1816	0.682041	0.607804	3	1.47393	0	0	0	1.74368	1	0	0	0	1.30754
2010-07-21	11:49:00	243	232	25.6519	34.0228	-0.0956452	0.90538	34.2043	0.748581	0.607804	0	1.51152	0	0	0	1.75184	1	0	0	0	1.31365
2010-07-21	11:50:00	292	256	21.6988	34.0455	-0.103963	0.934926	34.227	0.848392	0.557153	0	1.50341	0	0	0	1.7501	1	0	0	0	1.31235
2010-07-21	11:51:00	283	320	16.1758	34.1135	-0.278632	0.90116	34.2952	1.36408	1.35067	15	1.53289	0	0	0	1.96149	1	0	0	0	1.47087
2010-07-21	11:52:00	238	261	12.1833	34.1589	-0.261997	0.884276	34.3635	1.19773	1.26626	19	1.55648	0	0	0	2.21772	1	0	0	0	1.663
2010-07-21	11:53:00	210	216	10.3361	34.1816	-0.191297	0.968693	34.3863	0.682041	0.607804	0	1.52773	0	0	0	1.96961	1	0	0	0	1.47695
2010-07-21	11:54:00	306	285	14.8542	34.2043	-0.170503	0.939147	34.4091	1.18109	0.877939	7	1.52699	0	0	0	1.9208	1	0	0	0	1.44036
2010-07-21	11:55:00	277	247	22.1539	34.1816	-0.178821	0.934926	34.3635	0.815122	0.557153	0	1.51889	0	0	0	1.82498	1	0	0	0	1.3685
2010-07-21	11:56:00	303	311	23.4149	34.1362	-0.261997	0.90538	34.318	1.34745	0.928589	0	1.51962	0	0	0	1.8741	1	0	0	0	1.40533
2010-07-21	11:57:00	292	299	27.0704	34.1135	-0.232885	0.947589	34.2725	2.1293	1.30002	16	1.54026	0	0	0	1.54427	1	0	0	0	1.158
2010-07-21	11:58:00	303	296	19.5568	34.0681	-0.162186	0.922264	34.2497	1.44726	1.19872	3	1.63611	0	0	0	1.54427	1	0	0	0	1.158
2010-07-21	11:59:00	283	258	14.0569	34.1135	-0.108122	0.956031	34.318	0.865027	0.574037	0	1.67445	0	0	0	1.54427	1	0	0	0	1.158
2010-07-21	12:00:00	310	270	9.42685	34.1816	-0.133074	0.964472	34.3863	0.998108	0.692221	0	1.55427	0	0	0	1.54427	1	0	0	0	1.158
2010-07-21	12:01:00	294	314	10.5805	34.227	-0.207932	0.922264	34.4319	1.29754	1.18184	10	1.59998	0	0	0	1.54427	1	0	0	0	1.158
2010-07-21	12:02:00	301	309	11.7647	34.2497	-0.166345	0.922264	34.4547	1.26427	0.759755	3	1.58965	0	0	0	1.54427	1	0	0	0	1.158
2010-07-21	12:03:00	278	275	5.96818	34.2725	-0.199615	0.913822	34.5003	0.881662	0.709104	0	1.5985	0	0	0	1.54427	1	0	0	0	1.158
2010-07-21	12:04:00	291	292	6.81697	34.318	-0.21625	0.913822	34.5231	1.21436	0.928589	6	1.59113	0	0	0	1.54427	1	0	0	0	1.158
2010-07-21	12:05:00	316	319	13.8033	34.318	-0.278632	0.90538	34.5003	1.34745	1.16496	10	1.61177	0	0	0	1.54427	1	0	0	0	1.158
2010-07-21	12:06:00	276	247	3.47502	34.318	-0.311902	0.930706	34.546	0.898297	0.641571	3	1.61472	0	0	0	1.54427	1	0	0	0	1.158
2010-07-21	12:07:00	239	248	9.21704	34.3407	-0.278632	0.875834	34.546	0.765216	0.658454	1	1.57933	0	0	0	1.54427	1	0	0	0	1.158
2010-07-21	12:08:00	202	182	3.13877	34.3407	-0.38676	0.842067	34.5688	0.781851	0.658454	11	1.60587	0	0	0	1.54427	1	0	0	0	1.158
2010-07-21	12:09:00	276	278	4.62653	34.3635	-0.228726	0.930706	34.5917	1.19773	0.945472	10	1.64348	0	0	0	1.54427	1	0	0	0	1.158
2010-07-21	12:10:00	226	224	14.9902	34.3407	-0.191297	0.939147	34.5231	0.698676	0.523387	0	1.59776	0	0	0	1.82302	1	0	0	0	1.36703
2010-07-21	12:11:00	259	230	12.3137	34.2952	-0.21625	0.943368	34.5003	0.781851	0.54027	0	1.60956	0	0	0	1.76181	1	0	0	0	1.32113
2010-07-21	12:12:00	264	277	13.5282	34.2952	-0.382601	0.749209	34.4775	1.29754	1.09742	3	1.66265	0	0	0	1.88486	1	0	0	0	1.4134
2010-07-21	12:13:00	277	281	21.4973	34.227	-0.212091	0.939147	34.4091	1.13119	0.945472	6	1.55574	0	0	0	1.95794	1	0	0	0	1.4682
2010-07-21	12:14:00	233	243	22.4569	34.1816	-0.207932	0.95181	34.3407	0.815122	0.810405	6	1.58597	0	0	0	1.9452	1	0	0	0	1.45865
2010-07-21	12:15:00	133	124	20.1104	34.1135	-0.282791	0.947589	34.2952	0.449149	0.48962	4	1.57122	0	0	0	1.81777	1	0	0	0	1.36309
2010-07-21	12:16:00	150	161	17.4131	34.0908	-0.311902	0.939147	34.2725	0.548959	0.624687	7	1.58965	0	0	0	1.77243	1	0	0	0	1.3291
2010-07-21	12:17:00	90	93	15.6521	34.0455	-0.382601	0.918043	34.2497	0.482419	0.506503	7	1.60587	0	0	0	1.733	1	0	0	0	1.29953
2010-07-21	12:18:00	86	63	15.7063	34.0002	-0.361807	0.930706	34.2043	0.249527	0.253252	0	1.57565	0	0	0	1.67034	1	0	0	0	1.25254
2010-07-21	12:19:00	98	87	14.2506	33.9549	-0.365966	0.930706	34.1589	0.282797	0.320785	0	1.54026	0	0	0	1.61635	1	0	0	0	1.21205
2010-07-21	12:20:00	119	134	10.0231	33.9549	-0.365966	0.90538	34.1816	0.449149	0.422086	0	1.51078	0	0	0	1.63997	1	0	0	0	1.22976
2010-07-21	12:21:00	278	279	7.51716	34.0228	-0.128916	0.968693	34.227	1.34745	0.776638	0	1.34795	0	0	0	1.92071	1	0	0	0	1.44028
2010-07-21	12:22:00	250	251	8.94001	34.0908	-0.062375	0.994018	34.2952	0.948203	0.54027	0	1.28019	0	0	0	1.9887	1	0	0	0	1.49127
2010-07-21	12:23:00	300	311	7.66891	34.1362	-0.195456	0.918043	34.3635	1.24764	1.18184	0	1.31333	0	0	0	2.37136	1	0	0	0	1.77821
2010-07-21	12:24:00	255	301	17.3865	34.1135	-0.153868	0.926485	34.2952	1.18109	0.945472	0	1.30449	0	0	0	2.52067	1	0	0	0	1.89018
2010-07-21	12:25:00	288	286	9.78908	34.1362	-0.0706925	0.964472	34.3407	1.13119	0.759755	0	1.29566	0	0	0	2.4235	1	0	0	0	1.81731
2010-07-21	12:26:00	259	278	16.4514	34.1362	-0.0291047	0.994018	34.318	0.981473	0.641571	0	1.27946	0	0	0	2.2279	1	0	0	0	1.67064
2010-07-21	12:27:00	303	323	16.7811	34.1135	-0.232885	0.909601	34.318	1.34745	1.18184	0	1.27504	0	0	0	2.45628	1	0	0	0	1.84189
2010-07-21	12:28:00	264	284	15.2402	34.1362	-0.199615	0.913822	34.318	1.53043	1.31691	9	1.2824	0	0	0	2.75537	1	0	0	0	2.06617
2010-07-21	12:29:00	305	304	15.8458	34.1362	-0.170503	0.934926	34.318	1.09792	0.692221	0	1.26326	0	0	0	2.54794	1	0	0	0	1.91063
2010-07-21	12:30:00	293	264	16.1486	34.1362	-0.191297	0.943368	34.318	0.798486	0.523387	0	1.22939	0	0	0	2.17498	1	0	0	0	1.63095
2010-07-21	12:31:00	275	295	15.543	34.1362	-0.195456	0.930706	34.318	1.11455	1.08054	3	1.22055	0	0	0	2.3284	1	0	0	0	1.746
2010-07-21	12:32:00	331	293	11.3034	34.1362	-0.18298	0.960252	34.3407	1.04801	0.59092	0	1.2154	0	0	0	2.22557	1	0	0	0	1.66889
2010-07-21	12:33:00	261	247	12.1833	34.1589	-0.149709	0.833626	34.3635	1.03138	0.877939	0	1.18154	0	0	0	2.29099	1	0	0	0	1.71794
2010-07-21	12:34:00	216	194	8.21444	34.1816	-0.162186	0.95181	34.3863	0.765216	0.810405	6	1.22792	0	0	0	2.3126	1	0	0	0	1.73415
2010-07-21	12:35:00	265	262	10.6392	34.1816	-0.24952	0.90116	34.3863	1.09792	1.26626	17	1.25442	0	0	0	2.59358	1	0	0	0	1.94485
2010-07-21	12:36:00	223	217	8.51755	34.1816	-0.24952	0.918043	34.3863	0.798486	0.844172	3	1.25295	0	0	0	2.5534	1	0	0	0	1.91472
2010-07-21	12:37:00	232	238	13.698	34.1589	-0.24952	0.95181	34.3407	0.848392	0.861055	0	1.30597	0	0	0	2.46477	1	0	0	0	1.84826
2010-07-21	12:38:00	312	297	11.6062	34.1362	-0.187138	0.913822	34.3407	1.33081	1.23249	25	1.26105	0	0	0	2.63195	1	0	0	0	1.97362
2010-07-21	12:39:00	277	195	16.7811	34.1135	-0.124757	0.90116	34.318	0.682041	0.48962	0	1.25958	0	0	0	1.54427	1	0	0	0	1.158
2010-07-21	12:40:00	273	237	19.2025	34.1135	-0.18298	0.880055	34.2952	0.964838	0.641571	0	1.19626	0	0	0	1.54427	1	0	0	0	1.158
2010-07-21	12:41:00	252	250	13.1487	34.1135	-0.261997	0.888497	34.2952	1.09792	0.996123	3	1.18816	0	0	0	1.54427	1	0	0	0	1.158
2010-07-21	12:42:00	278	257	11.0296	34.1135	-0.245361	0.926485	34.318	0.948203	0.759755	0	1.14916	0	0	0	2.36589	1	0	0	0	1.77411
2010-07-21	12:43:00	273	301	-0.543716	34.1589	-0.303584	0.842067	34.4091	1.01474	0.945472	0	1.10942	0	0	0	1.54427	1	0	0	0	1.158
2010-07-21	12:44:00	186	197	-8.30376	34.2725	-0.257838	0.926485	34.5003	0.58223	0.557153	0	1.10942	0	0	0	1.54427	1	0	0	0	1.158
2010-07-21	12:45:00	194	209	-13.2794	34.3407	-0.232885	0.926485	34.5917	0.515689	0.54027	0	1.09323	0	0	0	1.54427	1	0	0	0	1.158
2010-07-21	12:46:00	306	319	-15.2619	34.4319	-0.153868	0.90538	34.7061	1.29754	1.13119	5	1.08661	0	0	0	1.54427	1	0	0	0	1.158
2010-07-21	12:47:00	271	240	-2.50625	34.4547	-0.0706925	0.956031	34.6832	0.698676	0.455853	0	1.04835	0	0	0	1.54427	1	0	0	0	1.158
2010-07-21	12:48:00	312	305	8.1827	34.4319	-0.195456	0.922264	34.6374	1.39735	1.43509	22	1.06159	0	0	0	1.54427	1	0	0	0	1.158
2010-07-21	12:49:00	241	265	5.81114	34.3863	-0.224568	0.909601	34.5917	1.06465	1.01301	8	1.04835	0	0	0	1.54427	1	0	0	0	1.158
2010-07-21	12:50:00	249	274	3.98621	34.3863	-0.220409	0.939147	34.5917	1.18109	0.996123	0	1.0226	0	0	0	1.54427	1	0	0	0	1.158
2010-07-21	12:51:00	275	276	9.52092	34.3407	-0.35349	0.846288	34.546	1.11455	1.18184	12	0.988765	0	0	0	1.54427	1	0	0	0	1.158
2010-07-21	12:52:00	263	234	5.29795	34.318	-0.187138	0.85473	34.546	0.715311	0.59092	0	0.951257	0	0	0	1.54427	1	0	0	0	1.158
2010-07-21	12:53:00	226	268	5.90557	34.318	-0.207932	0.939147	34.546	1.36408	1.01301	9	0.940226	0	0	0	1.54427	1	0	0	0	1.158
2010-07-21	12:54:00	188	175	2.25967	34.318	-0.341013	0.833626	34.546	0.58223	0.54027	0	0.86229	0	0	0	1.54427	1	0	0	0	1.158
2010-07-21	12:55:00	235	196	-3.88803	34.3635	-0.24952	0.795638	34.5917	0.698676	0.675337	5	0.799077	0	0	0	1.54427	1	0	0	0	1.158
2010-07-21	12:56:00	237	270	-1.48929	34.3863	-0.311902	0.795638	34.6374	1.09792	1.16496	3	0.870377	0	0	0	1.54427	1	0	0	0	1.158
2010-07-21	12:57:00	218	212	-10.4264	34.4547	-0.38676	0.449528	34.7061	0.532324	0.725988	0	0.866701	0	0	0	1.54427	1	0	0	0	1.158
2010-07-21	12:58:00	233	234	4.49813	34.4547	-0.42003	0.80408	34.6603	1.13119	1.35067	13	0.876993	0	0	0	2.66001	1	0	0	0	1.99466
2010-07-21	12:59:00	223	232	2.09515	34.4319	-0.403395	0.85473	34.6374	0.948203	0.844172	7	0.874053	0	0	0	1.54427	1	0	0	0	1.158
2010-07-21	13:00:00	256	240	4.29038	34.3863	-0.224568	0.964472	34.6145	0.964838	0.793522	0	0.871847	0	0	0	1.54427	1	0	0	0	1.158
2010-07-21	13:01:00	184	200	9.79479	34.3635	-0.166345	0.972914	34.5688	0.532324	0.607804	3	0.844648	0	0	0	1.54427	1	0	0	0	1.158
2010-07-21	13:02:00	139	141	0.369585	34.3635	-0.162186	0.968693	34.5917	0.399243	0.405202	0	0.863026	0	0	0	1.73363	1	0	0	0	1.3
2010-07-21	13:03:00	261	260	-2.16695	34.4319	-0.237044	0.896939	34.6603	1.19773	1.33379	19	0.889492	0	0	0	1.54427	1	0	0	0	1.158
2010-07-21	13:04:00	286	247	1.48632	34.4319	-0.124757	0.896939	34.6603	0.998108	0.607804	0	0.865966	0	0	0	1.54427	1	0	0	0	1.158
2010-07-21	13:05:00	237	184	12.1682	34.4091	-0.0831689	0.934926	34.6145	0.432514	0.320785	0	0.838767	0	0	0	3.64297	1	0	0	0	2.73176
2010-07-21	13:06:00	290	305	15.5699	34.3635	-0.199615	0.909601	34.5688	1.21436	1.18184	4	0.845383	0	0	0	1.54427	1	0	0	0	1.158
2010-07-21	13:07:00	317	317	4.89869	34.3863	-0.241203	0.871614	34.5917	1.09792	0.877939	0	0.867436	0	0	0	1.54427	1	0	0	0	1.158
2010-07-21	13:08:00	354	397	-4.02918	34.4547	-0.278632	0.875834	34.7061	1.76332	2.16108	0	0.924784	0	0	0	1.54427	1	0	0	0	1.158
2010-07-21	13:09:00	242	231	-5.31952	34.5003	-0.228726	0.922264	34.7519	0.898297	0.911706	8	0.926255	0	0	0	1.54427	1	0	0	0	1.158
2010-07-21	13:10:00	238	254	2.26712	34.5231	-0.257838	0.943368	34.729	0.998108	1.18184	16	0.894638	0	0	0	1.54427	1	0	0	0	1.158
2010-07-21	13:11:00	202	221	8.08999	34.5003	-0.224568	0.95181	34.7061	0.698676	0.709104	0	0.876258	0	0	0	1.54427	1	0	0	0	1.158
2010-07-21	13:12:00	293	305	12.1095	34.4547	-0.199615	0.926485	34.6603	1.54707	1.16496	9	0.874053	0	0	0	1.54427	1	0	0	0	1.158
2010-07-21	13:13:00	278	266	19.4677	34.4091	-0.120598	0.913822	34.5917	0.831757	0.641571	0	0.849793	0	0	0	1.54427	1	0	0	0	1.158
2010-07-21	13:14:00	321	305	23.192	34.3407	-0.145551	0.926485	34.5231	1.06465	0.979239	0	0.860085	0	0	0	1.54427	1	0	0	0	1.158
2010-07-21	13:15:00	291	335	6.14671	34.3635	-0.21625	0.90116	34.5917	1.31418	1.19872	6	0.892433	0	0	0	1.54427	1	0	0	0	1.158
2010-07-21	13:16:00	282	261	-0.340258	34.4319	-0.0914865	0.896939	34.6603	1.08128	0.675337	0	0.868907	0	0	0	1.54427	1	0	0	0	1.158
2010-07-21	13:17:00	277	225	-1.96652	34.5003	-0.0582162	0.930706	34.7519	0.682041	0.472736	0	0.865231	0	0	0	1.54427	1	0	0	0	1.158
2010-07-21	13:18:00	279	303	5.92527	34.5231	-0.253679	0.913822	34.7519	1.43062	1.51951	26	0.860085	0	0	0	1.54427	1	0	0	0	1.158
2010-07-21	13:19:00	282	321	11.1665	34.4775	-0.286949	0.858951	34.6832	1.59697	1.28314	5	0.851999	0	0	0	1.54427	1	0	0	0	1.158
2010-07-21	13:20:00	325	324	11.226	34.4319	-0.149709	0.888497	34.6603	1.5637	1.14807	3	0.843913	0	0	0	1.54427	1	0	0	0	1.158
2010-07-21	13:21:00	328	304	2.36655	34.4547	-0.162186	0.880055	34.6603	1.36408	0.962356	0	0.842443	0	0	0	1.54427	1	0	0	0	1.158
2010-07-21	13:22:00	285	323	1.99558	34.5003	-0.224568	0.884276	34.729	1.41399	1.31691	9	0.839502	0	0	0	1.54427	1	0	0	0	1.158
2010-07-21	13:23:00	324	352	11.1665	34.4775	-0.170503	0.943368	34.6832	1.49716	1.35067	13	0.851264	0	0	0	1.54427	1	0	0	0	1.158
2010-07-21	13:24:00	269	283	-10.2733	34.546	-0.174662	0.981356	34.7977	0.815122	0.624687	0	0.849793	0	0	0	1.54427	1	0	0	0	1.158
2010-07-21	13:25:00	307	315	-28.9955	34.7519	-0.18298	0.968693	35.0506	1.18109	0.877939	0	0.857145	0	0	0	1.54427	1	0	0	0	1.158
2010-07-21	13:26:00	266	295	-31.7765	34.9125	-0.282791	0.867393	35.212	1.5138	1.28314	0	0.875523	0	0	0	1.54427	1	0	0	0	1.158
2010-07-21	13:27:00	222	151	-32.8904	35.0045	-0.282791	0.90538	35.3276	0.731946	0.574037	0	0.913019	0	0	0	1.54427	1	0	0	0	1.158
2010-07-21	13:28:00	259	257	-36.833	35.1197	-0.203774	0.95181	35.4434	1.87977	0.945472	0	0.913019	0	0	0	1.54427	1	0	0	0	1.158
2010-07-21	13:29:00	331	352	-15.9135	35.1428	-0.191297	0.913822	35.4202	1.61361	1.16496	7	0.927725	0	0	0	1.54427	1	0	0	0	1.158
2010-07-21	13:30:00	302	304	-2.58853	35.0966	-0.187138	0.939147	35.3507	1.28091	0.793522	0	0.915225	0	0	1	4.33087	0	1	0	0	3.24759
2010-07-21	13:31:00	319	340	2.47494	35.0045	-0.195456	0.947589	35.2351	1.31418	0.996123	3	0.910814	0	0	1	4.17679	0	1	0	0	3.13205
2010-07-21	13:32:00	329	362	-9.28382	35.0506	-0.282791	0.913822	35.2813	1.5138	1.14807	0	0.913755	0	0	0	1.54427	1	0	0	0	1.158
2010-07-21	13:33:00	304	300	-9.63081	35.0736	-0.124757	0.939147	35.3276	1.26427	0.827288	3	0.936549	0	0	0	1.54427	1	0	0	0	1.158
2010-07-21	13:34:00	312	268	-0.634065	35.0275	-0.149709	0.964472	35.2582	1.06465	0.59092	0	0.929196	0	0	0	1.54427	1	0	0	0	1.158
2010-07-21	13:35:00	285	303	-12.0532	35.0506	-0.245361	0.918043	35.3045	1.21436	1.08054	0	0.956405	0	0	0	1.54427	1	0	0	0	1.158
2010-07-21	13:36:00	167	182	-22.696	35.1428	-0.390919	0.829405	35.4434	0.532324	0.506503	0	0.950522	0	0	0	1.54427	1	0	0	0	1.158
2010-07-21	13:37:00	239	244	-25.3002	35.212	-0.228726	0.939147	35.513	0.765216	0.877939	10	0.959346	0	0	0	1.54427	1	0	0	0	1.158
2010-07-21	13:38:00	302	305	-17.9348	35.2351	-0.133074	0.934926	35.513	1.21436	0.827288	0	0.956405	0	0	0	1.54427	1	0	0	0	1.158
2010-07-21	13:39:00	286	259	-14.8473	35.2351	-0.191297	0.934926	35.513	1.06465	0.692221	0	0.951992	0	0	0	1.54427	1	0	0	0	1.158
2010-07-21	13:40:00	316	341	-11.1429	35.2351	-0.212091	0.918043	35.4898	1.64688	1.36756	8	0.960817	0	0	0	1.54427	1	0	0	0	1.158
2010-07-21	13:41:00	298	269	-7.70854	35.212	-0.133074	0.918043	35.4666	0.948203	0.641571	0	0.965965	0	0	0	1.54427	1	0	0	0	1.158
2010-07-21	13:42:00	304	247	-1.81068	35.1889	-0.145551	0.943368	35.4202	0.765216	0.607804	4	0.946845	0	0	0	1.54427	1	0	0	0	1.158
[truncated: 2,151 more rows]

## Sheet: Participant 3
Date	Time (GMT+03:00 July/October, GMT+02:00 February)	Transverse accel - peaks	Longitudinal accel - peaks	Heat flux - average	Skin temp - average	Transverse accel - average	Longitudinal accel - average	Near-body temp - average	Transverse accel - MAD	Longitudinal accel - MAD	Step Counter	GSR - average	Lying down	Sleep	Physical Activity	Energy expenditure	Sedentary	Moderate	Vigorous	Very Vigorous	METS
[truncated: 1,919 more rows]

[truncated: 2 more sheets: Participant 4, Participant 5]
