# Supplementary material for: Data on multiple body parameters, microclimatic variables, and subjective assessment of thermal sensation monitored in outdoor environment
Source: Data Brief. 2017 Apr 8;12:184–7. doi: 10.1016/j.dib.2017.03.045 (PMC5394205; doi:10.1016/j.dib.2017.03.045)
Supplement: Supplementary file 3 — Supplementary material [file mmc3.xlsx]

## Sheet: Sheet1
Participant	Site	Season	Date	Time (LST, GMT+03:00 July/October, GMT+02:00 February)	Gender	Iclo (clo)	Overall comfort	Temperature opinion	Humidity opinion	Wind opinion	Thermal sensation vote	Sensation preference	Temperature preference	Humidity preference	Wind preference	Irradiation preference	SR↓ (W/m2)	SR↑ (W/m2)	IR↓ (W/m2)	IR↑ (W/m2)	Tair (oC)	RH (%)	Tglobe (oC)	WSaver (m/s)	WSmax (m/s)	Tground (oC)
5	Syntagma square	Summer	2010-07-15	16:48:00	Male	0.44	0	0	0	0	2	-1	-1	0	0	0	411.701	76.49	477.09	573.338	34.94	40.73	38.9	0.75	1.02	39
5	Syntagma square	Summer	2010-07-15	17:00:00	Male	0.47	0	1	0	0	0	-1	-1	0	0	0	501.191	134.224	579.63	518.401	35.4	40.2	41	0.62	1.16	38
3	Syntagma square	Summer	2010-07-15	17:30:00	Female	0.25	0	1	-1	-1	2	-1	-1	0	0	0	142.033	35.045	475.36	563.293	34.41	42.08	36.9	0.43	0.79	35
5	Syntagma square	Summer	2010-07-15	18:30:00	Male	0.30	0	1	0	0	0	-1	-1	0	0	0	122.492	24.001	415.47	566.131	33.91	43.93	35.4	0.78	1.47	33
5	Syntagma square	Summer	2010-07-15	17:30:00	Male	0.56	0	1	0	0	2	-1	-1	0	0	0	142.033	35.045	475.36	563.293	34.41	42.08	36.9	0.43	0.79	42
5	Syntagma square	Summer	2010-07-15	19:30:00	Male	0.56	-2	1	0	0	2	-1	-1	0	0	0	49.669	12.723	462.94	581.753	33.55	44.07	34.7	0.63	1.18	33
5	Syntagma square	Summer	2010-07-15	19:02:00	Male	0.56	0	1	0	0	0	0	-1	0	0	0	64.198	19.173	465.71	583.21	33.93	43.03	35.1	0.29	0.44	32
5	Syntagma square	Summer	2010-07-15	18:08:00	Male	0.56	0	1	0	0	0	-1	-1	0	0	0	117.543	46.824	455.92	563.208	34.38	43.21	36.4	0.66	1.22	37
4	Syntagma square	Summer	2010-07-15	19:30:00	Male	0.30	0	1	-1	-1	2	-1	-1	-1	1	-1	49.669	12.723	462.94	581.753	33.55	44.07	34.7	0.63	1.18	34
4	Syntagma square	Summer	2010-07-15	19:00:00	Male	0.30	-1	1	-1	-1	3	-1	-1	-1	1	-1	63.834	19.544	474.14	586.528	33.89	43	35.1	0.4	0.77	34
4	Syntagma square	Summer	2010-07-15	18:00:00	Male	0.30	-1	1	-1	-1	3	-1	-1	-1	1	-1	105.983	40.686	458.13	554.26	34.27	43.3	36.4	0.94	1.49	37
4	Syntagma square	Summer	2010-07-15	18:30:00	Male	0.30	0	1	-1	1	2	-1	-1	-1	1	-1	122.492	24.001	415.47	566.131	33.91	43.93	35.4	0.78	1.47	33
4	Syntagma square	Summer	2010-07-15	17:30:00	Male	0.30	-1	1	-1	-1	3	-1	-1	-1	1	-1	142.033	35.045	475.36	563.293	34.41	42.08	36.9	0.43	0.79	35
4	Syntagma square	Summer	2010-07-15	16:58:00	Male	0.30	0	1	-1	-1	3	-1	-1	-1	1	-1	597.087	166.428		500.325	35.14	40.95	40.1	0.59	0.94	38
4	Syntagma square	Summer	2010-07-15	16:45:00	Male	0.30	0	1	-1	-1	3	-1	-1	-1	1	-1	323.946	59.545	409.15	562.273	34.28	43.78	37.5	0.41	0.74	39
1	Syntagma square	Summer	2010-07-15	19:26:00	Female	0.26	0	1	1	-1	2	-1	-1	-1	1	-1	44.983	12.806	481.16	578.391	33.57	44.29	34.8	0.38	0.73	34
1	Syntagma square	Summer	2010-07-15	16:58:00	Female	0.26	0	1	1	-1	3	-1	0	0	1	0	597.087	166.428		500.325	35.14	40.95	40.1	0.59	0.94	38
1	Syntagma square	Summer	2010-07-15	17:30:00	Female	0.26	0	1	-1	1	3	-1	0	0	1	0	142.033	35.045	475.36	563.293	34.41	42.08	36.9	0.43	0.79	39
1	Syntagma square	Summer	2010-07-15	19:00:00	Female	0.26	0	1	-1	-1	2	-1	0	0	1	0	63.834	19.544	474.14	586.528	33.89	43	35.1	0.4	0.77	32
1	Syntagma square	Summer	2010-07-15	18:00:00	Female	0.26	0	1	1	-1	3	-1	0	0	1	0	105.983	40.686	458.13	554.26	34.27	43.3	36.4	0.94	1.49	37
1	Syntagma square	Summer	2010-07-15	18:35:00	Female	0.26	0	1	1	-1	2	-1	0	0	1	0	83.339	18.229	436.88	563.826	33.83	44.37	35.2	0.77	1.74	32
2	Syntagma square	Summer	2010-07-15	19:21:00	Male	0.47	0	1	-1	-1	1	-1	-1	-1	1	0	47.072	12.216	477.29	573.627	33.43	45.29	34.6	0.28	0.42	34
2	Syntagma square	Summer	2010-07-15	19:00:00	Male	0.47	0	1	-1	1	1	-1	-1	-1	1	0	63.834	19.544	474.14	586.528	33.89	43	35.1	0.4	0.77	33
2	Syntagma square	Summer	2010-07-15	18:30:00	Male	0.47	0	1	-1	1	2	-1	-1	-1	1	0	122.492	24.001	415.47	566.131	33.91	43.93	35.4	0.78	1.47	34
2	Syntagma square	Summer	2010-07-15	18:00:00	Male	0.47	0	1	1	1	2	-1	-1	-1	1	0	105.983	40.686	458.13	554.26	34.27	43.3	36.4	0.94	1.49	37
2	Syntagma square	Summer	2010-07-15	16:58:00	Male	0.47	-1	1	1	1	3	-1	-1	-1	0	0	597.087	166.428		500.325	35.14	40.95	40.1	0.59	0.94	38
2	Syntagma square	Summer	2010-07-15	17:30:00	Male	0.47	-1	1	1	-1	3	-1	-1	-1	1	0	142.033	35.045	475.36	563.293	34.41	42.08	36.9	0.43	0.79	35
2	Syntagma square	Summer	2010-07-15	16:48:00	Male	0.47	0	1	1	1	3	-1	-1	-1	0	0	411.701	76.49	477.09	573.338	34.94	40.73	38.9	0.75	1.02	39
3	Syntagma square	Summer	2010-07-15	18:00:00	Female	0.25	-1	1	-1	1	2	-1	-1	0	0	0	105.983	40.686	458.13	554.26	34.27	43.3	36.4	0.94	1.49	37
3	Syntagma square	Summer	2010-07-15	18:30:00	Female	0.25	0	1	1	-1	2	-1	-1	0	0	0	122.492	24.001	415.47	566.131	33.91	43.93	35.4	0.78	1.47	33
3	Syntagma square	Summer	2010-07-15	17:00:00	Female	0.25	-1	1	1	-1	3	-1	-1	0	0	0	501.191	134.224	579.63	518.401	35.4	40.2	41	0.62	1.16	38
3	Syntagma square	Summer	2010-07-15	19:30:00	Female	0.25	-1	1	1	-1	2	-1	-1	0	0	0	49.669	12.723	462.94	581.753	33.55	44.07	34.7	0.63	1.18	34
3	Syntagma square	Summer	2010-07-15	19:00:00	Female	0.25	-1	1	1	-1	3	-1	-1	0	0	0	63.834	19.544	474.14	586.528	33.89	43	35.1	0.4	0.77	32
5	Ermou street	Summer	2010-07-16	20:01:00	Male	0.31		1	1	1	2	-1	-1	0	0	0	17.471	3.785	464.05	577.501	31.35	43.33	32.3	1.44	2.61	37
1	Ermou street	Summer	2010-07-16	19:56:00	Female	0.40	0	1	-1	1	1	-1	-1	0	0	0	20.177	3.773	465.76	578.399	31.26	43.56	32.4	1.25	2.14	36
1	Ermou street	Summer	2010-07-16	17:18:00	Female	0.40	0	1	-1	-1	3	-1	0	0	1	-1	45.348	6.71	477.21	566.877	32.54	41.53	33.8	1.92	2.66	45
1	Ermou street	Summer	2010-07-16	17:00:00	Female	0.40	0	1	-1	1	2	-1	-1	0	0	0	48.036	8.272	485.75	577.508	32.83	39.61	34	1.49	2.26	33
1	Ermou street	Summer	2010-07-16	16:28:00	Female	0.40	0	1	-1	1	2	-1	-1	0	1	-1	53.721	7.748	458.91	566.03	32.79	40.07	34.1	1.47	2.2	36
1	Ermou street	Summer	2010-07-16	17:29:00	Female	0.40	0	1	-1	1	0	0	0	0	0	0	42.933	6.84	480.64	571.238	32.5	40.51	33.7	1.77	2.36	31
1	Ermou street	Summer	2010-07-16	18:58:00	Female	0.40	0	1	-1	1	0	0	0	0	0	0	55.218	7.736	464.48	565.094	32.21	39.94	33.7	2.04	2.99	38
1	Ermou street	Summer	2010-07-16	18:34:00	Female	0.40	0	1	-1	1	2	-1	-1	0	0	0	54.41	5.931	456.91	554.673	33.25	38.51	36.1	3.23	6.52	39
1	Ermou street	Summer	2010-07-16	19:37:00	Female	0.40	0	1	-1	1	1	-1	-1	0	0	0	43.396	7.689	476.63	577.04	31.73	42.02	33.4	1.49	2.35	36
1	Ermou street	Summer	2010-07-16	18:02:00	Female	0.40	0	1	-1	1	1	-1	-1	0	0	0	26.561	7.582	510.51	601.525	33.06	38.78	34.4	0.4	0.73	41
1	Ermou street	Summer	2010-07-16	20:30:00	Female	0.40	0	1	-1	1	0	0	0	0	0	0	1.789	3.054	511.36	594.937	31.14	43.15	32	9.33	15.19	34
1	Ermou street	Summer	2010-07-16	20:39:00	Female	0.40	0	1	-1	1	2	-1	0	0	1	0	0.99	1.209	485.3	547.376	31.24	42.76	32	3.9	5.94	30
4	Ermou street	Summer	2010-07-16	20:01:00	Male	0.30	1	1	1	1	0	0	0	-1	0	0	17.471	3.785	464.05	577.501	31.35	43.33	32.3	1.44	2.61	37
4	Ermou street	Summer	2010-07-16	20:30:00	Male	0.30	0	1	-1	1	0	-1	-1	-1	1	-1	1.789	3.054	511.36	594.937	31.14	43.15	32	9.33	15.19	34
4	Ermou street	Summer	2010-07-16	19:35:00	Male	0.30	-1	1	1	1	2	-1	-1	-1	1	-1	46.419	7.7	479.67	580.21	31.79	41.71	33.4	1.49	2.34	36
4	Ermou street	Summer	2010-07-16	20:39:00	Male	0.30	0	1	1	1	0	-1	-1	-1	1	-1	0.99	1.209	485.3	547.376	31.24	42.76	32	3.9	5.94	30
4	Ermou street	Summer	2010-07-16	18:58:00	Male	0.30	0	1	-1	1	1	-1	-1	-1	1	-1	55.218	7.736	464.48	565.094	32.21	39.94	33.7	2.04	2.99	38
4	Ermou street	Summer	2010-07-16	17:18:00	Male	0.30	-1	1	1	-1	3	-1	-1	-1	1	-1	45.348	6.71	477.21	566.877	32.54	41.53	33.8	1.92	2.66	45
4	Ermou street	Summer	2010-07-16	17:29:00	Male	0.30	0	1	-1	-1	2	-1	-1	-1	0	-1	42.933	6.84	480.64	571.238	32.5	40.51	33.7	1.77	2.36	31
4	Ermou street	Summer	2010-07-16	17:04:00	Male	0.30	-1	1	1	1	2	-1	-1	-1	1	0	47.092	7.712	488.74	579.693	32.81	39.18	34	0.94	1.6	33
4	Ermou street	Summer	2010-07-16	16:28:00	Male	0.30	-1	1	1	1	2	-1	-1	-1	1	-1	53.721	7.748	458.91	566.03	32.79	40.07	34.1	1.47	2.2	37
4	Ermou street	Summer	2010-07-16	18:00:00	Male	0.30	-1	1	1	1	2	-1	-1	-1	1	-1	27.223	7.759	508.37	597.797	33.08	38.86	34.4	0.84	1.7	41
4	Ermou street	Summer	2010-07-16	18:34:00	Male	0.30	0	1	-1	1	1	-1	-1	-1	1	-1	54.41	5.931	456.91	554.673	33.25	38.51	36.1	3.23	6.52	37
5	Ermou street	Summer	2010-07-16	17:29:00	Male	0.30	1	1	-1	1	2	-1	-1	0	0	0	42.933	6.84	480.64	571.238	32.5	40.51	33.7	1.77	2.36	31
5	Ermou street	Summer	2010-07-16	16:28:00	Male	0.30	2	1	-1	1	2	-1	0	0	0	0	53.721	7.748	458.91	566.03	32.79	40.07	34.1	1.47	2.2	37
5	Ermou street	Summer	2010-07-16	18:36:00	Male	0.30	0	1	-1	1	2	-1	-1	0	0	0	51.568	5.141	451.13	557.073	32.89	39.17	35.3	1.77	2.61	39
5	Ermou street	Summer	2010-07-16	18:00:00	Male	0.30	0	1	-1	1	3	-1	-1	0	0	0	27.223	7.759	508.37	597.797	33.08	38.86	34.4	0.84	1.7	44
5	Ermou street	Summer	2010-07-16	17:00:00	Male	0.30	0	1	-1	1	2	-1	-1	0	0	0	48.036	8.272	485.75	577.508	32.83	39.61	34	1.49	2.26	32
5	Ermou street	Summer	2010-07-16	17:20:00	Male	0.30	-1	1	0	1	2	-1	-1	0	1	0	44.676	6.067	478.86	568.606	32.47	41.61	33.7	1.59	2.26	38
5	Ermou street	Summer	2010-07-16	18:58:00	Male	0.30	1	1	-1	1	2	-1	-1	0	0	0	55.218	7.736	464.48	565.094	32.21	39.94	33.7	2.04	2.99	38
5	Ermou street	Summer	2010-07-16	19:35:00	Male	0.30	0	1	-1	1	2	-1	0	0	1	0	46.419	7.7	479.67	580.21	31.79	41.71	33.4	1.49	2.34	36
5	Ermou street	Summer	2010-07-16	20:30:00	Male	0.30	0	1	-1	1	0	-1	-1	0	0	0	1.789	3.054	511.36	594.937	31.14	43.15	32	9.33	15.19	34
5	Ermou street	Summer	2010-07-16	20:39:00	Male	0.30	-1	1	-1	1	1	-1	-1	0	0	0	0.99	1.209	485.3	547.376	31.24	42.76	32	3.9	5.94	30
3	Ermou street	Summer	2010-07-16	16:28:00	Female	0.26	0	1	1	-1	3	-1	-1	0	0	0	53.721	7.748	458.91	566.03	32.79	40.07	34.1	1.47	2.2	30
3	Ermou street	Summer	2010-07-16	17:00:00	Female	0.26	0	1	1	1	2	-1	-1	0	0	0	48.036	8.272	485.75	577.508	32.83	39.61	34	1.49	2.26	32
3	Ermou street	Summer	2010-07-16	17:29:00	Female	0.26	1	1	-1	-1	2	-1	-1	0	0	0	42.933	6.84	480.64	571.238	32.5	40.51	33.7	1.77	2.36	31
3	Ermou street	Summer	2010-07-16	18:15:00	Female	0.26	-2	1	-1	-1	3	-1	-1	0	0	0	37.63	15.223	761.32	587.054	33.18	38.3	35.2	5.2	10.44	45
3	Ermou street	Summer	2010-07-16	18:00:00	Female	0.26	-1	1	-1	-1	2	-1	-1	0	0	0	27.223	7.759	508.37	597.797	33.08	38.86	34.4	0.84	1.7	41
3	Ermou street	Summer	2010-07-16	18:34:00	Female	0.26	1	1	1	1	2	-1	-1	0	0	0	54.41	5.931	456.91	554.673	33.25	38.51	36.1	3.23	6.52	39
3	Ermou street	Summer	2010-07-16	18:58:00	Female	0.26	0	1	1	1	2	-1	-1	0	0	0	55.218	7.736	464.48	565.094	32.21	39.94	33.7	2.04	2.99	33
3	Ermou street	Summer	2010-07-16	19:35:00	Female	0.26	0	1	1	1	0	-1	-1	0	0	0	46.419	7.7	479.67	580.21	31.79	41.71	33.4	1.49	2.34	36
3	Ermou street	Summer	2010-07-16	20:30:00	Female	0.26	0	1	-1	1	1	-1	-1	0	0	0	1.789	3.054	511.36	594.937	31.14	43.15	32	9.33	15.19	34
3	Ermou street	Summer	2010-07-16	19:56:00	Female	0.26	1	1	1	-1	0	-1	-1	0	0	0	20.177	3.773	465.76	578.399	31.26	43.56	32.4	1.25	2.14	36
3	Ermou street	Summer	2010-07-16	20:39:00	Female	0.26	1	1	1	1	0	-1	-1	0	0	0	0.99	1.209	485.3	547.376	31.24	42.76	32	3.9	5.94	30
2	Ermou street	Summer	2010-07-16	18:58:00	Male	0.52	0	1	-1	1	2	-1	-1	-1	1	0	55.218	7.736	464.48	565.094	32.21	39.94	33.7	2.04	2.99	38
2	Ermou street	Summer	2010-07-16	19:30:00	Male	0.52	0	1	-1	1	2	-1	-1	-1	1	0	39.936	6.273	471.67	577.176	31.74	41.71	33.1	1.38	1.93	36
2	Ermou street	Summer	2010-07-16	19:56:00	Male	0.52	-1	1	-1	1	2	-1	-1	-1	1	0	20.177	3.773	465.76	578.399	31.26	43.56	32.4	1.25	2.14	36
2	Ermou street	Summer	2010-07-16	20:30:00	Male	0.52	-1	1	-1	1	2	-1	-1	-1	0	0	1.789	3.054	511.36	594.937	31.14	43.15	32	9.33	15.19	34
2	Ermou street	Summer	2010-07-16	20:39:00	Male	0.52	0	1	-1	1	2	-1	-1	-1	1	0	0.99	1.209	485.3	547.376	31.24	42.76	32	3.9	5.94	30
3	Flisvos coast	Summer	2010-07-17	19:56:00	Female	0.40	1	1	1	1	1	-1	-1	0	0	0	31.154	14.356	418.76	572.608	32.57	26.03	34.8	1.36	4.03	34
3	Flisvos coast	Summer	2010-07-17	20:30:00	Female	0.40	1	1	1	1	0	0	0	0	0	0	2.842	2.176	390.83	586.491	31.22	29.4	31.9	1.59	2.39	36
3	Flisvos coast	Summer	2010-07-17	20:59:00	Female	0.40	1	1	1	1	0	0	0	0	0	0	0	0	380.54	591.93	30.62	30.91	30.5	0.72	1.27	34
3	Flisvos coast	Summer	2010-07-17	21:30:00	Female	0.40	1	1	1	1	0	0	0	0	0	0	0	0	391.01	588.17	30.33	31.14	30.3	0.92	1.5	33
2	Flisvos coast	Summer	2010-07-17	19:56:00	Male	0.47	0	1	-1	1	2	-1	-1	-1	1	0	31.154	14.356	418.76	572.608	32.57	26.03	34.8	1.36	4.03	34
2	Flisvos coast	Summer	2010-07-17	20:30:00	Male	0.47	0	1	-1	1	1	-1	-1	-1	1	0	2.842	2.176	390.83	586.491	31.22	29.4	31.9	1.59	2.39	36
2	Flisvos coast	Summer	2010-07-17	21:00:00	Male	0.47	0	1	-1	1	2	-1	-1	-1	1	0	0	0	384.08	590.689	30.61	31.03	30.5	0.77	1.49	34
1	Flisvos coast	Summer	2010-07-17	19:56:00	Female	0.26	1	1	-1	1	2	-1	-1	0	0	0	31.154	14.356	418.76	572.608	32.57	26.03	34.8	1.36	4.03	34
1	Flisvos coast	Summer	2010-07-17	20:31:00	Female	0.26	0	1	-1	1	1	-1	-1	0	0	0	2.243	2.423	389.19	586.878	31.17	29.5	31.7	1.46	2.36	36
1	Flisvos coast	Summer	2010-07-17	20:59:00	Male	0.26	1	1	-1	1	0	-1	-1	0	0	0	0	0	380.54	591.93	30.62	30.91	30.5	0.72	1.27	34
1	Flisvos coast	Summer	2010-07-17	21:30:00	Female	0.26	0	1	-1	1	0	-1	-1	0	0	0	0	0	391.01	588.17	30.33	31.14	30.3	0.92	1.5	33
5	Flisvos coast	Summer	2010-07-17	19:56:00	Female	0.45	0	0	0	0	0	0	0	0	0	0	31.154	14.356	418.76	572.608	32.57	26.03	34.8	1.36	4.03	34
5	Flisvos coast	Summer	2010-07-17	21:30:00	Male	0.45	1	1	0	1	1	-1	-1	0	0	0	0	0	391.01	588.17	30.33	31.14	30.3	0.92	1.5	35
5	Flisvos coast	Summer	2010-07-17	20:35:00	Male	0.45	1	1	-1	1	0	0	0	0	0	0	0.472	2.052	385.4	587.379	30.99	29.91	31.3	1.06	2.05	34
5	Flisvos coast	Summer	2010-07-17	21:30:00	Male	0.45	2	1	-1	1	0	0	0	0	0	0	0	0	391.01	588.17	30.33	31.14	30.3	0.92	1.5	33
4	Flisvos coast	Summer	2010-07-17	19:56:00	Male	0.45	0	1	-1	1	1	-1	-1	-1	0	-1	31.154	14.356	418.76	572.608	32.57	26.03	34.8	1.36	4.03	34
4	Flisvos coast	Summer	2010-07-17	20:32:00	Male	0.45	1	1	-1	1	0	0	-1	0	0	0	1.735	2.647	387.72	586.949	31.14	29.64	31.6	1.24	1.97	36
4	Flisvos coast	Summer	2010-07-17	21:30:00	Male	0.45	0	1	1	1	0	0	0	-1	0	0	0	0	391.01	588.17	30.33	31.14	30.3	0.92	1.5	33
4	Flisvos coast	Summer	2010-07-18	11:35:00	Male	0.28		1	-1	-1	3	-1	-1	-1	1	-1	851.48	220.485		723.152	35.37	29.86	41.9	2.19	6.58	29
4	Flisvos coast	Summer	2010-07-18	12:00:00	Male	0.28	-1	1	1	-1	3	-1	-1	-1	1	-1	770.756	186.238		659.772	36.15	27.95	42	0.43	1.08	38
4	Flisvos coast	Summer	2010-07-18	12:27:00	Male	0.28	-2	1	-1	-1	3	-1	-1	-1	1	-1	877.336	240.762		549.975	36.2	27.29	42.6	0.52	1.29	40
4	Flisvos coast	Summer	2010-07-18	12:57:00	Male	0.28	-1	1	1	-1	3	-1	-1	-1	1	-1	133.754	109.089	597.14	509.89	36	28.24	39.2	0.5	1.08	39
4	Flisvos coast	Summer	2010-07-18	13:17:00	Male	0.28	2	1	-1	-1	3	-1	-1	-1	1	-1	890.411	157.754		662.307	36.47	26.9	42.5	0.9	1.34	54
5	Flisvos coast	Summer	2010-07-18	11:35:00	Male	0.26	0	0	0	0	2	-1	-1	0	0	0	851.48	220.485		723.152	35.37	29.86	41.9	2.19	6.58	36
5	Flisvos coast	Summer	2010-07-18	12:00:00	Male	0.26	1	0	0	0	3	-1	-1	0	0	0	770.756	186.238		659.772	36.15	27.95	42	0.43	1.08	38
5	Flisvos coast	Summer	2010-07-18	12:20:00	Male	0.26	-1	0	0	0	0	-1	-1	0	0	0	778.01	267.779		576.051	35.87	28.01	42.9	0.51	0.91	40
5	Flisvos coast	Summer	2010-07-18	12:55:00	Male	0.26	-1	0	0	0	1	-1	-1	0	0	0	131.321	109.773	557.89	473.535	35.87	28.03	39.3	0.71	1.37	39
5	Flisvos coast	Summer	2010-07-18	13:17:00	Male	0.26	-1	1	-1	-1	2	-1	-1	0	0	0	890.411	157.754		662.307	36.47	26.9	42.5	0.9	1.34	54
1	Flisvos coast	Summer	2010-07-18	11:35:00	Female	0.26	0	1	-1	1	2	-1	0	0	0	-1	851.48	220.485		723.152	35.37	29.86	41.9	2.19	6.58	36
1	Flisvos coast	Summer	2010-07-18	12:00:00	Female	0.26	0	1	-1	1	3	-1	0	0	1	-1	770.756	186.238		659.772	36.15	27.95	42	0.43	1.08	38
1	Flisvos coast	Summer	2010-07-18	12:26:00	Female	0.26	-1	1	-1	1	3	-1	-1	0	1	-1	877.467	245.893		537.583	36.2	27.4	42.6	0.58	1.37	42
1	Flisvos coast	Summer	2010-07-18	12:57:00	Female	0.26	-1	1	-1	1	3	-1	-1	0	1	-1	133.754	109.089	597.14	509.89	36	28.24	39.2	0.5	1.08	39
1	Flisvos coast	Summer	2010-07-18	13:17:00	Female	0.26	-1	1	-1	1	3	-1	0	0	1	-1	890.411	157.754		662.307	36.47	26.9	42.5	0.9	1.34	54
3	Flisvos coast	Summer	2010-07-18	11:35:00	Female	0.26	-2	1	1	1	3	-1	-1	0	0	0	851.48	220.485		723.152	35.37	29.86	41.9	2.19	6.58	36
3	Flisvos coast	Summer	2010-07-18	12:00:00	Female	0.26	-2	1	1	-1	3	-1	-1	0	0	0	770.756	186.238		659.772	36.15	27.95	42	0.43	1.08	38
3	Flisvos coast	Summer	2010-07-18	12:26:00	Female	0.26	-2	1	1	1	3	-1	-1	0	0	0	877.467	245.893		537.583	36.2	27.4	42.6	0.58	1.37	40
3	Flisvos coast	Summer	2010-07-18	12:57:00	Female	0.26	-2	1	1	-1	3	-1	-1	0	0	0	133.754	109.089	597.14	509.89	36	28.24	39.2	0.5	1.08	39
3	Flisvos coast	Summer	2010-07-18	13:17:00	Female	0.26	-2	1	1	-1	3	-1	-1	0	0	0	890.411	157.754		662.307	36.47	26.9	42.5	0.9	1.34	54
2	Flisvos coast	Summer	2010-07-18	11:35:00	Male	0.30	-1	1	-1	1	2	-1	-1	-1	1	0	851.48	220.485		723.152	35.37	29.86	41.9	2.19	6.58	36
2	Flisvos coast	Summer	2010-07-18	12:00:00	Male	0.30	-2	1	-1	1	3	-1	-1	-1	1	-1	770.756	186.238		659.772	36.15	27.95	42	0.43	1.08	42
2	Flisvos coast	Summer	2010-07-18	12:26:00	Male	0.30	-2	1	-1	1	3	-1	-1	-1	1	-1	877.467	245.893		537.583	36.2	27.4	42.6	0.58	1.37	40
2	Flisvos coast	Summer	2010-07-18	12:59:00	Male	0.30	-2	1	-1	1	3	-1	-1	-1	1	-1	244.706	146.919	487.05	483.58	36.26	27.54	39.6	0.91	2.47	39
2	Flisvos coast	Summer	2010-07-18	13:17:00	Male	0.30	-2	1	-1	1	3	-1	-1	-1	1	-1	890.411	157.754		662.307	36.47	26.9	42.5	0.9	1.34	54
1	Syntagma square	Summer	2010-07-20	11:02:00	Female	0.40	0	1	-1	-1	2	-1	-1	0	0	0	138.632	61.223	480.43	561.038	32.32	42.92	34.7	0.89	1.64	34
1	Syntagma square	Summer	2010-07-20	11:30:00	Female	0.40	0	1	-1	1	2	-1	-1	0	1	0	172.865	73.728	447.24	545.784	32.29	43.8	35	1.11	2.05	32
2	Syntagma square	Summer	2010-07-20	11:30:00	Male	0.47	-1	1	-1	1	2	-1	-1	-1	1	-1	172.865	73.728	447.24	545.784	32.29	43.8	35	1.11	2.05	31
2	Syntagma square	Summer	2010-07-20	10:30:00	Male	0.47	-1	1	-1	1	2	-1	-1	-1	1	-1	124.023	106.017	511.33	559.418	32.45	42.2	35	0.78	1.6	34
2	Syntagma square	Summer	2010-07-20	11:00:00	Male	0.47	-1	1	1	1	2	-1	-1	-1	1	-1	138.696	58.063	494.34	561.485	32.42	42.94	34.8	0.94	1.62	34
2	Syntagma square	Summer	2010-07-20	12:00:00	Male	0.47	-1	1	-1	1	2	-1	-1	-1	1	-1	323.637	130.07	310.4	532.667	32.71	39.72	36.3	1.92	2.93	31
2	Syntagma square	Summer	2010-07-20	12:30:00	Male	0.47	-1	1	-1	1	3	-1	-1	-1	1	-1	915.872	269.37		573.273	34.32	34.5	40.3	0.96	1.8	40
2	Syntagma square	Summer	2010-07-20	13:00:00	Male	0.47	1	1	1	1	3	-1	-1	-1	1	-1	844.819	186.938		572.854	34.17	33.64	39.2	1.33	2.57	39
4	Syntagma square	Summer	2010-07-20	13:22:00	Male	0.30	-1	1	-1	1	3	-1	-1	-1	1	-1	480.128	142.171	140.78	569.158	34.39	33.98	37.4	0.59	1.29	33
4	Syntagma square	Summer	2010-07-20	10:30:00	Male	0.30	0	1	-1	1	2	-1	-1	-1	1	-1	124.023	106.017	511.33	559.418	32.45	42.2	35	0.78	1.6	34
4	Syntagma square	Summer	2010-07-20	11:00:00	Male	0.30	0	1	1	1	2	-1	-1	-1	1	-1	138.696	58.063	494.34	561.485	32.42	42.94	34.8	0.94	1.62	33
4	Syntagma square	Summer	2010-07-20	11:30:00	Male	0.30	0	1	1	1	3	-1	-1	-1	1	-1	172.865	73.728	447.24	545.784	32.29	43.8	35	1.11	2.05	32
4	Syntagma square	Summer	2010-07-20	12:00:00	Male	0.30	0	1	1	1	2	-1	-1	-1	1	-1	323.637	130.07	310.4	532.667	32.71	39.72	36.3	1.92	2.93	31
4	Syntagma square	Summer	2010-07-20	13:09:00	Male	0.30	-1	1	-1	1	3	-1	-1	-1	1	-1	921.381	209.833		631.668	34.45	33.15	40.3	0.84	1.62	41
5	Syntagma square	Summer	2010-07-20	13:21:00	Male	0.28	-1	1	-1	1	3	-1	-1	0	0	0	393.257	137.814	204.88	561.95	34.31	34.44	37.3	0.74	1.39	33
5	Syntagma square	Summer	2010-07-20	13:00:00	Male	0.28	-1	1	-1	1	0	-1	-1	0	0	0	844.819	186.938		572.854	34.17	33.64	39.2	1.33	2.57	42
5	Syntagma square	Summer	2010-07-20	12:30:00	Male	0.28	-1	1	-1	1	3	-1	-1	0	0	0	915.872	269.37		573.273	34.32	34.5	40.3	0.96	1.8	33
5	Syntagma square	Summer	2010-07-20	12:00:00	Male	0.28	0	1	-1	1	0	-1	-1	0	0	0	323.637	130.07	310.4	532.667	32.71	39.72	36.3	1.92	2.93	31
5	Syntagma square	Summer	2010-07-20	11:30:00	Male	0.28	-1	1	-1	1	2	-1	-1	0	0	0	172.865	73.728	447.24	545.784	32.29	43.8	35	1.11	2.05	31
5	Syntagma square	Summer	2010-07-20	10:30:00	Male	0.28	0	0	0	0	2	-1	-1	0	1	-1	124.023	106.017	511.33	559.418	32.45	42.2	35	0.78	1.6	34
5	Syntagma square	Summer	2010-07-20	11:00:00	Male	0.28	0	0	0	0	2	-1	-1	0	1	-1	138.696	58.063	494.34	561.485	32.42	42.94	34.8	0.94	1.62	34
3	Syntagma square	Summer	2010-07-20	13:22:00	Female	0.25	-1	1	1	1	3	-1	-1	0	0	0	480.128	142.171	140.78	569.158	34.39	33.98	37.4	0.59	1.29	33
3	Syntagma square	Summer	2010-07-20	13:00:00	Female	0.25	-2	1	1	1	3	-1	-1	0	0	0	844.819	186.938		572.854	34.17	33.64	39.2	1.33	2.57	39
3	Syntagma square	Summer	2010-07-20	12:30:00	Female	0.25	-1	1	1	1	3	-1	-1	0	0	0	915.872	269.37		573.273	34.32	34.5	40.3	0.96	1.8	40
3	Syntagma square	Summer	2010-07-20	12:00:00	Female	0.25	0	1	1	1	2	-1	-1	0	0	0	323.637	130.07	310.4	532.667	32.71	39.72	36.3	1.92	2.93	31
3	Syntagma square	Summer	2010-07-20	11:00:00	Female	0.25	-1	1	1	-1	2	-1	-1	0	0	0	138.696	58.063	494.34	561.485	32.42	42.94	34.8	0.94	1.62	33
3	Syntagma square	Summer	2010-07-20	11:30:00	Female	0.25	0	1	1	-1	2	-1	-1	0	0	0	172.865	73.728	447.24	545.784	32.29	43.8	35	1.11	2.05	31
3	Syntagma square	Summer	2010-07-20	10:30:00	Female	0.25	-1	1	1	1	3	-1	-1	0	0	0	124.023	106.017	511.33	559.418	32.45	42.2	35	0.78	1.6	34
1	Syntagma square	Summer	2010-07-20	13:22:00	Female	0.40	0	1	-1	1	3	-1	-1	0	0	-1	480.128	142.171	140.78	569.158	34.39	33.98	37.4	0.59	1.29	33
1	Syntagma square	Summer	2010-07-20	13:02:00	Female	0.40	0	1	-1	1	2	-1	-1	0	1	-1	857.977	187.628		563.809	34.25	33.38	39.4	1.48	2.45	39
1	Syntagma square	Summer	2010-07-20	12:30:00	Female	0.40	-1	1	-1	1	3	-1	-1	0	0	-1	915.872	269.37		573.273	34.32	34.5	40.3	0.96	1.8	40
1	Syntagma square	Summer	2010-07-20	10:30:00	Female	0.40	0	1	-1	-1	1	-1	0	0	1	0	124.023	106.017	511.33	559.418	32.45	42.2	35	0.78	1.6	34
1	Syntagma square	Summer	2010-07-20	11:58:00	Female	0.40	0	1	-1	1	2	-1	-1	0	0	-1	267.193	146.307		560.364	32.84	39.71	36.6	1.69	2.62	31
2	Syntagma square	Summer	2010-07-20	13:22:00	Male	0.47	-2	1	-1	1	3	-1	-1	-1	1	-1	480.128	142.171	140.78	569.158	34.39	33.98	37.4	0.59	1.29	33
1	Ermou street	Summer	2010-07-21	11:36:00	Female	0.26	0	1	1	-1	3	-1	-1	0	1	0	110.706	12.375	502.33	526.257	32.82	37.17	34.7	0.26	0.29	29
5	Ermou street	Summer	2010-07-21	13:30:00	Male	0.30	-2	1	-1	1	3	-1	-1	0	0	0	799.962	99.592		511.081	33.8	39.46	39.5	0.95	1.76	36
5	Ermou street	Summer	2010-07-21	13:10:00	Male	0.30	-1	1	-1	1	3	-1	-1	0	0	0	525.133	64.306	450.74	507.776	33.31	44.31	38	1.33	2.24	41
3	Ermou street	Summer	2010-07-21	13:05:00	Female	0.26	-2	1	-1	-1	3	-1	-1	0	0	0	509.212	48.359	528.13	501.528	33.12	40.06	36.7	0.52	0.94	40
5	Ermou street	Summer	2010-07-21	14:06:00	Male	0.30	-1	1	-1	1	3	-1	-1	0	0	0	189.611	19.556	513.08	475.925	35.11	36.54	39.8	2.36	5.04	29
5	Ermou street	Summer	2010-07-21	12:30:00	Male	0.30	-1	1	-1	1	3	-1	-1	0	0	0	135.578	16.644	531.27	540.008	33.58	39.64	36	0.29	0.46	36
5	Ermou street	Summer	2010-07-21	12:00:00	Male	0.30	-1	1	-1	1	3	-1	-1	0	0	0	150.333	16.149	518.99	532.914	32.84	41.19	35	0.32	0.58	32
5	Ermou street	Summer	2010-07-21	11:35:00	Male	0.30	0	1	-1	1	3	-1	0	0	0	0	108.554	12.128	499.59	525.028	32.82	37.15	34.7	0.28	0.39	31
5	Ermou street	Summer	2010-07-21	10:53:00	Male	0.30	0	0	0	0	0	0	0	0	0	0	398.055	92.073	292.64	538.761	34.4	34.47	37.8	0.42	0.87	33
3	Ermou street	Summer	2010-07-21	10:53:00	Female	0.26	-1	1	1	-1	3	-1	-1	0	0	0	398.055	92.073	292.64	538.761	34.4	34.47	37.8	0.42	0.87	33
3	Ermou street	Summer	2010-07-21	11:30:00	Female	0.26	-1	1	1	-1	2	-1	-1	0	0	0	98.087	9.575	487.02	514.855	32.57	37.45	34.5	0.26	0.31	31
3	Ermou street	Summer	2010-07-21	12:00:00	Female	0.26	-1	1	1	-1	2	-1	-1	0	0	0	150.333	16.149	518.99	532.914	32.84	41.19	35	0.32	0.58	32
3	Ermou street	Summer	2010-07-21	12:30:00	Female	0.26	0	1	1	-1	3	-1	-1	0	0	0	135.578	16.644	531.27	540.008	33.58	39.64	36	0.29	0.46	36
3	Ermou street	Summer	2010-07-21	13:28:00	Female	0.26	-2	1	1	-1	3	-1	-1	0	0	0	917.665	118.613		505.278	33.93	39.85	39.9	1.27	1.95	42
3	Ermou street	Summer	2010-07-21	14:05:00	Female	0.26	0	1	1	-1	2	-1	-1	0	0	0	390.466	48.763	527.31	509.564	35.32	35.99	41.1	2.36	5.04	29
4	Ermou street	Summer	2010-07-21	13:00:00	Male	0.30	-1	1	1	-1	2	-1	-1	-1	1	-1	250.074	23.613	502.46	500.011	33.11	40.53	35.5	0.54	0.97	33
4	Ermou street	Summer	2010-07-21	10:55:00	Male	0.30	0	1	1	-1	2	-1	-1	-1	1	-1	604.638	104.418	138.39	552.079	34.45	34.15	38.2	0.28	0.33	33
4	Ermou street	Summer	2010-07-21	11:30:00	Male	0.30	0	1	-1	-1	1	-1	-1	-1	1	-1	98.087	9.575	487.02	514.855	32.57	37.45	34.5	0.26	0.31	31
4	Ermou street	Summer	2010-07-21	12:00:00	Male	0.30	0	1	-1	-1	2	-1	-1	-1	1	-1	150.333	16.149	518.99	532.914	32.84	41.19	35	0.32	0.58	31
4	Ermou street	Summer	2010-07-21	12:30:00	Male	0.30	0	1	-1	-1	3	-1	-1	-1	1	-1	135.578	16.644	531.27	540.008	33.58	39.64	36	0.29	0.46	36
4	Ermou street	Summer	2010-07-21	13:28:00	Male	0.30	-1	1	-1	-1	3	-1	-1	-1	1	-1	917.665	118.613		505.278	33.93	39.85	39.9	1.27	1.95	42
4	Ermou street	Summer	2010-07-21	14:06:00	Male	0.30	-1	1	-1	-1	3	-1	-1	-1	1	-1	189.611	19.556	513.08	475.925	35.11	36.54	39.8	2.36	5.04	29
1	Ermou street	Summer	2010-07-21	13:31:00	Female	0.26	-1	1	-1	-1	3	-1	-1	0	1	-1	744.814	91.049		508.807	33.82	38.74	39.4	0.94	1.77	44
1	Ermou street	Summer	2010-07-21	13:10:00	Female	0.26	-1	1	-1	-1	2	-1	-1	0	0	0	525.133	64.306	450.74	507.776	33.31	44.31	38	1.33	2.24	44
1	Ermou street	Summer	2010-07-21	12:31:00	Female	0.26	0	1	-1	-1	2	-1	-1	0	1	0	131.546	15.294	521.65	540.749	33.65	39.23	36	0.34	0.62	36
1	Ermou street	Summer	2010-07-21	12:01:00	Female	0.26	0	1	-1	-1	2	-1	0	0	1	0	162.755	17.511	527.72	535.432	32.81	42.13	35	0.32	0.58	31
1	Ermou street	Summer	2010-07-21	10:57:00	Female	0.26	-1	1	-1	-1	3	-1	-1	0	1	-1	717.928	129.705	4.92	535.199	34.63	33.88	38.8	0.27	0.35	42
1	Ermou street	Summer	2010-07-21	14:06:00	Female	0.26	0	1	-1	-1	2	-1	-1	0	1	0	189.611	19.556	513.08	475.925	35.11	36.54	39.8	2.36	5.04	29
2	Ermou street	Summer	2010-07-21	10:53:00	Male	0.47	-1	1	1	-1	3	-1	-1	-1	1	-1	398.055	92.073	292.64	538.761	34.4	34.47	37.8	0.42	0.87	33
2	Ermou street	Summer	2010-07-21	11:30:00	Male	0.47	-1	1	1	-1	3	-1	-1	-1	1	-1	98.087	9.575	487.02	514.855	32.57	37.45	34.5	0.26	0.31	31
2	Ermou street	Summer	2010-07-21	12:00:00	Male	0.47	-2	1	1	-1	3	-1	-1	-1	1	-1	150.333	16.149	518.99	532.914	32.84	41.19	35	0.32	0.58	32
2	Ermou street	Summer	2010-07-21	12:30:00	Male	0.47	-2	1	1	-1	3	-1	-1	-1	1	-1	135.578	16.644	531.27	540.008	33.58	39.64	36	0.29	0.46	32
2	Ermou street	Summer	2010-07-21	13:05:00	Male	0.47	-2	1	1	-1	3	-1	-1	-1	1	-1	509.212	48.359	528.13	501.528	33.12	40.06	36.7	0.52	0.94	40
2	Ermou street	Summer	2010-07-21	13:28:00	Male	0.47	-2	1	1	-1	3	-1	-1	-1	1	-1	917.665	118.613		505.278	33.93	39.85	39.9	1.27	1.95	44
2	Ermou street	Summer	2010-07-21	14:05:00	Male	0.47	-1	1	-1	-1	3	-1	-1	-1	1	-1	390.466	48.763	527.31	509.564	35.32	35.99	41.1	2.36	5.04	29
4	Ermou street	Autumn	2010-10-16	10:58:00	Male	0.60	-1	1	1	1	1	-1	-1	-1	1	-1	531.78	142.124	484.41	397.41	23.5	68.95	29.7	0.86	1.31	24
4	Ermou street	Autumn	2010-10-16	11:34:00	Male	0.60	0	0	1	-1	0	-1	-1	-1	0	0	70.671	3.887	409.28	440.029	22.7	72.88	24.4	0.25	0.25	18
4	Ermou street	Autumn	2010-10-16	11:56:00	Male	0.60	1	0	-1	-1	0	0	0	-1	0	-1	63.386	5.261	427.23	462.635	23.01	71.92	24.5	0.26	0.29	18
4	Ermou street	Autumn	2010-10-16	12:37:00	Male	0.60	0	0	1	-1	0	0	-1	-1	0	-1	70.097	7.178	451.83	480.335	23.32	69.3	25	0.27	0.37	18
4	Ermou street	Autumn	2010-10-16	12:59:00	Male	0.60	0	0	1	-1	0	-1	-1	-1	0	-1	70.726	6.884	450.38	484.739	23.46	67.71	25	0.25	0.25	20
4	Ermou street	Autumn	2010-10-16	13:29:00	Male	0.60	0	1	1	-1	1	-1	-1	-1	1	-1	75.806	7.102	454.07	488.346	23.79	64.19	25.6	0.28	0.37	20
4	Ermou street	Autumn	2010-10-16	13:58:00	Male	0.60	0	1	1	0	0	0	-1	-1	0	-1	85.747	9.096	463.38	490.746	24.08	64.27	26	0.26	0.29	19
4	Ermou street	Autumn	2010-10-16	14:33:00	Male	0.60	0	1	-1	-1	1	-1	-1	-1	0	-1	137.354	14.617	494.09	498.729	24.55	60.07	26.9	0.28	0.41	21
2	Ermou street	Autumn	2010-10-16	13:58:00	Male	0.57	0	1	-1	1	0	-1	-1	0	0	0	85.747	9.096	463.38	490.746	24.08	64.27	26	0.26	0.29	20
2	Ermou street	Autumn	2010-10-16	13:29:00	Male	0.57	0	1	1	-1	0	-1	-1	0	0	0	75.806	7.102	454.07	488.346	23.79	64.19	25.6	0.28	0.37	21
2	Ermou street	Autumn	2010-10-16	12:59:00	Male	0.57	0	1	-1	-1	0	-1	-1	0	0	0	70.726	6.884	450.38	484.739	23.46	67.71	25	0.25	0.25	20
2	Ermou street	Autumn	2010-10-16	12:00:00	Male	0.57	0	1	-1	-1	0	-1	-1	0	0	0	61.715	4.748	425.73	460.135	22.77	71.4	24.3	0.27	0.33	18
2	Ermou street	Autumn	2010-10-16	11:00:00	Male	0.52	0	1	-1	1	1	-1	-1	0	0	0	539.971	142.348	484.41	394.83	23.65	67.79	30.2	0.59	0.79	24
2	Ermou street	Autumn	2010-10-16	12:30:00	Male	0.57	0	1	-1	-1	0	-1	-1	0	0	0	69.168	6.76	446.64	479.892	23.2	70.01	24.8	0.25	0.25	19
2	Ermou street	Autumn	2010-10-16	11:35:00	Male	0.57	0	1	-1	-1	0	-1	-1	0	0	0	71.199	4.058	409.55	437.984	22.69	72.84	24.4	0.25	0.25	18
2	Ermou street	Autumn	2010-10-16	14:30:00	Male	0.57	0	1	-1	-1	0	-1	-1	0	0	0	128.798	14.682	491.84	502.716	24.44	60.96	26.7	0.26	0.33	21
5	Ermou street	Autumn	2010-10-16	14:30:00	Male	0.69	0	1	1	1	-1	-1	-1	0	0	0	128.798	14.682	491.84	502.716	24.44	60.96	26.7	0.26	0.33	20
3	Ermou street	Autumn	2010-10-16	11:00:00	Female	0.47	0	1	-1	1	1	-1	-1	0	0	0	539.971	142.348	484.41	394.83	23.65	67.79	30.2	0.59	0.79	22
3	Ermou street	Autumn	2010-10-16	11:35:00	Female	0.47	2	-1	-1	-1	-1	0	0	0	0	0	71.199	4.058	409.55	437.984	22.69	72.84	24.4	0.25	0.25	18
3	Ermou street	Autumn	2010-10-16	12:30:00	Female	0.47	2	0	-1	-1	0	0	0	0	0	0	69.168	6.76	446.64	479.892	23.2	70.01	24.8	0.25	0.25	19
3	Ermou street	Autumn	2010-10-16	13:28:00	Female	0.47	2	0	1	-1	-1	0	0	0	0	0	77.624	7.421	458.14	490.987	23.8	64.13	25.7	0.26	0.29	21
3	Ermou street	Autumn	2010-10-16	13:58:00	Female	0.47	2	-1	-1	-1	0	0	0	0	0	0	85.747	9.096	463.38	490.746	24.08	64.27	26	0.26	0.29	20
3	Ermou street	Autumn	2010-10-16	14:33:00	Female	0.47	2	0	-1	-1	0	0	0	0	0	0	137.354	14.617	494.09	498.729	24.55	60.07	26.9	0.28	0.41	20
5	Ermou street	Autumn	2010-10-16	13:58:00	Male	0.77	0	0	0	0	0	-1	-1	0	0	0	85.747	9.096	463.38	490.746	24.08	64.27	26	0.26	0.29	20
1	Ermou street	Autumn	2010-10-16	13:58:00	Female	0.52	0	1	-1	-1	0	0	0	0	0	0	85.747	9.096	463.38	490.746	24.08	64.27	26	0.26	0.29	19
1	Ermou street	Autumn	2010-10-16	10:58:00	Female	0.54	0	1	-1	-1	1	-1	0	0	0	-1	531.78	142.124	484.41	397.41	23.5	68.95	29.7	0.86	1.31	22
1	Ermou street	Autumn	2010-10-16	11:34:00	Female	0.54	0	1	-1	-1	0	0	0	0	0	0	70.671	3.887	409.28	440.029	22.7	72.88	24.4	0.25	0.25	18
1	Ermou street	Autumn	2010-10-16	12:32:00	Female	0.52	0	1	-1	-1	0	0	0	0	0	0	69.931	6.931	446.56	480.434	23.23	69.93	24.8	0.25	0.25	18
1	Ermou street	Autumn	2010-10-16	12:59:00	Female	0.52	0	1	-1	-1	0	0	0	0	0	0	70.726	6.884	450.38	484.739	23.46	67.71	25	0.25	0.25	20
5	Ermou street	Autumn	2010-10-16	11:56:00	Male	0.72	0	1	-1	1	0	-1	-1	0	0	0	63.386	5.261	427.23	462.635	23.01	71.92	24.5	0.26	0.29	18
5	Ermou street	Autumn	2010-10-16	11:35:00	Male	0.74	0	1	1	1	0	-1	0	0	0	0	71.199	4.058	409.55	437.984	22.69	72.84	24.4	0.25	0.25	18
5	Ermou street	Autumn	2010-10-16	10:57:00	Male	0.72	0	0	0	0	0	0	0	0	1	0	527.712	140.969	455.93	405.192	23.43	69.48	29.5	0.97	1.35	21
5	Ermou street	Autumn	2010-10-16	12:59:00	Male	0.72	0	-1	0	1	0	-1	0	-1	0	0	70.726	6.884	450.38	484.739	23.46	67.71	25	0.25	0.25	20
5	Ermou street	Autumn	2010-10-16	13:28:00	Female	0.72	0	1	1	1	0	-1	-1	0	0	0	77.624	7.421	458.14	490.987	23.8	64.13	25.7	0.26	0.29	20
5	Ermou street	Autumn	2010-10-16	12:30:00	Male	0.72	2	-1	-1	1	0	0	0	0	0	0	69.168	6.76	446.64	479.892	23.2	70.01	24.8	0.25	0.25	19
1	Ermou street	Autumn	2010-10-16	14:30:00	Female	0.52	0	1	-1	-1	0	0	0	0	0	0	128.798	14.682	491.84	502.716	24.44	60.96	26.7	0.26	0.33	20
3	Ermou street	Autumn	2010-10-16	15:05:00	Female	0.47	1	-1	-1	-1	0	0	0	0	0	0	83.577	15.425	439.84	492.926	24.26	60.38	25.8	0.64	1.35	24
2	Ermou street	Autumn	2010-10-16	15:05:00	Male	0.52	0	1	-1	1	1	-1	-1	0	0	0	83.577	15.425	439.84	492.926	24.26	60.38	25.8	0.64	1.35	24
4	Ermou street	Autumn	2010-10-16	15:05:00	Male	0.60	-1	1	1	-1	1	-1	-1	-1	1	0	83.577	15.425	439.84	492.926	24.26	60.38	25.8	0.64	1.35	24
5	Ermou street	Autumn	2010-10-16	15:00:00	Male	0.72	0	1	-1	1	-1	-1	-1	0	0	0	39.554	4.459	501.83	501.387	24.5	58.79	25.9			24
1	Ermou street	Autumn	2010-10-16	15:05:00	Female	0.52	0	1	-1	1	0	0	0	0	0	0	83.577	15.425	439.84	492.926	24.26	60.38	25.8	0.64	1.35	24
1	Syntagma square	Autumn	2010-10-17	11:30:00	Female	0.52	0	1	-1	1	1	-1	0	0	1	0	320.635	72.839	409.9	500.865	24.18	58.25	28.4	0.5	0.94	21
1	Syntagma square	Autumn	2010-10-17	12:00:00	Female	0.52	0	1	-1	-1	1	-1	0	0	1	0	585.872	130.975		537.316	25.51	52.39	31.6	0.41	0.7	21
1	Syntagma square	Autumn	2010-10-17	12:28:00	Female	0.52	0	1	-1	-1	1	0	0	0	1	0	634.623	155.562		558.046	27.13	48.77	34.1	0.5	1.06	25
1	Syntagma square	Autumn	2010-10-17	13:02:00	Female	0.52	0	1	-1	-1	1	-1	0	0	1	-1	666.382	171.486		511.386	26.94	49.11	34.5	0.38	0.64	23
1	Syntagma square	Autumn	2010-10-17	13:36:00	Female	0.52	-1	1	-1	-1	1	-1	0	0	1	-1	659.898	193.157		518.893	27.16	50.27	34.9	0.5	1.04	27
1	Syntagma square	Autumn	2010-10-17	13:44:00	Female	0.52	-1	1	-1	-1	2	-1	0	0	1	-1	654.046	189.876		514.918	27.45	48.68	35.3	0.27	0.39	28
5	Syntagma square	Autumn	2010-10-17	14:00:00	Male	0.49	-1	1	-1	-1	2	-1	-1	0	0	0	638.37	196.152		533.835	28.06	48.24	36.1	0.34	0.48	25
5	Syntagma square	Autumn	2010-10-17	13:45:00	Male	0.49	-1	1	-1	-1	1	-1	-1	0	0	0	652.304	189.292		506.758	27.45	48.9	35.2	0.28	0.42	25
5	Syntagma square	Autumn	2010-10-17	12:00:00	Male	0.47	0	1	1	1	2	-1	-1	0	0	0	585.872	130.975		537.316	25.51	52.39	31.6	0.41	0.7	21
5	Syntagma square	Autumn	2010-10-17	11:30:00	Male	0.52	1	1	1	1	1	-1	-1	0	0	0	320.635	72.839	409.9	500.865	24.18	58.25	28.4	0.5	0.94	18
5	Syntagma square	Autumn	2010-10-17	13:00:00	Male	0.49	-1	1	-1	-1	2	-1	-1	0	0	0	665.905	174.318		492.768	26.92	48.79	34.3	0.46	0.79	23
5	Syntagma square	Autumn	2010-10-17	12:28:00	Male	0.49	0	0	0	0	1	-1	-1	0	0	0	634.623	155.562		558.046	27.13	48.77	34.1	0.5	1.06	25
3	Syntagma square	Autumn	2010-10-17	13:35:00	Female	0.45	-1	1	1	-1	1	-1	-1	0	0	0	661.612	197.455		513.552	27.08	50.48	34.7	0.52	1.18	27
3	Syntagma square	Autumn	2010-10-17	14:00:00	Female	0.45	-1	1	1	-1	1	-1	-1	0	0	0	638.37	196.152		533.835	28.06	48.24	36.1	0.34	0.48	28
3	Syntagma square	Autumn	2010-10-17	13:00:00	Female	0.45	-1	1	-1	-1	2	-1	-1	0	0	0	665.905	174.318		492.768	26.92	48.79	34.3	0.46	0.79	23
3	Syntagma square	Autumn	2010-10-17	12:30:00	Female	0.45	-1	1	-1	-1	2	-1	-1	0	0	0	622.308	156.93		542.106	27.03	49.39	33.7	0.43	0.77	25
3	Syntagma square	Autumn	2010-10-17	12:03:00	Female	0.45	-1	1	1	-1	1	-1	0	0	1	0	646.717	144.541	148.63	526.951	25.89	51.28	32.6	0.4	0.64	19
3	Syntagma square	Autumn	2010-10-17	11:30:00	Female	0.45	1	1	1	-1	1	-1	0	0	1	0	320.635	72.839	409.9	500.865	24.18	58.25	28.4	0.5	0.94	21
4	Syntagma square	Autumn	2010-10-17	13:40:00	Male	0.49	-1	1	1	-1	2	-1	-1	-1	1	-1	662.106	183.019		505.249	27.45	47.61	35.3	0.33	0.56	26
4	Syntagma square	Autumn	2010-10-17	14:00:00	Male	0.49	-1	1	1	-1	2	-1	-1	-1	1	-1	638.37	196.152		533.835	28.06	48.24	36.1	0.34	0.48	25
4	Syntagma square	Autumn	2010-10-17	13:03:00	Male	0.49	-1	1	1	-1	2	-1	-1	-1	1	-1	667.829	173.359		507.65	26.99	48.78	34.6	0.56	0.87	23
4	Syntagma square	Autumn	2010-10-17	12:28:00	Male	0.49	0	1	-1	-1	2	-1	-1	0	1	-1	634.623	155.562		558.046	27.13	48.77	34.1	0.5	1.06	25
4	Syntagma square	Autumn	2010-10-17	12:03:00	Male	0.49	0	1	-1	-1	2	-1	-1	-1	1	-1	646.717	144.541	148.63	526.951	25.89	51.28	32.6	0.4	0.64	19
4	Syntagma square	Autumn	2010-10-17	11:30:00	Male	0.49	0	1	-1	-1	1	0	-1	0	1	-1	320.635	72.839	409.9	500.865	24.18	58.25	28.4	0.5	0.94	21
2	Syntagma square	Autumn	2010-10-17	12:01:00	Male	0.52	0	1	1	1	1	-1	-1	-1	0	0	622.969	135.611		527.565	25.7	51.49	32.2	0.42	0.73	21
2	Syntagma square	Autumn	2010-10-17	11:30:00	Male	0.52	1	1	1	1	1	0	-1	-1	0	0	320.635	72.839	409.9	500.865	24.18	58.25	28.4	0.5	0.94	21
2	Syntagma square	Autumn	2010-10-17	12:28:00	Male	0.52	0	1	1	-1	1	-1	-1	-1	1	0	634.623	155.562		558.046	27.13	48.77	34.1	0.5	1.06	25
2	Syntagma square	Autumn	2010-10-17	13:01:00	Male	0.52	-1	1	1	-1	2	-1	-1	-1	1	0	665.493	173.409		506.089	26.91	49.15	34.4	0.39	0.67	23
2	Syntagma square	Autumn	2010-10-17	13:35:00	Male	0.52	-1	1	1	1	2	-1	-1	-1	1	0	661.612	197.455		513.552	27.08	50.48	34.7	0.52	1.18	27
2	Syntagma square	Autumn	2010-10-17	14:00:00	Male	0.52	-1	1	1	-1	2	-1	-1	-1	1	0	638.37	196.152		533.835	28.06	48.24	36.1	0.34	0.48	28
2	Syntagma square	Autumn	2010-10-20	19:22:00	Male	0.52	1	1	-1	1	0	0	0	0	0	0	0	0	433.45	506.969	21.87	68.96	22.5	0.34	0.56	17
2	Syntagma square	Autumn	2010-10-20	19:02:00	Male	0.52	1	1	-1	1	0	0	0	0	0	0	0	0	430.01	506.786	22.11	68.82	22.6	0.28	0.37	22
4	Syntagma square	Autumn	2010-10-20	18:30:00	Male	0.52	1	1	1	-1	0	0	0	0	1	0	3.38	1.911	423.75	505.952	22.17	67.16	22.8	0.33	0.46	22
4	Syntagma square	Autumn	2010-10-20	18:00:00	Male	0.52	1	1	-1	1	0	0	0	0	0	0	14.653	4.212	407.4	510.108	22.62	63.45	23.2	0.37	0.5	22
2	Syntagma square	Autumn	2010-10-20	17:30:00	Male	0.52	1	1	-1	1	0	0	0	0	0	0	25.308	6.358	399.89	508.346	22.92	63.06	23.9	0.34	0.66	22
2	Syntagma square	Autumn	2010-10-20	17:02:00	Male	0.52	1	1	-1	1	1	-1	0	0	1	0	36.77	8.505	399.76	505.74	23.26	62.4	24.4	0.39	0.58	25
2	Syntagma square	Autumn	2010-10-20	16:30:00	Male	0.52	1	1	-1	-1	0	0	0	0	0	0	45.417	21.262	379.11	503.811	23.79	57.34	25.3	0.52	1.08	27
1	Syntagma square	Autumn	2010-10-20	16:35:00	Female	0.52	0	1	1	1	0	0	0	0	0	0	65.945	19.551	360.93	503.035	23.54	59.1	25	0.38	0.68	24
1	Syntagma square	Autumn	2010-10-20	17:03:00	Female	0.52	0	1	1	1	0	0	0	0	0	0	36.725	8.529	399.49	507.513	23.25	62.5	24.3	0.38	0.52	25
1	Syntagma square	Autumn	2010-10-20	17:33:00	Female	0.52	0	1	-1	0	-1	0	0	0	0	0	20.502	4.831	400.14	509.514	22.89	63.26	23.7	0.3	0.42	22
1	Syntagma square	Autumn	2010-10-20	18:00:00	Female	0.52	0	0	1	-1	-1	1	0	0	0	1	14.653	4.212	407.4	510.108	22.62	63.45	23.2	0.37	0.5	22
1	Syntagma square	Autumn	2010-10-20	18:30:00	Female	0.52	0	1	1	-1	-1	1	0	0	0	1	3.38	1.911	423.75	505.952	22.17	67.16	22.8	0.33	0.46	22
1	Syntagma square	Autumn	2010-10-20	19:01:00	Female	0.52	0	1	1	-1	-2	1	1	0	0	0	0	0	427.64	506.538	22.12	68.96	22.6	0.27	0.33	22
1	Syntagma square	Autumn	2010-10-20	19:22:00	Female	0.52	0	0	1	1	-2	1	1	0	-1	0	0	0	433.45	506.969	21.87	68.96	22.5	0.34	0.56	22
4	Syntagma square	Autumn	2010-10-20	19:30:00	Male	0.52	0	1	1	-1	-1	0	0	0	0	0	0	0	406.24	499.518	21.86	69.01	22.3	0.25	0.25	22
4	Syntagma square	Autumn	2010-10-20	19:01:00	Male	0.52	0	1	1	-1	0	0	0	0	0	0	0	0	427.64	506.538	22.12	68.96	22.6	0.27	0.33	22
4	Syntagma square	Autumn	2010-10-20	18:30:00	Male	0.52	0	1	1	-1	0	0	0	0	0	0	3.38	1.911	423.75	505.952	22.17	67.16	22.8	0.33	0.46	22
4	Syntagma square	Autumn	2010-10-20	18:00:00	Male	0.52	0	1	1	1	0	0	0	0	0	0	14.653	4.212	407.4	510.108	22.62	63.45	23.2	0.37	0.5	22
4	Syntagma square	Autumn	2010-10-20	17:30:00	Male	0.52	0	1	1	-1	0	0	0	0	0	0	25.308	6.358	399.89	508.346	22.92	63.06	23.9	0.34	0.66	22
4	Syntagma square	Autumn	2010-10-20	16:30:00	Male	0.52	0	1	1	0	0	0	0	0	0	0	45.417	21.262	379.11	503.811	23.79	57.34	25.3	0.52	1.08	26
4	Syntagma square	Autumn	2010-10-20	17:05:00	Male	0.52	0	1	1	1	0	0	0	0	0	0	36.462	8.434	400.77	511.07	23.25	62.64	24.2	0.46	0.73	25
3	Syntagma square	Autumn	2010-10-20	16:30:00	Female	0.45	1	1	1	-1	0	0	0	0	0	0	45.417	21.262	379.11	503.811	23.79	57.34	25.3	0.52	1.08	26
3	Syntagma square	Autumn	2010-10-20	17:00:00	Female	0.45	2	1	1	-1	0	0	0	0	0	0	37.533	8.676	399.7	505.654	23.28	62.45	24.5	0.55	1.06	25
3	Syntagma square	Autumn	2010-10-20	17:30:00	Female	0.45	2	1	1	-1	0	0	0	0	0	0	25.308	6.358	399.89	508.346	22.92	63.06	23.9	0.34	0.66	23
3	Syntagma square	Autumn	2010-10-20	18:00:00	Female	0.45	2	1	1	-1	0	0	0	0	0	0	14.653	4.212	407.4	510.108	22.62	63.45	23.2	0.37	0.5	22
3	Syntagma square	Autumn	2010-10-20	18:30:00	Female	0.45	2	1	1	-1	-1	0	0	0	0	0	3.38	1.911	423.75	505.952	22.17	67.16	22.8	0.33	0.46	22
3	Syntagma square	Autumn	2010-10-20	19:00:00	Female	0.45	2	1	1	-1	-1	0	0	0	0	0	0	0	427.51	508.023	22.13	68.96	22.6	0.27	0.35	22
3	Syntagma square	Autumn	2010-10-20	19:22:00	Female	0.45	0	1	1	-1	-1	1	1	0	0	0	0	0	433.45	506.969	21.87	68.96	22.5	0.34	0.56	25
5	Ermou street	Autumn	2010-10-23	19:00:00	Male	0.74	-1	1	-1	1	0	0	0	0	0	0	0	0	378.92	467.33	17.15	62.5	17.8	0.34	0.54	17
2	Ermou street	Autumn	2010-10-23	19:00:00	Male	0.57	0	-1	-1	1	-1	1	1	0	0	0	0	0	378.92	467.33	17.15	62.5	17.8	0.34	0.54	15
2	Ermou street	Autumn	2010-10-23	17:10:00	Male	0.57	1	-1	-1	1	0	0	0	0	0	0	69.589	6.855	427.88	436.061	18.49	60.91	20.3	0.7	1.54	19
2	Ermou street	Autumn	2010-10-23	17:40:00	Male	0.57	1	-1	-1	1	0	0	0	0	0	0	43.194	4.501	392.64	444.161	18.38	57.23	19.9	1.02	1.8	19
2	Ermou street	Autumn	2010-10-23	18:17:00	Male	0.57	1	-1	-1	1	0	0	0	0	0	0	8.205	1.699	379.36	463.275	17.99	58.35	18.8	0.43	0.66	18
2	Ermou street	Autumn	2010-10-23	18:44:00	Male	0.92	0	-1	-1	1	-1	1	1	0	0	0	0	0	383.04	466.852	17.33	61.77	18.1	0.98	1.7	18
1	Ermou street	Autumn	2010-10-23	18:59:00	Female	0.77	0	-1	1	1	-2	1	1	0	0	0	0	0	379.48	467.709	17.18	62.49	17.8	0.34	0.52	15
3	Ermou street	Autumn	2010-10-23	18:59:00	Female	0.55	-2	-1	1	-1	-3	1	1	0	0	0	0	0	379.48	467.709	17.18	62.49	17.8	0.34	0.52	15
5	Ermou street	Autumn	2010-10-23	18:10:00	Male	0.72	0	-1	-1	1	0	0	0	0	0	0	14.202	2.265	386.97	469.195	18.08	58.69	19	0.25	0.25	18
5	Ermou street	Autumn	2010-10-23	17:40:00	Male	0.47	0	1	-1	1	-1	-1	-1	0	0	0	43.194	4.501	392.64	444.161	18.38	57.23	19.9	1.02	1.8	19
5	Ermou street	Autumn	2010-10-23	17:10:00	Male	0.74	1	1	1	1	0	0	0	0	0	0	69.589	6.855	427.88	436.061	18.49	60.91	20.3	0.7	1.54	19
5	Ermou street	Autumn	2010-10-23	18:45:00	Male	0.74	0	-1	-1	-1	0	0	0	0	0	0	0	0	382.04	465.144	17.3	62.14	18.1	0.98	1.76	17
3	Ermou street	Autumn	2010-10-23	18:44:00	Female	0.90	-2	-1	1	1	-3	1	1	0	0	0	0	0	383.04	466.852	17.33	61.77	18.1	0.98	1.7	15
3	Ermou street	Autumn	2010-10-23	18:17:00	Female	0.90	-1	-1	1	-1	-2	1	1	0	0	0	8.205	1.699	379.36	463.275	17.99	58.35	18.8	0.43	0.66	18
3	Ermou street	Autumn	2010-10-23	17:37:00	Female	0.90	-1	-1	1	1	-1	1	1	0	0	0	60.984	6.761	410.86	449.714	18.55	56.57	20.2	0.72	1.26	19
3	Ermou street	Autumn	2010-10-23	17:10:00	Female	0.90	-1	-1	1	-1	-1	1	1	0	0	0	69.589	6.855	427.88	436.061	18.49	60.91	20.3	0.7	1.54	19
3	Ermou street	Autumn	2010-10-23	17:20:00	Male	0.52	1	0	1	1	0	0	0	0	0	0	67.262	7.48	454.65	462.701	18.71	57.21	20.5	0.29	0.42	19
1	Ermou street	Autumn	2010-10-23	18:17:00	Female	0.77	0	-1	1	1	-2	1	1	0	0	1	8.205	1.699	379.36	463.275	17.99	58.35	18.8	0.43	0.66	18
1	Ermou street	Autumn	2010-10-23	18:44:00	Female	0.77	-1	-1	1	1	-3	1	1	0	-1	0	0	0	383.04	466.852	17.33	61.77	18.1	0.98	1.7	17
1	Ermou street	Autumn	2010-10-23	17:10:00	Female	0.77	0	-1	1	1	-1	1	0	0	0	1	69.589	6.855	427.88	436.061	18.49	60.91	20.3	0.7	1.54	19
1	Ermou street	Autumn	2010-10-23	17:37:00	Female	0.77	0	-1	1	1	-1	1	0	0	0	1	60.984	6.761	410.86	449.714	18.55	56.57	20.2	0.72	1.26	18
4	Ermou street	Autumn	2010-10-23	18:10:00	Male	0.74	0	-1	1	1	-1	0	0	0	0	0	14.202	2.265	386.97	469.195	18.08	58.69	19	0.25	0.25	17
4	Ermou street	Autumn	2010-10-23	17:10:00	Male	0.49	0	-1	1	1	-1	0	0	0	0	0	69.589	6.855	427.88	436.061	18.49	60.91	20.3	0.7	1.54	19
4	Ermou street	Autumn	2010-10-23	17:37:00	Male	0.74	0	-1	1	1	-1	0	0	0	0	0	60.984	6.761	410.86	449.714	18.55	56.57	20.2	0.72	1.26	19
1	Flisvos coast	Autumn	2010-10-24	13:54:00	Female	0.67	1	1	1	-1	0	0	0	0	0	0	65.708	24.219	315.74	401.983	19.99	53.55	21.9	0.43	0.58	17
1	Flisvos coast	Autumn	2010-10-24	14:57:00	Female	0.70	0	1	1	1	0	0	0	0	0	0	164.586	22.045	370.95	470.044	20.29	53.96	24.5	0.74	1.27	14
1	Flisvos coast	Autumn	2010-10-24	15:14:00	Female	0.72	0	1	-1	1	-1	1	0	0	0	1	60.475	17.857	354.79	459.348	19.93	57.34	21.5	1.23	1.95	14
1	Flisvos coast	Autumn	2010-10-24	15:57:00	Female	0.72	1	1	-1	1	0	0	0	0	0	0	413.696	65.972	385.77	480.136	21.79	50.47	27.9	0.42	0.64	26
2	Flisvos coast	Autumn	2010-10-24	14:57:00	Male	0.50	1	1	-1	1	1	0	0	0	0	0	164.586	22.045	370.95	470.044	20.29	53.96	24.5	0.74	1.27	26
2	Flisvos coast	Autumn	2010-10-24	14:57:00	Male	0.52	1	1	-1	1	1	0	0	0	0	0	164.586	22.045	370.95	470.044	20.29	53.96	24.5	0.74	1.27	14
1	Ermou street	Winter	2011-02-09	15:30:00	Female	0.78	0	1	-1	-1	0	0	0	0	0	0	55.826	8.916	390.6	427.262	17.15	57.55	19.4	0.61	1.85	8
1	Ermou street	Winter	2011-02-09	16:02:00	Female	0.78	0	1	-1	-1	-1	0	0	0	0	0	44.421	3.753	390.6	432.054	16.7	58.94	18	0.27	0.31	8
1	Ermou street	Winter	2011-02-09	16:28:00	Female	0.78	0	1	-1	-1	-2	1	0	0	0	1	38.86	4.036	389.8	435.778	16.32	61.67	17.4	0.25	0.25	9
1	Ermou street	Winter	2011-02-09	17:34:00	Female	0.78	0	1	-1	-1	-2	1	0	0	0	1	8.77	0.749	381.08	437.54	15.48	62.56	16.1	0.25	0.25	7
1	Ermou street	Winter	2011-02-09	17:59:00	Female	1.43	0	1	-1	-1	-2	1	1	0	0	0	0	0	371.54	433.784	14.91	65.45	15.2	0.25	0.25	8
1	Ermou street	Winter	2011-02-09	18:39:00	Female	0.78	0	1	-1	-1	-2	1	1	0	0	0	0	0	372.24	439.996	14.35	69.31	14.7	0.25	0.25	8
1	Ermou street	Winter	2011-02-09	18:58:00	Female	0.78	0	1	-1	-1	-2	1	1	0	0	0	0	0	381.23	443.625	14.15	71.16	14.6	0.25	0.25	9
1	Ermou street	Winter	2011-02-09	19:27:00	Female	1.48	0	1	-1	-1	-2	1	1	0	0	0	0	0	375.99	437.989	13.89	72.58	14.2	0.25	0.25	8
2	Ermou street	Winter	2011-02-09	15:30:00	Male	1.17	2	-1	-1	-1	0	0	0	0	0	0	55.826	8.916	390.6	427.262	17.15	57.55	19.4	0.61	1.85	10
2	Ermou street	Winter	2011-02-09	16:30:00	Male	1.17	0	-1	-1	-1	0	0	0	0	0	0	38.351	3.895	391.36	437.097	16.32	61.07	17.4	0.25	0.25	8
2	Ermou street	Winter	2011-02-09	16:00:00	Male	1.17	0	-1	-1	-1	0	0	0	0	0	0	44.512	3.747	391.29	432.469	16.82	59.03	18.1	0.27	0.31	8
2	Ermou street	Winter	2011-02-09	17:04:00	Male	1.17	0	-1	-1	-1	0	0	0	0	0	0	24.056	2.325	388.69	438.324	15.96	61.48	16.8	0.25	0.27	9
2	Ermou street	Winter	2011-02-09	19:00:00	Male	1.17	-1	-1	-1	-1	-1	1	1	0	0	0	0	0	380.47	442.75	14.15	71.22	14.5	0.25	0.25	9
2	Ermou street	Winter	2011-02-09	18:39:00	Male	1.17	-1	-1	-1	-1	-1	1	1	0	0	0	0	0	372.24	439.996	14.35	69.31	14.7	0.25	0.25	8
2	Ermou street	Winter	2011-02-09	17:34:00	Male	1.17	0	-1	-1	-1	-1	0	0	0	0	0	8.77	0.749	381.08	437.54	15.48	62.56	16.1	0.25	0.25	7
2	Ermou street	Winter	2011-02-09	18:00:00	Male	1.17	0	-1	-1	-1	-1	0	0	0	0	0	0	0	374.85	436.896	14.91	65.2	15.2	0.25	0.25	8
1	Ermou street	Winter	2011-02-12	11:18:00	Female	1.37	1	1	1	-1	0	0	0	0	0	0	46.276	5.299	381.84	425.125	15.19	59.57	16.4	0.48	0.98	8
1	Ermou street	Winter	2011-02-12	11:58:00	Female	0.77	1	1	1	1	-1	0	0	0	0	1	47.977	5.128	399.68	443.563	15.58	59.63	16.8	0.79	1.8	8
1	Ermou street	Winter	2011-02-12	12:34:00	Female	0.77	1	1	1	1	-1	0	0	0	0	1	48.586	4.803	407.55	453.298	16.12	49.9	17.3	1.14	2.08	7
1	Ermou street	Winter	2011-02-12	13:28:00	Female	1.47	1	1	1	1	-1	1	0	0	0	1	50.304	4.992	402.86	447.703	16.63	47.84	17.8	0.3	0.39	8
1	Ermou street	Winter	2011-02-12	14:08:00	Female	1.47	0	1	1	1	-2	1	0	0	0	1	55.911	6.232	405.43	449.773	16.79	50.85	18.2	0.62	1.22	8
1	Ermou street	Winter	2011-02-12	14:38:00	Female	0.77	0	1	1	1	-2	1	0	0	1	0	52.639	7.719	410.74	449.373	17.03	50.29	18.5	0.83	1.18	8
1	Ermou street	Winter	2011-02-12	15:02:00	Female	1.37	0	1	1	1	-1	1	0	0	0	1	57.174	12.569	400.25	448.486	16.93	48.11	18.6	1.23	2.01	8
1	Ermou street	Winter	2011-02-12	15:28:00	Female	1.37	0	1	1	1	-1	1	0	0	0	1	48.695	11.448	400.76	451.885	16.82	47.39	18.5	0.67	1.29	7
2	Ermou street	Winter	2011-02-12	11:18:00	Male	0.97	0	0	-1	1	0	0	0	0	0	0	46.276	5.299	381.84	425.125	15.19	59.57	16.4	0.48	0.98	9
2	Ermou street	Winter	2011-02-12	11:58:00	Male	0.97	0	-1	-1	1	0	0	0	0	0	0	47.977	5.128	399.68	443.563	15.58	59.63	16.8	0.79	1.8	9
2	Ermou street	Winter	2011-02-12	13:25:00	Male	0.97	1	-1	-1	1	0	0	0	0	0	0	48.923	4.727	403.3	451.126	16.62	46.88	17.8	0.46	0.75	10
2	Ermou street	Winter	2011-02-12	12:34:00	Male	0.97	1	1	-1	1	0	0	0	0	0	0	48.586	4.803	407.55	453.298	16.12	49.9	17.3	1.14	2.08	9
2	Ermou street	Winter	2011-02-12	14:38:00	Male	0.97	1	-1	-1	1	0	0	0	0	0	0	52.639	7.719	410.74	449.373	17.03	50.29	18.5	0.83	1.18	6
2	Ermou street	Winter	2011-02-12	15:05:00	Male	0.97	1	1	-1	1	1	0	0	0	0	0	56.584	13.041	402.46	450.584	16.87	48.36	18.5	0.88	1.62	8
2	Ermou street	Winter	2011-02-12	15:30:00	Male	0.97	1	1	-1	1	0	0	0	0	0	0	49.685	11.802	405.87	455.451	16.9	47.83	18.5	0.56	1.41	6
1	Syntagma square	Winter	2011-02-13	11:35:00	Female	0.77	1	1	1	-1	0	0	0	0	0	0	573.728	83.123	85.4	412.937	18.26	41.05	25.9	0.28	0.33	7
1	Syntagma square	Winter	2011-02-13	12:14:00	Female	0.72	1	1	1	-1	0	0	0	0	0	0	575.79	86.833		430.038	18.55	38	23.7	0.43	0.6	7
1	Syntagma square	Winter	2011-02-13	12:35:00	Female	0.72	1	1	1	-1	1	-1	0	0	0	-1	622.243	97.015		476.721	20.21	34.57	28.1	0.33	0.48	8
1	Syntagma square	Winter	2011-02-13	12:59:00	Female	0.72	1	1	0	-1	1	-1	0	0	0	-1	624.11	131.099		454.213	19.75	42.89	26.8	0.82	2.05	15
1	Syntagma square	Winter	2011-02-13	14:00:00	Female	0.72	0	1	-1	1	1	-1	0	0	0	-1	571.571	149.367		484.134	20.43	46.36	28.2	0.3	0.39	19
2	Syntagma square	Winter	2011-02-13	11:36:00	Male	0.97	1	1	1	1	1	-1	-1	0	0	0	579.163	87.205	110.02	416.904	18.43	40.85	26.1	0.31	0.56	13
2	Syntagma square	Winter	2011-02-13	12:15:00	Male	0.97	1	1	1	-1	1	-1	-1	0	0	0	612.748	81.959		432.972	18.61	38.02	24	0.43	0.6	10
2	Syntagma square	Winter	2011-02-13	13:00:00	Male	0.62	1	1	1	-1	2	-1	-1	0	0	0	624.91	134.132		462.369	19.68	43.43	26.9	0.45	0.93	18
2	Syntagma square	Winter	2011-02-13	12:35:00	Male	0.62	1	1	1	-1	2	-1	-1	0	0	0	622.243	97.015		476.721	20.21	34.57	28.1	0.33	0.48	18
2	Syntagma square	Winter	2011-02-13	14:00:00	Male	0.62	1	1	1	-1	2	-1	-1	0	1	0	571.571	149.367		484.134	20.43	46.36	28.2	0.3	0.39	19
2	Syntagma square	Winter	2011-02-26	16:00:00	Male	1.27	-1	-1	-1	1	-3	1	1	0	0	0	31.209	3.293	322.93	353.529	7.73	77.21	9.2	1.16	2.08	10
2	Syntagma square	Winter	2011-02-26	17:06:00	Male	1.27	-2	-1	-1	1	-3	1	1	0	0	1	9.274	3.046	385.06	408.041	7.25	79.42	8.4	1.16	1.89	8
2	Syntagma square	Winter	2011-02-26	16:45:00	Male	1.27	-2	-1	-1	1	-3	1	1	0	0	1	19.764	5.974	387.69	411.634	7.59	77.52	8.8	0.55	1.06	8
2	Syntagma square	Winter	2011-02-26	17:39:00	Male	1.27	-2	-1	-1	1	-3	1	1	0	0	1	3.328	1.547	389.37	413.253	7.11	78.79	8.2	1.64	2.86	7
2	Syntagma square	Winter	2011-02-26	18:04:00	Male	1.27	-2	-1	-1	1	-3	1	1	0	0	1	0.455	0.962	388.73	412.615	7.2	77.91	8.3	0.95	1.45	8
2	Syntagma square	Winter	2011-02-26	18:26:00	Male	1.27	-2	-1	-1	1	-3	1	1	0	0	1	0	0	391.29	416.729	7.24	78.1	8.3	0.52	0.91	7
1	Syntagma square	Winter	2011-02-26	16:23:00	Female	1.38	0	-1	-1	1	-2	1	0	0	-1	1	30.774	7.542	374.03	396.933	7.6	77.38	8.9	2.03	3.11	10
1	Syntagma square	Winter	2011-02-26	16:46:00	Female	1.38	0	-1	-1	1	-2	1	0	0	-1	1	17.946	5.484	387.52	412.674	7.61	77.48	8.8	0.67	1.22	9
1	Syntagma square	Winter	2011-02-26	17:02:00	Female	1.38	0	-1	-1	1	-3	1	1	0	-1	1	9.61	3.176	380.65	406.683	7.35	78.99	8.5	1.14	1.95	8
1	Syntagma square	Winter	2011-02-26	17:39:00	Female	1.38	-1	-1	-1	1	-3	1	1	0	-1	1	3.328	1.547	389.37	413.253	7.11	78.79	8.2	1.64	2.86	7
1	Syntagma square	Winter	2011-02-26	18:02:00	Female	1.38	-1	-1	-1	1	-3	1	1	0	-1	1	0.637	1.021	389.25	413.408	7.21	77.94	8.3	1.23	2.06	8
1	Syntagma square	Winter	2011-02-26	18:26:00	Female	1.38	-1	-1	-1	1	-3	1	1	0	0	1	0	0	391.29	416.729	7.24	78.1	8.3	0.52	0.91	7
2	Syntagma square	Winter	2011-02-27	12:00:00	Male	1.17	-2	-1	-1	1	-3	1	1	0	0	1	240.454	59.247	337.73	332.112	8.17	70.54	11.1	1.17	2.51	6
2	Syntagma square	Winter	2011-02-27	12:28:00	Male	1.17	-2	-1	-1	1	-2	1	1	0	0	1	212.959	58.984	367.59	384.37	8.6	69.19	11.5	1.19	2.14	10
2	Syntagma square	Winter	2011-02-27	13:00:00	Male	1.42	-2	-1	-1	1	-2	1	1	0	0	1	247.643	66.723	360.35	380.591	8.33	69.96	11.2	1.74	2.43	9
2	Syntagma square	Winter	2011-02-27	13:30:00	Male	1.42	-2	-1	-1	1	-3	1	1	0	0	1	105.298	29.063	369.44	395.033	8.16	71.25	10.2	1.25	2.1	7
2	Syntagma square	Winter	2011-02-27	14:00:00	Male	1.17	-2	-1	-1	1	-3	1	1	0	0	1	112.715	31.189	387.81	410.687	8.43	70.1	10.5	1.31	1.78	6
2	Syntagma square	Winter	2011-02-27	14:30:00	Male	1.17	-2	-1	-1	1	-3	1	1	0	0	1	104.054	27.351	390.6	414.171	8.43	70.71	10.4	0.94	1.43	6
2	Syntagma square	Winter	2011-02-27	15:00:00	Male	1.17	-2	-1	-1	1	-3	1	1	0	0	1	75.668	20.651	377.22	401.574	8.07	72.38	9.8	1.09	1.83	6
1	Syntagma square	Winter	2011-02-27	11:59:00	Female	1.49	0	-1	1	1	-1	1	0	0	-1	1	226.674	55.749	314.22	307.797	8.07	71.03	10.9	1.34	2.32	6
1	Syntagma square	Winter	2011-02-27	12:28:00	Female	1.49	0	-1	1	1	-1	1	0	0	0	1	212.959	58.984	367.59	384.37	8.6	69.19	11.5	1.19	2.14	10
1	Syntagma square	Winter	2011-02-27	13:02:00	Female	1.49	0	-1	1	1	-1	1	0	0	0	1	245.046	65.052	376.79	399.563	8.35	69.82	11.3	1.24	1.76	9
1	Syntagma square	Winter	2011-02-27	13:53:00	Female	1.49	0	-1	1	1	-3	1	1	0	0	1	120.408	34.902	405.14	423.511	8.41	70.2	10.5	0.5	0.96	8
1	Syntagma square	Winter	2011-02-27	13:32:00	Female	1.49	-1	-1	1	1	-3	1	1	0	0	1	107.661	29.966	378.21	400.001	8.14	71.38	10.1	1.12	2.22	8
1	Syntagma square	Winter	2011-02-27	14:01:00	Female	1.49	-1	-1	1	1	-3	1	1	0	-1	1	114.097	31.006	387.96	410.891	8.43	70.08	10.4	1.18	1.68	8
1	Syntagma square	Winter	2011-02-27	14:29:00	Female	1.49	-1	-1	1	1	-3	1	1	0	0	1	110.809	29.583	387.59	410.717	8.43	70.7	10.4	1.2	1.68	8
1	Syntagma square	Winter	2011-02-27	14:56:00	Female	1.49	-1	-1	1	1	-2	1	1	0	-1	1	89.234	24.884	385.62	406.895	8.19	71.56	10	0.99	1.81	8
